# Supplementary material for: Transcriptomic and metabolomic landscape of quinoa during seed germination
Source: BMC Plant Biol. 2022 May 10;22:237. doi: 10.1186/s12870-022-03621-w (PMC9088103; doi:10.1186/s12870-022-03621-w)
Supplement: Supplementary file 2 — Additional file 2 Table S1 Library read analyses statistics of the transcriptom from five stages. [file 12870_2022_3621_MOESM2_ESM.xlsx]

## Sheet: Table S1
Table S1. Library read analyses statistics of the transcriptom from five stages
Sample Name	Total Reads	Mapped Reads	Mapping Rate	Aligned Pairs	Q30	GC content
HAI-0 hr_1	12078558	10847155/10643815	0.89	10064294	0.9202	0.4546
HAI-0 hr_2	23951062	21546743/21456884	0.898	20173602	0.9263	0.4521
HAI-0 hr_3	22538080	20088685/20059950	0.891	18852417	0.927	0.4616
HAI-12 hr_1	22059024	19995864/19871572	0.904	18788750	0.9371	0.4682
HAI-12 hr_2	25297924	23171333/22895011	0.91	21799765	0.9365	0.4748
HAI-12 hr_3	25066964	23059405/22824306	0.915	21721734	0.9375	0.452
HAI-24 hr_1	19516923	18035720/17770330	0.917	16919457	0.9347	0.4588
HAI-24 hr_2	17163544	15876189/15646035	0.918	14904042	0.9355	0.4502
HAI-24 hr_3	20594529	18908960/18816702	0.916	17871814	0.9401	0.4623
HAI-40 hr_1	18147330	16646025/16545142	0.914	15670731	0.94	0.4363
HAI-40 hr_2	19791001	18119453/18038922	0.914	17102926	0.9404	0.4417
HAI-40 hr_3	20570946	18892303/18855531	0.918	17872525	0.9421	0.442
HAI-64 hr_1	22828337	20911979/20833979	0.914	19757003	0.9424	0.4403
HAI-64 hr_2	21497331	19680705/19398910	0.909	18428469	0.9353	0.4381
HAI-64 hr_3	17636891	16132556/15938930	0.909	15101304	0.9359	0.4368
