# Supplementary material for: Transcriptomic and metabolomic landscape of quinoa during seed germination
Source: BMC Plant Biol. 2022 May 10;22:237. doi: 10.1186/s12870-022-03621-w (PMC9088103; doi:10.1186/s12870-022-03621-w)
Supplement: Supplementary file 3 — Additional file 3 Table S2 DEGs between the stages. [file 12870_2022_3621_MOESM3_ESM.xlsx]

## Sheet: DEGs in stage II vs I
Table S2.1 DEGs in stage II vs I
Geneid	Pfam	Panther	KOG	EC	KO	GO	Best.hit.arabi.name	arabi.symbol	arabi.defline	Stage I-1	Stage I-2	Stage I-3	Stage II-1	Stage II-2	Stage II-3	baseMean	log2FoldChange	lfcSE	stat	pvalue	padj
AUR62000007	PF00954,PF07714,PF01453	PTHR27002,PTHR27002:SF42	KOG1187	2.7.11.1		GO:0048544,GO:0006468,GO:0004672	AT2G41890.1		curculin-like (mannose-binding) lectin family protein / PAN domain-containing protein	8.39432	13.9483	0	46.2036	35.9657	63.847	32.2231	2.63873	0.514773	5.12602	2.96e-07	2.57e-06
AUR62000041	PF00141	PTHR31388,PTHR31388:SF6		1.11.1.7		GO:0055114,GO:0020037,GO:0006979,GO:0004601	AT5G19890.1		Peroxidase superfamily protein	0	1.99262	0	4.29801	17.4691	25.1084	6.46732	4.21654	1.47272	2.86309	0.0041953	0.0136144
AUR62000070	PF00232	PTHR10353	KOG0626			GO:0005975,GO:0004553	AT5G44640.1	BGLU13	beta glucosidase 13	4.19716	3.98523	13.8716	0	0	0	2.04871	-5.43855	1.6382	-3.31983	0.000900719	0.00357727
AUR62000095	PF00847	PTHR32467,PTHR32467:SF12			K09285	GO:0006355,GO:0003700,GO:0007275	AT1G51190.1	PLT2	Integrase-type DNA-binding superfamily protein	86.0417	156.42	83.2295	2.14901	5.13796	8.60858	25.2812	-4.32196	0.776235	-5.56785	2.58e-08	2.72e-07
AUR62000131	PF03460,PF01077	PTHR11493,PTHR11493:SF48		1.8.7.1		GO:0055114,GO:0016491,GO:0051536,GO:0020037	AT5G04590.1	SIR	sulfite reductase	3701.89	4199.44	4200.31	19676.3	20659.7	27599.1	12148.1	2.48875	0.223841	11.1184	1.02e-28	1.15e-26
AUR62000143	PF01764	PTHR31403,PTHR31403:SF6	KOG4569	3.1.1.32,3.1.1.26,3.1.1.3		GO:0006629	AT1G51440.1		alpha/beta-Hydrolases superfamily protein	2.09858	6.97415	8.32295	32.2351	39.0485	49.4994	57.9379	2.69485	0.494596	5.4486	5.08e-08	5.07e-07
AUR62000147	PF00005	PTHR19241,PTHR19241:SF247	KOG0061	3.6.3.44		GO:0016887,GO:0005524	AT3G21090.1		ABC-2 type transporter family protein	35.6758	74.7231	72.1322	353.511	288.754	443.342	394.113	2.523	0.235869	10.6966	1.06e-26	9.83e-25
AUR62000151		PTHR36893								0	3.98523	1.38716	18.2666	23.6346	20.8041	51.3647	3.23033	0.738506	4.37414	1.22e-05	7.69e-05
AUR62000160	PF01490	PTHR22950,PTHR22950:SF235	KOG1303				AT5G40780.1	LHT1	lysine histidine transporter 1	0	0	0	1.0745	4.11037	4.30429	79.8984	3.6592	1.27686	2.86578	0.00415979	0.0135078
AUR62000170	PF02704	PTHR23201,PTHR23201:SF8					AT1G74670.1		Gibberellin-regulated family protein	165.788	125.535	162.297	16.1175	31.8554	12.9129	759.223	-2.91747	0.338078	-8.62957	6.16e-18	2.45e-16
AUR62000201	PF08627	PTHR31326,PTHR31326:SF3					AT5G12170.2	CLT3	CRT (chloroquine-resistance transporter)-like transporter 3	266.52	274.981	205.299	1183.03	1023.48	1266.9	693.158	2.21828	0.167863	13.2148	7.21e-40	1.82e-37
AUR62000202	PF00759	PTHR22298,PTHR22298:SF28		3.2.1.4		GO:0005975,GO:0004553	AT1G70710.1	ATGH9B1,CEL1,GH9B1	glycosyl hydrolase 9B1	0	0	1.38716	10.745	5.13796	7.17382	306.214	3.89673	1.23692	3.15036	0.00163072	0.00602854
AUR62000211	PF00646	PTHR31482,PTHR31482:SF2				GO:0005515	AT2G32560.1		F-box family protein	29.3801	23.9114	13.8716	140.76	51.3796	106.89	218.492	2.17804	0.407095	5.35022	8.78e-08	8.4e-07
AUR62000228	PF00646,PF01344	PTHR24412,PTHR24412:SF121				GO:0005515	AT5G26960.1		Galactose oxidase/kelch repeat superfamily protein	0	1.99262	2.77432	20.4156	14.3863	20.0867	62.9801	3.34648	0.78623	4.25637	2.08e-05	0.00012428
AUR62000254	PF00759	PTHR22298,PTHR22298:SF36		3.2.1.4		GO:0005975,GO:0004553	AT1G65610.1	ATGH9A2,KOR2	Six-hairpin glycosidases superfamily protein	0	0	0	9.67053	8.22074	4.30429	110.686	4.77678	1.28276	3.72382	0.00019623	0.000927029
AUR62000269	PF03405	PTHR31155,PTHR31155:SF4		1.14.19.2	K03921	GO:0055114,GO:0045300,GO:0006631	AT3G02630.1		Plant stearoyl-acyl-carrier-protein desaturase family protein	174.182	174.354	202.525	3047.29	2954.33	2947.72	2319.07	4.02054	0.20544	19.5704	2.77e-85	9.38e-82
AUR62000298	PF10184	PTHR36334,PTHR36334:SF1					AT1G65230.1		Uncharacterized conserved protein (DUF2358)	0	0	0	6.44702	8.22074	2.15215	189.095	4.34467	1.2816	3.39004	0.000698818	0.00286756
AUR62000315	PF00786,PF14432,PF13041,PF01535	PTHR24015					AT2G22070.1		pentatricopeptide (PPR) repeat-containing protein	4.19716	9.96308	11.0973	29.0116	47.2693	36.5865	32.9053	2.07086	0.438988	4.71736	2.39e-06	1.75e-05
AUR62000366		PTHR37198,PTHR37198:SF1					AT5G36100.1			26595.3	27372.6	24040.8	3385.76	3311.93	4996.57	7074.71	-2.73765	0.294505	-9.29578	1.46e-20	7.45e-19
AUR62000396	PF03059	PTHR32266,PTHR32266:SF12		2.5.1.43	K05953	GO:0030418,GO:0030410	AT1G09240.1	ATNAS3,NAS3	nicotianamine synthase 3	0	0	1.38716	114.972	90.4281	118.368	77.4398	7.72322	1.23633	6.24691	4.19e-10	5.91e-09
AUR62000431	PF01501	PTHR11183,PTHR11183:SF59	KOG1950	2.4.1.123	K18819	GO:0016757	AT1G56600.1	AtGolS2,GolS2	galactinol synthase 2	757.587	670.515	822.584	137.536	144.891	116.216	197.417	-2.49852	0.341929	-7.30714	2.73e-13	5.99e-12
AUR62000437	PF00892	PTHR31218,PTHR31218:SF11				GO:0016021,GO:0016020,GO:0022857	AT1G09380.1		nodulin MtN21 /EamA-like transporter family protein	0	0	0	463.111	183.939	77.4773	118.916	9.84562	1.48125	6.64683	2.99e-11	5.07e-10
AUR62000440	PF16135	PTHR24098,PTHR24098:SF12		2.3.1.48			AT2G37520.1		Acyl-CoA N-acyltransferase with RING/FYVE/PHD-type zinc finger domain	41.9716	24.9077	44.389	155.803	187.022	213.062	108.675	2.33656	0.501711	4.65718	3.21e-06	2.28e-05
AUR62000446	PF00295	PTHR31375,PTHR31375:SF13		3.2.1.15		GO:0005975,GO:0004650	AT1G02460.1		Pectin lyase-like superfamily protein	0	0.996308	0	4.29801	3.08278	7.17382	14.7316	3.3064	1.27178	2.59981	0.00932749	0.027034
AUR62000467	PF07983	PTHR32227,PTHR32227:SF127		3.2.1.39			AT1G09460.1		Carbohydrate-binding X8 domain superfamily protein	4.19716	3.98523	2.77432	16.1175	15.4139	12.9129	33.8089	2.01555	0.623003	3.23522	0.00121548	0.00465676
AUR62000516										29.3801	25.904	30.5175	6.44702	3.08278	8.60858	9.12419	-2.21287	0.701859	-3.15286	0.00161677	0.00598154
AUR62000546	PF14144	PTHR22952,PTHR22952:SF130				GO:0043565,GO:0006351	AT3G14880.2			2.09858	2.98892	4.16147	1360.32	1104.66	531.58	442.569	8.30197	0.737749	11.2531	2.24e-29	2.68e-27
AUR62000554	PF05911	PTHR31580,PTHR31580:SF5	KOG0978				AT3G05270.2		Plant protein of unknown function (DUF869)	8.39432	26.9003	11.0973	79.5132	78.097	94.6944	148.01	2.30746	0.33271	6.93533	4.05e-12	7.64e-11
AUR62000565	PF00026	PTHR13683,PTHR13683:SF324	KOG1339	3.4.23.12		GO:0006508,GO:0004190	AT2G03200.1		Eukaryotic aspartyl protease family protein	0	2.98892	1.38716	8.59602	11.3035	9.32597	28.9483	2.43763	0.820445	2.97111	0.00296726	0.0101191
AUR62000588	PF13976									0	0	0	6.44702	8.22074	3.58691	3.76127	4.51942	1.48075	3.05212	0.00227228	0.00804848
AUR62000611	PF13041	PTHR24015					AT1G12700.1		ATP binding;nucleic acid binding;helicases	0	0.996308	1.38716	8.59602	10.2759	8.60858	6.91741	3.33614	1.1479	2.90629	0.00365743	0.0120945
AUR62000624	PF13499,PF07714	PTHR24349,PTHR24349:SF166	KOG0032	2.7.11.1	K13412	GO:0006468,GO:0004672	AT4G09570.1	ATCPK4,CPK4	calcium-dependent protein kinase 4	23.0844	29.8892	26.356	185.889	137.697	193.693	326.761	2.68138	0.307102	8.73121	2.52e-18	1.04e-16
AUR62000637	PF14365,PF03080	PTHR31589,PTHR31589:SF4					AT5G18460.1		Protein of Unknown Function (DUF239)	0	4.98154	2.77432	106.376	69.8763	64.5644	155.124	4.67565	0.618107	7.56448	3.89e-14	9.73e-13
AUR62000649	PF13041	PTHR24015					AT1G12700.1		ATP binding;nucleic acid binding;helicases	0	0	4.16147	7.52152	5.13796	13.6303	4.82304	2.68871	1.04859	2.56413	0.0103435	0.0295186
AUR62000674	PF00582	PTHR31964,PTHR31964:SF28				GO:0006950	AT3G62550.1		Adenine nucleotide alpha hydrolases-like superfamily protein	0	0	0	6.44702	5.13796	0	38.4426	3.79623	1.41973	2.67392	0.00749707	0.0224159
AUR62000677	PF07727	PTHR11439		2.7.7.49			AT4G23160.1	CRK8	cysteine-rich RLK (RECEPTOR-like protein kinase) 8	8.39432	4.98154	23.5817	1.0745	0	1.43476	2.95209	-3.81589	1.41958	-2.68804	0.00718735	0.0216098
AUR62000749	PF05564	PTHR33565,PTHR33565:SF1					AT1G56220.3		Dormancy/auxin associated family protein	123.816	28.8929	34.6789	10.745	17.4691	4.30429	20.3114	-2.52754	0.715937	-3.53039	0.000414941	0.00180419
AUR62000759		PTHR31061,PTHR31061:SF8	KOG4683	2.3.1.78			AT5G27730.1		Protein of unknown function (DUF1624)	12.5915	14.9446	15.2587	4.29801	2.05519	1.43476	5.4911	-2.52089	0.835735	-3.01638	0.00255816	0.00890029
AUR62000760	PF13041	PTHR24015					AT1G12700.1		ATP binding;nucleic acid binding;helicases	0	1.99262	1.38716	12.894	7.19315	13.6303	14.2713	3.07888	0.952678	3.23182	0.00123006	0.00470479
AUR62000812	PF01477,PF00305	PTHR11771,PTHR11771:SF48		1.13.11.58	K15718	GO:0005515,GO:0055114,GO:0046872,GO:0016702	AT1G55020.1	ATLOX1,LOX1	lipoxygenase 1	79.746	28.8929	45.7762	454.515	487.079	370.169	383.367	3.16227	0.279502	11.314	1.12e-29	1.37e-27
AUR62000838		PTHR33976					AT1G54860.1		Glycoprotein membrane precursor GPI-anchored	2887.64	2533.61	3315.31	795.132	776.86	467.016	810.291	-2.0999	0.363704	-5.77364	7.76e-09	8.96e-08
AUR62000839	PF08659	PTHR24322,PTHR24322:SF566	KOG0725				AT1G54870.1		NAD(P)-binding Rossmann-fold superfamily protein	3787.93	3403.39	4781.53	609.243	657.659	467.016	997.623	-2.78805	0.417551	-6.67714	2.44e-11	4.17e-10
AUR62000840	PF08659	PTHR24322,PTHR24322:SF566	KOG0725				AT1G54870.1		NAD(P)-binding Rossmann-fold superfamily protein	28769.4	22463.7	41915.7	3754.31	5656.9	2798.51	7472.08	-2.93157	0.452848	-6.47364	9.57e-11	1.5e-09
AUR62000853	PF11250	PTHR33155,PTHR33155:SF10					AT1G54740.1		Protein of unknown function (DUF3049)	39.873	65.7563	62.4221	512.538	407.954	485.668	439.546	3.03318	0.27685	10.9561	6.22e-28	6.57e-26
AUR62000856	PF00083	PTHR23500,PTHR23500:SF62	KOG0254			GO:0055085,GO:0022857,GO:0016021	AT1G54730.2		Major facilitator superfamily protein	8.39432	11.9557	9.7101	3.22351	0	0	5.99052	-3.44005	1.02837	-3.34514	0.000822396	0.00330391
AUR62000859	PF03199	PTHR11130,PTHR11130:SF2		6.3.2.3	K01920	GO:0006750,GO:0005524,GO:0004363	AT5G27380.1	GSH2,GSHB	glutathione synthetase 2	423.913	479.224	375.92	2474.58	2115.81	2777.7	1417.12	2.52459	0.206799	12.2079	2.82e-34	4.9e-32
AUR62000889	PF07714	PTHR27001,PTHR27001:SF92	KOG1187	2.7.11.1	K04733	GO:0006468,GO:0004672	AT1G54820.1		Protein kinase superfamily protein	41.9716	21.9188	11.0973	134.313	112.008	164.998	156.665	2.54334	0.343817	7.39735	1.39e-13	3.22e-12
AUR62000894		PTHR34661,PTHR34661:SF3					AT1G20870.1		HSP20-like chaperones superfamily protein	20.9858	18.9298	29.1303	5.37251	6.16556	2.86953	7.83576	-2.29729	0.656083	-3.50153	0.000462601	0.00198924
AUR62000943	PF07002	PTHR10857,PTHR10857:SF0					AT1G08860.1	BON3	Calcium-dependent phospholipid-binding Copine family protein	4.19716	5.97785	9.7101	34.3841	17.4691	45.1951	30.5026	2.26641	0.574137	3.9475	7.9e-05	0.00040955
AUR62000952	PF00225	PTHR24115,PTHR24115:SF528	KOG0242,KOG4280	3.6.4.5	K10406	GO:0008017,GO:0007018,GO:0005524,GO:0003777,GO:0005871	AT5G27950.1		P-loop containing nucleoside triphosphate hydrolases superfamily protein	14.6901	9.96308	5.54863	60.1722	33.9106	79.6294	95.8723	2.60101	0.430885	6.03643	1.58e-09	2.04e-08
AUR62000959	PF09118,PF07250	PTHR32208,PTHR32208:SF18		1.1.3.9			AT3G57620.1		glyoxal oxidase-related protein	195.168	143.468	148.426	11.8195	27.745	27.9779	48.2766	-2.8256	0.371909	-7.59756	3.02e-14	7.67e-13
AUR62000968	PF00301	PTHR10909				GO:0005506	AT1G54500.1		Rubredoxin-like superfamily protein	25.1829	6.97415	9.7101	54.7997	96.5937	42.3255	178.478	2.33345	0.476316	4.89895	9.63e-07	7.61e-06
AUR62000975	PF00069	PTHR13902,PTHR13902:SF21		2.7.11.1	K08867	GO:0006468,GO:0005524,GO:0004672	AT3G04910.1	ATWNK1,WNK1,ZIK4	with no lysine (K) kinase 1	224.548	187.306	206.686	1382.89	1285.52	1190.14	1126.17	2.65005	0.169885	15.5991	7.38e-55	5.01e-52
AUR62000978	PF14392,PF05910	PTHR31972,PTHR31972:SF6					AT5G11000.1		Plant protein of unknown function (DUF868)	4.19716	4.98154	1.38716	48.3526	59.6004	53.0863	51.1304	3.89155	0.573026	6.79123	1.11e-11	1.99e-10
AUR62001003	PF02309	PTHR31734,PTHR31734:SF11			K14484	GO:0006355,GO:0005634	AT5G43700.1	ATAUX2-11,IAA4	AUX/IAA transcriptional regulator family protein	25.1829	23.9114	37.4533	380.374	253.815	147.781	617.363	3.17254	0.444753	7.13326	9.8e-13	2e-11
AUR62001005	PF02309	PTHR31734,PTHR31734:SF11				GO:0006355,GO:0005634	AT1G04240.1	IAA3,SHY2	AUX/IAA transcriptional regulator family protein	0	1.99262	0	8.59602	25.6898	1.43476	75.0869	3.71466	1.18207	3.14251	0.00167506	0.00616959
AUR62001025	PF04577	PTHR20961,PTHR20961:SF5	KOG4698	2.4.1.255	K18134	GO:0016757	AT3G18180.1		Glycosyltransferase family 61 protein	2.09858	3.98523	1.38716	13.9685	15.4139	15.065	15.6261	2.49332	0.912849	2.73136	0.00630738	0.0193151
AUR62001041										0	0.996308	0	8.59602	9.24833	5.02167	7.77243	3.87953	1.33811	2.89926	0.00374042	0.0123329
AUR62001057	PF06101	PTHR17204,PTHR17204:SF28					AT2G44260.1		Plant protein of unknown function (DUF946)	0	0	0	3.22351	2.05519	5.02167	109.945	3.75966	1.34028	2.80512	0.00502976	0.0158979
AUR62001102	PF14008,PF16656,PF00149	PTHR22953,PTHR22953:SF31	KOG1378	3.1.3.2,3.1.3.26		GO:0016787	AT3G07130.1	ATPAP15,PAP15	purple acid phosphatase 15	39.873	74.7231	77.6808	425.503	199.353	323.539	164.919	2.27533	0.32565	6.98703	2.81e-12	5.4e-11
AUR62001112		PTHR39104					AT3G07150.1			245.534	238.118	255.237	58.0232	68.8487	53.8036	73.362	-2.03623	0.264244	-7.70589	1.3e-14	3.52e-13
AUR62001121	PF05627	PTHR33159,PTHR33159:SF6					AT3G25070.1	RIN4	RPM1 interacting protein 4	0	1.99262	0	27.9371	7.19315	15.065	169.718	4.18594	1.04441	4.00795	6.12e-05	0.000326919
AUR62001153	PF08240,PF13602	PTHR11695,PTHR11695:SF507	KOG1198	1.6.5.5		GO:0055114,GO:0016491,GO:0008270	AT4G13010.1		Oxidoreductase, zinc-binding dehydrogenase family protein	88.1403	121.55	110.973	390.045	611.418	494.994	586.993	2.21091	0.289725	7.63106	2.33e-14	6.02e-13
AUR62001156		PTHR33191,PTHR33191:SF1								0	0	0	1.0745	3.08278	5.02167	35.6409	3.60996	1.38819	2.60049	0.00930912	0.0269891
AUR62001169	PF00010	PTHR12565,PTHR12565:SF99				GO:0046983	AT3G07340.1		basic helix-loop-helix (bHLH) DNA-binding superfamily protein	0	2.98892	0	59.0977	51.3796	74.6077	128.776	5.52909	0.891659	6.2009	5.61e-10	7.74e-09
AUR62001171	PF04774						AT4G17520.1		Hyaluronan / mRNA binding family	2.09858	6.97415	6.93579	13.9685	32.883	30.13	22.805	2.17388	0.632852	3.43505	0.000592434	0.00248392
AUR62001178	PF07714,PF00069	PTHR24351,PTHR24351:SF69	KOG0610	2.7.11.1		GO:0006468,GO:0004672,GO:0005524	AT3G25250.1	AGC2,AGC2-1,AtOXI1,OXI1	AGC (cAMP-dependent, cGMP-dependent and protein kinase C) kinase family protein	0	0.996308	0	51.5761	102.759	50.9341	79.4741	7.05824	1.20828	5.84157	5.17e-09	6.16e-08
AUR62001204	PF00067	PTHR24298,PTHR24298:SF117	KOG0156			GO:0055114,GO:0020037,GO:0016705,GO:0005506	AT3G48280.1	CYP71A25	cytochrome P450, family 71, subfamily A, polypeptide 25	33.5773	42.8412	30.5175	4.29801	2.05519	5.02167	50.6224	-3.20605	0.52158	-6.14681	7.91e-10	1.07e-08
AUR62001217	PF00067	PTHR24298,PTHR24298:SF182				GO:0055114,GO:0020037,GO:0016705,GO:0005506	AT3G48270.1	CYP71A26	cytochrome P450, family 71, subfamily A, polypeptide 26	533.039	570.884	604.801	178.367	110.98	85.3685	163.124	-2.19774	0.278207	-7.89965	2.8e-15	8.21e-14
AUR62001224	PF00067	PTHR24298,PTHR24298:SF120		1.14.13.120		GO:0055114,GO:0020037,GO:0016705,GO:0005506	AT3G26300.1	CYP71B34	cytochrome P450, family 71, subfamily B, polypeptide 34	218.252	220.184	331.531	1366.77	1250.58	1361.59	949.009	2.36765	0.231918	10.209	1.81e-24	1.35e-22
AUR62001300		PTHR31029,PTHR31029:SF3					AT5G12900.1			0	0	0	6.44702	3.08278	0.717382	3.66135	3.64133	1.48104	2.45864	0.0139466	0.0379554
AUR62001321		PTHR34776,PTHR34776:SF1					AT1G16770.1			3596.96	3107.48	3521.99	872.496	865.233	614.796	941.696	-2.12012	0.67539	-3.1391	0.00169468	0.0062344
AUR62001328	PF02519	PTHR31374,PTHR31374:SF6				GO:0009733	AT4G31320.1		SAUR-like auxin-responsive protein family	20.9858	17.9335	48.5505	917.626	864.205	347.93	305.12	4.60369	0.567607	8.1107	5.03e-16	1.62e-14
AUR62001336	PF07891	PTHR10759,PTHR10759:SF4				GO:0006412,GO:0005840,GO:0005622,GO:0003735	AT3G20260.1		Protein of unknown function (DUF1666)	20.9858	40.8486	40.2276	262.179	203.463	256.823	122.82	2.76231	0.257702	10.719	8.29e-27	7.83e-25
AUR62001347							AT5G64820.1			778.573	642.618	1112.5	198.783	240.457	95.4118	229.372	-2.24873	0.354947	-6.33541	2.37e-10	3.48e-09
AUR62001348	PF00141	PTHR31235		1.11.1.7		GO:0055114,GO:0020037,GO:0006979,GO:0004601	AT5G22410.1	RHS18	root hair specific 18	2.09858	4.98154	8.32295	1.0745	0	0	69.5787	-3.98222	1.67671	-2.37502	0.017548	0.0460742
AUR62001350	PF13418	PTHR24413,PTHR24413:SF137					AT1G51540.1		Galactose oxidase/kelch repeat superfamily protein	81.8446	77.712	58.2606	337.394	366.851	315.648	675.291	2.23069	0.339961	6.56162	5.32e-11	8.65e-10
AUR62001359	PF00690,PF00702,PF00122,PF00689	PTHR24093,PTHR24093:SF359		3.6.3.8		GO:0046872,GO:0000166	AT3G21180.1	ACA9,ATACA9	autoinhibited Ca(2+)-ATPase 9	81.8446	94.6492	117.908	356.735	356.575	477.776	292.978	2.0089	0.21794	9.2177	3.04e-20	1.49e-18
AUR62001373	PF14432,PF01535,PF13041	PTHR24015,PTHR24015:SF897					AT3G24000.1		Tetratricopeptide repeat (TPR)-like superfamily protein	8.39432	10.9594	9.7101	45.1291	40.0761	61.6948	51.5364	2.31613	0.413293	5.60408	2.09e-08	2.24e-07
AUR62001378	PF14416,PF13839	PTHR32285,PTHR32285:SF28					AT3G28150.1	TBL22	TRICHOME BIREFRINGENCE-LIKE 22	54.563	33.8745	22.1945	5.37251	5.13796	5.73906	47.5758	-2.71683	0.485622	-5.59454	2.21e-08	2.36e-07
AUR62001385	PF01764	PTHR21493,PTHR21493:SF131	KOG4569	3.1.1.3		GO:0006629	AT3G14360.1		alpha/beta-Hydrolases superfamily protein	352.561	377.601	495.215	41.9056	73.9867	83.2163	117.409	-2.61046	0.261426	-9.98544	1.77e-23	1.2e-21
AUR62001399	PF02704	PTHR23201,PTHR23201:SF10					AT2G39540.1		Gibberellin-regulated family protein	119.619	108.598	99.8753	791.909	467.555	385.952	1137.84	2.32839	0.326726	7.12643	1.03e-12	2.09e-11
AUR62001405	PF00155	PTHR11751,PTHR11751:SF369		2.6.1.2		GO:0030170,GO:0009058	AT1G72330.1	ALAAT2	alanine aminotransferase 2	123.816	134.502	158.136	642.553	606.28	492.124	535.026	2.05883	0.258487	7.96491	1.65e-15	4.98e-14
AUR62001411	PF01363	PTHR11353,PTHR11353:SF93		2.7.1.150		GO:0046872,GO:0005524	AT3G14270.1	FAB1B	phosphatidylinositol-4-phosphate 5-kinase family protein	0	0.996308	0	16.1175	6.16556	25.1084	18.1006	4.98175	1.26127	3.9498	7.82e-05	0.000406112
AUR62001419	PF02225,PF00082	PTHR10795,PTHR10795:SF424		3.4.21.25		GO:0006508,GO:0004252	AT3G14240.1		Subtilase family protein	4.19716	4.98154	8.32295	30.0861	11.3035	35.8691	73.5932	2.14372	0.538495	3.98095	6.86e-05	0.000362329
AUR62001421	PF00657	PTHR22835,PTHR22835:SF262				GO:0016788	AT1G53920.1	GLIP5	GDSL-motif lipase 5	0	0	1.38716	16.1175	7.19315	21.5215	17.017	4.89104	1.27115	3.84772	0.000119223	0.000594798
AUR62001425	PF00657	PTHR22835,PTHR22835:SF262				GO:0016788	AT1G54020.2		GDSL-like Lipase/Acylhydrolase superfamily protein	39.873	61.7711	56.8735	234.242	208.601	213.062	267.349	2.01521	0.260027	7.74999	9.19e-15	2.54e-13
AUR62001434	PF02519	PTHR31374,PTHR31374:SF5				GO:0009733	AT5G20820.1		SAUR-like auxin-responsive protein family	0	0.996308	4.16147	186.964	360.685	144.911	273.877	6.98686	0.8202	8.51848	1.62e-17	6.15e-16
AUR62001448	PF03081	PTHR12542,PTHR12542:SF27			K07195	GO:0006887,GO:0000145	AT1G72470.1	ATEXO70D1,EXO70D1	exocyst subunit exo70 family protein D1	50.3659	49.8154	41.6147	221.348	144.891	208.041	147.007	2.02178	0.247368	8.17316	3e-16	9.94e-15
AUR62001451		PTHR34045,PTHR34045:SF3					AT1G72490.1			4.19716	7.97046	9.7101	0	0	1.43476	3.51572	-3.68944	1.33992	-2.75347	0.0058967	0.0182038
AUR62001454	PF13768	PTHR10338,PTHR10338:SF114					AT1G19110.1		inter-alpha-trypsin inhibitor heavy chain-related	8.39432	1.99262	2.77432	0	0	0.717382	28.8493	-3.53074	1.36049	-2.5952	0.00945361	0.0273449
AUR62001456	PF07911	PTHR33108,PTHR33108:SF15					AT1G72510.2		Protein of unknown function (DUF1677)	0	4.98154	2.77432	38.6821	25.6898	34.4343	114.937	3.41079	0.659339	5.17304	2.3e-07	2.04e-06
AUR62001467	PF01477,PF00305	PTHR11771,PTHR11771:SF38		1.13.11.12	K00454	GO:0005515,GO:0055114,GO:0046872,GO:0016702	AT1G17420.1	LOX3	lipoxygenase 3	4.19716	11.9557	23.5817	97.7798	88.373	141.324	597.511	2.97622	0.342642	8.68609	3.75e-18	1.52e-16
AUR62001471	PF00067	PTHR24298,PTHR24298:SF51	KOG0156	1.14.13.21		GO:0055114,GO:0020037,GO:0016705,GO:0005506	AT5G07990.1	CYP75B1,D501,TT7	Cytochrome P450 superfamily protein	0	5.97785	48.5505	0	1.02759	0	27.4617	-5.78574	1.75897	-3.28927	0.00100448	0.00393065
AUR62001500										0	0.996308	2.77432	11.8195	13.3587	7.8912	9.15913	3.00377	0.987732	3.04108	0.00235734	0.00830554
AUR62001511										2174.13	2323.39	2286.04	498.569	545.652	512.928	708.413	-2.1235	0.193875	-10.9529	6.43e-28	6.78e-26
AUR62001518				3.2.1.15						6.29574	0.996308	0	54.7997	40.0761	23.6736	33.4814	4.38442	0.810693	5.40823	6.36e-08	6.25e-07
AUR62001522	PF02365	PTHR31989,PTHR31989:SF4				GO:0006355,GO:0003677	AT5G22380.1	anac090,NAC090	NAC domain containing protein 90	2.09858	2.98892	2.77432	11.8195	17.4691	8.60858	11.0796	2.20897	0.80276	2.75172	0.00592837	0.0182882
AUR62001529		PTHR31071,PTHR31071:SF16					AT3G11590.1			2.09858	3.98523	1.38716	40.8311	11.3035	29.4127	57.1667	3.3389	0.707628	4.71844	2.38e-06	1.74e-05
AUR62001534	PF04857	PTHR10797,PTHR10797:SF3	KOG0304	3.1.13.4	K12581	GO:0005634	AT5G22250.1		Polynucleotidyl transferase, ribonuclease H-like superfamily protein	0	0	5.54863	53.7251	33.9106	55.2384	584.885	4.71471	0.760968	6.19568	5.8e-10	7.98e-09
AUR62001553	PF05920,PF07526	PTHR11850,PTHR11850:SF79	KOG0773			GO:0006355,GO:0003677	AT2G35940.2	BLH1,EDA29	BEL1-like homeodomain 1	2.09858	1.99262	2.77432	27.9371	21.5794	21.5215	39.0901	3.37129	0.714225	4.7202	2.36e-06	1.72e-05
AUR62001555	PF04564	PTHR22849,PTHR22849:SF0		6.3.2.19		GO:0016567,GO:0004842	AT2G35930.1	PUB23	plant U-box 23	0	0	0	1.0745	2.05519	3.58691	103.089	3.20043	1.30026	2.46137	0.0138409	0.0377069
AUR62001556	PF04564	PTHR22849,PTHR22849:SF11		6.3.2.19		GO:0016567,GO:0004842	AT2G35930.1	PUB23	plant U-box 23	0	0	0	27.9371	43.1589	18.6519	190.01	6.81464	1.22868	5.54629	2.92e-08	3.05e-07
AUR62001570	PF07714	PTHR27001,PTHR27001:SF20	KOG1187	2.7.11.1		GO:0006468,GO:0004672	AT5G22050.2		Protein kinase superfamily protein	0	0.996308	0	5.37251	13.3587	12.9129	8.64027	4.37847	1.40788	3.10998	0.00187097	0.00679597
AUR62001581										4.19716	0.996308	0	11.8195	11.3035	11.4781	26.441	3.06599	0.903928	3.39185	0.000694233	0.00285186
AUR62001601	PF00175,PF00970	PTHR19370,PTHR19370:SF97	KOG0534	1.6.2.2	K00326	GO:0055114,GO:0016491	AT5G17770.1	ATCBR,CBR,CBR1	NADH:cytochrome B5 reductase 1	6.29574	6.97415	1.38716	96.7053	56.5176	49.4994	158.316	3.75634	0.523904	7.16991	7.5e-13	1.55e-11
AUR62001619	PF00069	PTHR24361,PTHR24361:SF390	KOG0198	2.7.11.25		GO:0006468,GO:0005524,GO:0004672	AT1G07150.1	MAPKKK13	mitogen-activated protein kinase kinase kinase 13	4.19716	7.97046	9.7101	51.5761	36.9933	52.3689	114.505	2.61968	0.41777	6.27063	3.6e-10	5.13e-09
AUR62001633	PF00642,PF12796	PTHR14493,PTHR14493:SF54	KOG1595			GO:0046872	AT5G58620.1		zinc finger (CCCH-type) family protein	266.52	282.951	266.334	1253.94	1538.31	1398.18	1141.76	2.35842	0.16308	14.4617	2.11e-47	9.56e-45
AUR62001650	PF01061	PTHR19241,PTHR19241:SF169				GO:0016020	AT2G29940.1	ATPDR3,PDR3	pleiotropic drug resistance 3	0	0.996308	2.77432	8.59602	7.19315	16.4998	6.63663	3.01301	1.12812	2.67082	0.00756654	0.0225937
AUR62001651	PF00005,PF08370,PF01061	PTHR19241,PTHR19241:SF169	KOG0061	3.6.3.19		GO:0016887,GO:0005524,GO:0016020	AT2G29940.1	ATPDR3,PDR3	pleiotropic drug resistance 3	4.19716	0.996308	4.16147	79.5132	83.235	68.8687	40.4539	4.76153	0.791997	6.01206	1.83e-09	2.34e-08
AUR62001701	PF13410,PF02798	PTHR11260,PTHR11260:SF230	KOG0406	2.5.1.18		GO:0005515	AT1G78380.1	ATGSTU19,GST8,GSTU19	glutathione S-transferase TAU 19	1042.99	726.308	1180.47	4477.45	5573.66	2262.62	1811.56	2.06236	0.312617	6.59708	4.19e-11	6.92e-10
AUR62001751	PF13639	PTHR22763,PTHR22763:SF30			K16283	GO:0008270,GO:0005515	AT3G55530.1	SDIR1	RING/U-box superfamily protein	107.028	88.6714	127.618	17.192	23.6346	20.0867	46.7228	-2.40037	0.295417	-8.12536	4.46e-16	1.44e-14
AUR62001752	PF02535	PTHR11040,PTHR11040:SF23	KOG1558		K14709	GO:0055085,GO:0046873,GO:0030001,GO:0016020	AT5G59520.1	ZIP2	ZRT/IRT-like protein 2	27.2815	15.9409	13.8716	1.0745	6.16556	2.86953	8.35758	-2.47187	0.725882	-3.40533	0.000660842	0.00273156
AUR62001756	PF00067	PTHR24286,PTHR24286:SF86	KOG0157	1.14.13.93		GO:0055114,GO:0020037,GO:0016705,GO:0005506	AT2G29090.1	CYP707A2	cytochrome P450, family 707, subfamily A, polypeptide 2	950.656	1005.27	1072.27	214.901	126.394	167.867	261.771	-2.57273	0.435559	-5.90672	3.49e-09	4.27e-08
AUR62001765	PF03514	PTHR31636,PTHR31636:SF46					AT1G07530.1	ATGRAS2,GRAS2,SCL14	SCARECROW-like 14	8.39432	18.9298	16.6459	243.912	226.07	127.694	327.781	3.68437	0.386634	9.52936	1.58e-21	8.96e-20
AUR62001791	PF02469	PTHR32382,PTHR32382:SF0					AT3G46550.1	SOS5	Fasciclin-like arabinogalactan family protein	8.39432	6.97415	4.16147	26.8626	16.4415	32.2822	45.5025	2.00392	0.490499	4.08547	4.4e-05	0.000243284
AUR62001796		PTHR33142								0	2.98892	2.77432	13.9685	7.19315	15.065	31.506	2.44985	0.75645	3.23861	0.00120112	0.0046045
AUR62001816	PF12681	PTHR21366,PTHR21366:SF11					AT1G07645.1	ATDSI-1VOC,DSI-1VOC	dessication-induced 1VOC superfamily protein	8725.89	7341.79	9199.63	1426.94	2053.13	998.596	2162.84	-2.49639	0.386876	-6.45268	1.1e-10	1.7e-09
AUR62001817	PF00650	PTHR10174,PTHR10174:SF100	KOG1470,KOG1471				AT3G46450.1		SEC14 cytosolic factor family protein / phosphoglyceride transfer family protein	207.759	254.058	231.655	33.3096	44.1865	41.6082	71.5625	-2.5431	0.236907	-10.7346	7e-27	6.65e-25
AUR62001834	PF13912	PTHR26374,PTHR26374:SF162					AT5G59820.1	RHL41,ZAT12	C2H2-type zinc finger family protein	4.19716	0	2.77432	250.359	263.064	140.607	198.758	6.85808	0.805746	8.51147	1.72e-17	6.52e-16
AUR62001841	PF07795	PTHR33431,PTHR33431:SF2					AT3G44940.1		Protein of unknown function (DUF1635)	4.19716	0	0	10.745	9.24833	9.32597	24.6355	3.38793	1.08926	3.1103	0.00186897	0.00679018
AUR62001853	PF13962,PF12796	PTHR24186,PTHR24186:SF4	KOG0512,KOG0502,KOG4412,KOG0508				AT1G07710.1		Ankyrin repeat family protein	35.6758	40.8486	37.4533	209.528	144.891	213.78	186.78	2.3064	0.248518	9.28064	1.68e-20	8.48e-19
AUR62001857	PF00704	PTHR11177,PTHR11177:SF186		3.2.1.14		GO:0005975,GO:0004553				0	4.98154	0	38.6821	35.9657	14.3476	28.0759	3.77042	0.824271	4.57425	4.78e-06	3.28e-05
AUR62001861	PF01794,PF08022,PF08414,PF08030	PTHR11972,PTHR11972:SF54		1.6.3.1	K13411	GO:0055114,GO:0016491,GO:0050664,GO:0004601	AT5G60010.1		ferric reductase-like transmembrane component family protein	48.2673	24.9077	31.9046	222.422	166.47	179.345	254.982	2.48972	0.321552	7.74282	9.72e-15	2.67e-13
AUR62001885	PF03195	PTHR31301,PTHR31301:SF4					AT2G30130.1	ASL5,LBD12,PCK1	Lateral organ boundaries (LOB) domain family protein	0	0	0	11.8195	20.5519	8.60858	12.3627	5.68855	1.31927	4.31189	1.62e-05	9.98e-05
AUR62001917		PTHR13593,PTHR13593:SF52					AT4G36945.1		PLC-like phosphodiesterases superfamily protein	0	0	0	7.52152	1.02759	3.58691	37.666	3.9192	1.29072	3.03644	0.00239394	0.00841351
AUR62001918	PF03168	PTHR31852,PTHR31852:SF18					AT1G45688.1			0	0.996308	0	34.3841	23.6346	8.60858	36.2481	5.41679	1.26801	4.27189	1.94e-05	0.000116988
AUR62001919	PF00069	PTHR24361,PTHR24361:SF334	KOG0198	2.7.11.25		GO:0006468,GO:0005524,GO:0004672	AT4G36950.1	MAPKKK21	mitogen-activated protein kinase kinase kinase 21	73.4503	49.8154	74.9065	478.154	698.763	352.952	264.04	2.95874	0.387524	7.63498	2.26e-14	5.87e-13
AUR62001925	PF03763	PTHR31471,PTHR31471:SF2					AT1G45207.2		Remorin family protein	12.5915	15.9409	8.32295	87.0347	48.2969	63.1296	135.349	2.38835	0.362165	6.59465	4.26e-11	7.03e-10
AUR62001926	PF01494,PF00498	PTHR13789,PTHR13789:SF245	KOG2614	1.14.13.90	K09838	GO:0071949,GO:0005515	AT5G67030.1	ABA1,ATABA1,ATZEP,IBS3,LOS6,NPQ2,ZEP	zeaxanthin epoxidase (ZEP) (ABA1)	241.337	212.214	170.62	39.7566	54.4624	47.3472	205.822	-2.12991	0.210695	-10.109	5.04e-24	3.61e-22
AUR62001933	PF00067	PTHR24286,PTHR24286:SF60		1.14.13.93		GO:0055114,GO:0020037,GO:0016705,GO:0005506	AT3G19270.1	CYP707A4	cytochrome P450, family 707, subfamily A, polypeptide 4	0	0	0	10.745	12.3311	3.58691	5.89693	5.06637	1.50312	3.37056	0.000750163	0.00305057
AUR62001935	PF00847	PTHR31190,PTHR31190:SF30				GO:0006355,GO:0003700	AT5G61890.1		Integrase-type DNA-binding superfamily protein	0	0	0	10.745	29.8002	12.9129	10.8256	6.07998	1.33759	4.54546	5.48e-06	3.71e-05
AUR62001936	PF00847	PTHR31190				GO:0006355,GO:0003700	AT5G61890.1		Integrase-type DNA-binding superfamily protein	0	0	0	30.0861	27.745	36.5865	23.6483	6.90971	1.31496	5.25467	1.48e-07	1.36e-06
AUR62001940		PTHR31722,PTHR31722:SF5					AT5G66800.1			0	0	0	16.1175	27.745	20.8041	41.7242	6.36053	1.25086	5.08491	3.68e-07	3.15e-06
AUR62001976	PF02701	PTHR31992,PTHR31992:SF12				GO:0006355,GO:0003677	AT5G66940.1		Dof-type zinc finger DNA-binding family protein	929.67	733.282	1403.8	196.634	269.229	147.781	285.462	-2.32328	0.344219	-6.74941	1.48e-11	2.62e-10
AUR62001989	PF02704									90.2389	100.627	152.587	20.4156	4.11037	15.7824	49.272	-3.0883	0.552989	-5.58475	2.34e-08	2.48e-07
AUR62002018	PF13534,PF13085	PTHR11921,PTHR11921:SF23	KOG3049	1.3.5.1	K00235	GO:0051536,GO:0009055	AT5G65165.1	SDH2-3	succinate dehydrogenase 2-3	7825.6	6760.94	8961.04	1824.51	2353.19	1321.42	2212.17	-2.09846	0.413963	-5.0692	3.99e-07	3.39e-06
AUR62002024	PF00847	PTHR31657,PTHR31657:SF9			K09286	GO:0006355,GO:0003700	AT4G39780.1		Integrase-type DNA-binding superfamily protein	4.19716	6.97415	2.77432	34.3841	31.8554	26.5431	50.9209	2.63302	0.520191	5.06165	4.16e-07	3.52e-06
AUR62002028	PF03372	PTHR11200,PTHR11200:SF106	KOG0565				AT5G65090.1	BST1,DER4,MRH3	DNAse I-like superfamily protein	33.5773	15.9409	18.033	1.0745	1.02759	1.43476	6.05335	-4.19826	0.985824	-4.25863	2.06e-05	0.000123269
AUR62002032	PF00929	PTHR30231,PTHR30231:SF6		2.7.7.7			AT4G39810.1		Polynucleotidyl transferase, ribonuclease H-like superfamily protein	0	0.996308	0	8.59602	6.16556	3.58691	6.11774	3.54236	1.30542	2.71357	0.00665617	0.0202588
AUR62002047	PF14383,PF14309	PTHR21726,PTHR21726:SF37					AT2G17550.1			0	0	0	6.44702	5.13796	5.73906	65.1086	4.4575	1.24176	3.58965	0.000331118	0.00147625
AUR62002099	PF14226,PF03171	PTHR10209,PTHR10209:SF123	KOG0143	1.14.11.20		GO:0055114,GO:0016491	AT1G06620.1		2-oxoglutarate (2OG) and Fe(II)-dependent oxygenase superfamily protein	0	5.97785	4.16147	0	0	0	205.271	-4.55209	1.30853	-3.47878	0.000503703	0.00214936
AUR62002104		PTHR10209,PTHR10209:SF122					AT1G06620.1		2-oxoglutarate (2OG) and Fe(II)-dependent oxygenase superfamily protein	0	0	0	5.37251	6.16556	1.43476	3.69799	4.00832	1.50894	2.65638	0.00789844	0.0234547
AUR62002107	PF03171,PF14226	PTHR10209,PTHR10209:SF123	KOG0143	1.14.11.20		GO:0055114,GO:0016491	AT1G06650.2		2-oxoglutarate (2OG) and Fe(II)-dependent oxygenase superfamily protein	0	1.99262	5.54863	18.2666	11.3035	7.8912	103.523	2.16031	0.702971	3.07311	0.00211841	0.00757868
AUR62002136	PF00249	PTHR10641,PTHR10641:SF523			K09422		AT3G23250.1	ATMYB15,ATY19,MYB15	myb domain protein 15	0	3.98523	2.77432	8.59602	18.4967	12.1955	71.3894	2.28038	0.684143	3.33319	0.000858566	0.00343052
AUR62002157	PF00931	PTHR23155,PTHR23155:SF563				GO:0043531	AT3G14470.1		NB-ARC domain-containing disease resistance protein	18.8872	10.9594	6.93579	81.6622	114.063	73.173	202.604	2.95477	0.372613	7.92987	2.19e-15	6.52e-14
AUR62002177	PF13847,PF13450,PF01593	PTHR10108,PTHR10108:SF795		2.1.1.79		GO:0055114,GO:0016491	AT3G23530.1		Cyclopropane-fatty-acyl-phospholipid synthase	0	0	0	2.14901	5.13796	5.02167	311.97	4.00777	1.26514	3.16784	0.00153576	0.00572052
AUR62002194	PF02358	PTHR10788,PTHR10788:SF38		3.1.3.12	K01087	GO:0005992,GO:0003824	AT5G51460.2	ATTPPA	Haloacid dehalogenase-like hydrolase (HAD) superfamily protein	8.39432	5.97785	1.38716	67.6937	55.49	54.521	72.2814	3.55833	0.480279	7.40887	1.27e-13	2.96e-12
AUR62002197										0	0.996308	0	2.14901	5.13796	7.17382	9.03306	3.28553	1.33073	2.46897	0.0135501	0.0370755
AUR62002198	PF00931	PTHR23155,PTHR23155:SF563				GO:0043531	AT3G14460.1		LRR and NB-ARC domains-containing disease resistance protein	10.4929	3.98523	5.54863	37.6076	28.7726	29.4127	82.0607	2.40254	0.485652	4.94704	7.53e-07	6.07e-06
AUR62002203	PF07690	PTHR11662,PTHR11662:SF302	KOG2533	3.6.3.20	K13783	GO:0055085,GO:0016021	AT3G47420.1	ATPS3,PS3	phosphate starvation-induced gene 3	27.2815	55.7932	40.2276	411.535	369.933	382.365	280.413	3.18229	0.279082	11.4027	4.05e-30	5.27e-28
AUR62002207	PF03100	PTHR33985,PTHR33985:SF2				GO:0017004,GO:0017003,GO:0005886	AT3G51790.1	ATG1,TG1	transmembrane protein G1P-related 1	136.408	136.494	130.393	583.455	485.024	653.535	355.337	2.09651	0.174765	11.9961	3.72e-33	6.1e-31
AUR62002239	PF03767	PTHR31284,PTHR31284:SF7		3.1.3.2		GO:0003993	AT5G51260.1		HAD superfamily, subfamily IIIB acid phosphatase	0	0	1.38716	7.52152	8.22074	13.6303	19.5157	4.28893	1.27394	3.36667	0.000760809	0.00308868
AUR62002244	PF00642	PTHR14493				GO:0046872	AT5G07500.1	PEI1	Zinc finger C-x8-C-x5-C-x3-H type family protein	0	0	0	19.3411	3.08278	2.15215	3.29387	4.94781	1.65649	2.98692	0.00281799	0.00967233
AUR62002259	PF00512,PF01590,PF00072	PTHR24423,PTHR24423:SF530		2.7.11.1	K14509	GO:0007165,GO:0000155,GO:0005515,GO:0000160	AT3G23150.1	ETR2	Signal transduction histidine kinase, hybrid-type, ethylene sensor	182.576	195.276	235.817	891.837	1161.18	1236.05	719.184	2.4195	0.215215	11.2423	2.53e-29	3e-27
AUR62002325	PF00294	PTHR10584,PTHR10584:SF168	KOG2855	2.7.1.4	K00847		AT3G59480.1		pfkB-like carbohydrate kinase family protein	44.0702	69.7415	98.4882	557.667	303.14	279.779	734.205	2.40794	0.357641	6.73284	1.66e-11	2.92e-10
AUR62002343	PF00704	PTHR11177,PTHR11177:SF161		3.2.1.14	K01183	GO:0005975,GO:0004553	AT5G24090.1	ATCHIA,CHIA	chitinase A	0	3.98523	4.16147	12.894	39.0485	10.0433	49.2825	2.73183	0.757951	3.60423	0.000313075	0.00140486
AUR62002393		PTHR16223,PTHR16223:SF41					AT1G05710.3		basic helix-loop-helix (bHLH) DNA-binding superfamily protein	46.1687	18.9298	41.6147	271.849	227.098	162.846	305.978	2.70186	0.283419	9.53312	1.53e-21	8.67e-20
AUR62002449	PF13469	PTHR11783,PTHR11783:SF74	KOG1584		K01025		AT3G45070.1		P-loop containing nucleoside triphosphate hydrolases superfamily protein	50.3659	80.7009	101.263	32.2351	16.4415	8.60858	26.0335	-2.0588	0.487288	-4.22503	2.39e-05	0.000140746
AUR62002455	PF12708	PTHR31375,PTHR31375:SF2		3.2.1.15	K01184		AT3G59850.1		Pectin lyase-like superfamily protein	0	0	0	1430.16	871.399	462.711	408.037	11.7781	1.46878	8.01895	1.07e-15	3.29e-14
AUR62002459	PF12708	PTHR31375,PTHR31375:SF2		3.2.1.15			AT3G59850.1		Pectin lyase-like superfamily protein	0	0	0	10.745	8.22074	2.15215	4.23668	4.72147	1.50429	3.13867	0.00169715	0.00624281
AUR62002498		PTHR36023,PTHR36023:SF3					AT2G44080.1	ARL	ARGOS-like	8.39432	5.97785	30.5175	171.92	401.789	149.933	250.208	4.00873	0.577416	6.94254	3.85e-12	7.28e-11
AUR62002502	PF03094	PTHR31942,PTHR31942:SF26				GO:0016021,GO:0006952	AT2G44110.2	ATMLO15,MLO15	Seven transmembrane MLO family protein	0	0	0	5.37251	1.02759	3.58691	7.71956	3.66589	1.38467	2.64748	0.00810936	0.0239726
AUR62002551		PTHR23241,PTHR23241:SF54					AT2G18340.1		late embryogenesis abundant domain-containing protein / LEA domain-containing protein	6891.73	6323.56	7895.7	1896.5	1342.04	1117.68	1881.84	-2.27725	0.301358	-7.55664	4.14e-14	1.03e-12
AUR62002569		PTHR33355,PTHR33355:SF6					AT3G17350.1			2.09858	3.98523	9.7101	0	3.08278	0	10.5769	-2.53819	1.0727	-2.36617	0.0179734	0.0470455
AUR62002570	PF08534,PF10417	PTHR10681	KOG0854	1.11.1.15	K11188	GO:0016491,GO:0055114,GO:0051920	AT1G48130.1	ATPER1,PER1	1-cysteine peroxiredoxin 1	64862.9	53261.6	84343.3	11742.2	15030.6	7258.47	17549.2	-2.57282	0.321904	-7.99249	1.32e-15	4.03e-14
AUR62002577	PF01599	PTHR10666				GO:0006412,GO:0005840,GO:0003735	AT3G62250.1	UBQ5	ubiquitin 5	16.7886	2.98892	16.6459	128.94	112.008	57.3906	44.8148	3.11897	0.554605	5.62376	1.87e-08	2.01e-07
AUR62002580	PF12708	PTHR31375,PTHR31375:SF26		3.2.1.15			AT1G48100.1		Pectin lyase-like superfamily protein	0	0.996308	0	5.37251	6.16556	3.58691	23.1541	3.26781	1.27769	2.55759	0.01054	0.029971
AUR62002587	PF00931	PTHR23155,PTHR23155:SF563				GO:0043531	AT3G14470.1		NB-ARC domain-containing disease resistance protein	6.29574	7.97046	9.7101	0	0	2.86953	3.85795	-2.84718	1.12638	-2.52772	0.0114806	0.0322109
AUR62002623		PTHR33115,PTHR33115:SF3					AT5G18980.1		ARM repeat superfamily protein	10.4929	23.9114	22.1945	155.803	103.787	104.738	60.6629	2.61217	0.362929	7.19747	6.13e-13	1.28e-11
AUR62002686	PF02536	PTHR13068,PTHR13068:SF6			K15032	GO:0006355,GO:0005739,GO:0003690	AT2G34620.1		Mitochondrial transcription termination factor family protein	0	0	0	3.22351	3.08278	5.02167	122.006	3.89169	1.29334	3.00902	0.00262095	0.00908797
AUR62002719	PF00201	PTHR11926,PTHR11926:SF204	KOG1192	2.4.1.118		GO:0016758,GO:0008152	AT3G11340.1		UDP-Glycosyltransferase superfamily protein	0	4.98154	0	18.2666	4.11037	27.9779	25.0631	2.9974	0.847796	3.53552	0.000406975	0.00177228
AUR62002729	PF07103	PTHR33973,PTHR33973:SF1					AT1G30130.1			2.09858	7.97046	8.32295	52.6506	70.9039	63.847	78.2812	3.21622	0.449127	7.16104	8.01e-13	1.65e-11
AUR62002742	PF00332	PTHR32227,PTHR32227:SF85		3.2.1.39		GO:0005975,GO:0004553	AT1G30080.1		Glycosyl hydrolase superfamily protein	2.09858	1.99262	0	20.4156	9.24833	10.7607	10.9609	3.29384	0.953969	3.45278	0.000554842	0.00234369
AUR62002752	PF14226,PF03171	PTHR10209,PTHR10209:SF171	KOG0143	1.14.11.13	K04125	GO:0055114,GO:0016491	AT1G30040.1	ATGA2OX2,GA2OX2	gibberellin 2-oxidase	14.6901	6.97415	9.7101	83.8112	59.6004	32.9996	50.8881	2.55905	0.501018	5.1077	3.26e-07	2.81e-06
AUR62002766	PF14226,PF03171	PTHR10209,PTHR10209:SF122	KOG0143	1.14.11.20		GO:0055114,GO:0016491	AT1G06620.1		2-oxoglutarate (2OG) and Fe(II)-dependent oxygenase superfamily protein	88.1403	83.6898	141.49	1492.48	1914.41	1231.03	857.555	3.88635	0.336775	11.5399	8.3e-31	1.14e-28
AUR62002782		PTHR36399,PTHR36399:SF1					AT5G43750.1	NDH18	NAD(P)H dehydrogenase 18	0	0	0	1.0745	4.11037	2.86953	374.519	3.37201	1.35571	2.48726	0.012873	0.0354892
AUR62002810	PF02309	PTHR31734,PTHR31734:SF29			K14484	GO:0006355,GO:0005634	AT2G01200.2	IAA32,MEE10	indole-3-acetic acid inducible 32	6.29574	7.97046	4.16147	2.14901	1.02759	0	8.80062	-2.71607	1.11238	-2.44168	0.0146193	0.0394944
AUR62002834	PF08263,PF00069	PTHR27008,PTHR27008:SF44	KOG1187	2.7.11.1		GO:0006468,GO:0005524,GO:0004672	AT1G68400.1		leucine-rich repeat transmembrane protein kinase family protein	18.8872	16.9372	24.9688	7.52152	3.08278	4.30429	21.403	-2.04654	0.527328	-3.88097	0.00010404	0.000525862
AUR62002867	PF06203	PTHR31874,PTHR31874:SF5	KOG1601			GO:0005515	AT1G68520.1		B-box type zinc finger protein with CCT domain	0	0	0	19.3411	24.6622	9.32597	109.088	6.05079	1.24305	4.8677	1.13e-06	8.8e-06
AUR62002884	PF08718	PTHR10219,PTHR10219:SF28	KOG4189			GO:0051861,GO:0046836,GO:0017089,GO:0005737	AT4G39670.1		Glycolipid transfer protein (GLTP) family protein	10.4929	8.96677	18.033	106.376	155.166	56.6732	66.5244	3.08636	0.496735	6.21329	5.19e-10	7.19e-09
AUR62002902	PF00170,PF14144	PTHR22952,PTHR22952:SF209			K14431	GO:0043565,GO:0006355,GO:0003700,GO:0006351	AT1G68640.1	PAN	bZIP transcription factor family protein	6.29574	15.9409	19.4202	117.121	86.3178	106.173	64.5123	2.81369	0.377483	7.45383	9.07e-14	2.15e-12
AUR62002910	PF01490	PTHR22950,PTHR22950:SF327	KOG1303				AT1G25530.1		Transmembrane amino acid transporter family protein	18.8872	17.9335	9.7101	5.37251	2.05519	3.58691	8.22051	-2.07917	0.692483	-3.00249	0.00267781	0.00926258
AUR62002923	PF00010	PTHR12565,PTHR12565:SF139				GO:0046983	AT1G68810.1		basic helix-loop-helix (bHLH) DNA-binding superfamily protein	14.6901	26.9003	12.4844	125.717	138.725	128.411	83.919	2.7863	0.332312	8.38461	5.09e-17	1.85e-15
AUR62002925	PF04502	PTHR12111,PTHR12111:SF2	KOG2990		K13115		AT1G25682.1		Family of unknown function (DUF572)	31.4787	11.9557	20.8074	2.14901	6.16556	4.30429	10.5728	-2.3151	0.832215	-2.78185	0.005405	0.0168856
AUR62002942	PF00293	PTHR16099,PTHR16099:SF5		3.6.1.22,3.6.1.55	K03574	GO:0016787	AT1G68760.1	ATNUDT1,ATNUDX1,NUDX1	nudix hydrolase 1	0	0.996308	1.38716	15.043	26.7174	7.17382	16.6191	4.14409	1.12	3.70009	0.000215525	0.00100975
AUR62002944	PF00005,PF01061	PTHR19241,PTHR19241:SF303				GO:0016887,GO:0005524,GO:0016020	AT3G25620.2		ABC-2 type transporter family protein	2.09858	0	0	5.37251	3.08278	5.02167	8.36916	3.14361	1.33555	2.35379	0.018583	0.0483204
AUR62002945	PF07859	PTHR23024,PTHR23024:SF208	KOG1515		K15889	GO:0016787,GO:0008152	AT1G26120.1	ICME-LIKE1	alpha/beta-Hydrolases superfamily protein	12.5915	8.96677	5.54863	103.152	42.1313	76.7599	118.314	3.08297	0.49024	6.28869	3.2e-10	4.6e-09
AUR62003013	PF00201	PTHR11926,PTHR11926:SF152		2.4.1.128		GO:0016758,GO:0008152	AT4G34131.1	UGT73B3	UDP-glucosyl transferase 73B3	52.4645	47.8228	30.5175	246.061	220.932	216.649	229.618	2.39423	0.359112	6.66709	2.61e-11	4.45e-10
AUR62003063	PF01842	PTHR31096,PTHR31096:SF13		2.7.7.59		GO:0016597,GO:0008152	AT1G69040.2	ACR4	ACT domain repeat 4	81.8446	81.6972	108.198	1114.26	1053.28	1014.38	560.756	3.54761	0.257724	13.7652	4.13e-43	1.33e-40
AUR62003102	PF07168	PTHR31081,PTHR31081:SF4				GO:0071705	AT2G03530.1	ATUPS2,UPS2	ureide permease 2	4.19716	9.96308	2.77432	99.9288	79.1246	58.1079	179.762	3.65729	0.478078	7.64999	2.01e-14	5.27e-13
AUR62003108							AT4G29090.1		Ribonuclease H-like superfamily protein	0	0	0	6.44702	1.02759	5.02167	2.9602	3.99641	1.47151	2.71586	0.00661032	0.0201301
AUR62003109	PF12697	PTHR10992,PTHR10992:SF825	KOG1454	3.7.1.14			AT1G13820.1		alpha/beta-Hydrolases superfamily protein	58.7602	51.808	54.0991	12.894	15.4139	5.73906	19.8564	-2.31079	0.455457	-5.07357	3.9e-07	3.32e-06
AUR62003117	PF00232	PTHR10353,PTHR10353:SF26		3.2.1.21	K01188	GO:0005975,GO:0004553	AT1G26560.1	BGLU40	beta glucosidase 40	0	6.97415	5.54863	157.952	123.311	93.2597	100.58	4.69361	0.582598	8.05634	7.86e-16	2.47e-14
AUR62003124	PF14008,PF16656,PF00149	PTHR22953,PTHR22953:SF46	KOG1378	3.1.4.1		GO:0016787	AT1G13900.1		Purple acid phosphatases superfamily protein	25.1829	7.97046	24.9688	103.152	69.8763	92.5423	205.681	2.31199	0.316241	7.31083	2.65e-13	5.84e-12
AUR62003131		PTHR35098,PTHR35098:SF1					AT2G03440.1	ATNRP1,NRP1	nodulin-related protein 1	5542.35	4811.17	6322.66	1563.4	1739.71	860.858	2051.72	-2.00276	0.229669	-8.72023	2.78e-18	1.14e-16
AUR62003144	PF16900	PTHR23273,PTHR23273:SF4					AT5G08020.1	ATRPA70B,RPA70B	RPA70-kDa subunit B	314.787	306.863	244.14	50.5016	40.0761	51.6515	80.4846	-2.60126	0.305738	-8.50814	1.77e-17	6.68e-16
AUR62003159	PF00067	PTHR24286,PTHR24286:SF37	KOG0157		K09587	GO:0055114,GO:0020037,GO:0016705,GO:0005506	AT3G50660.1	CLM,CYP90B1,DWF4,PSC1,SAV1,SNP2	Cytochrome P450 superfamily protein	69.2531	73.7268	67.9707	388.97	585.728	341.474	315.804	2.63654	0.275822	9.55885	1.19e-21	6.82e-20
AUR62003182	PF00190	PTHR31189,PTHR31189:SF7				GO:0045735	AT2G18540.1		RmlC-like cupins superfamily protein	7926.33	8889.06	7730.63	695.203	696.708	1377.37	2090.57	-3.14701	0.357389	-8.80557	1.3e-18	5.53e-17
AUR62003198	PF00348	PTHR12001,PTHR12001:SF52	KOG0776	2.5.1.29	K13789	GO:0008299	AT4G36810.1	GGPS1	geranylgeranyl pyrophosphate synthase 1	33.5773	14.9446	20.8074	150.43	106.87	78.1946	308.737	2.33417	0.410217	5.69009	1.27e-08	1.41e-07
AUR62003201	PF07690	PTHR23505,PTHR23505:SF7	KOG1330			GO:0055085,GO:0016021	AT4G36790.1		Major facilitator superfamily protein	0	0	0	1.0745	5.13796	2.15215	72.6185	3.38567	1.31002	2.58444	0.00975383	0.0280816
AUR62003217	PF00230	PTHR19139,PTHR19139:SF102	KOG0223		K09874	GO:0016020,GO:0006810,GO:0005215	AT4G10380.1	NIP5;1,NLM6,NLM8	NOD26-like intrinsic protein 5;1	18.8872	35.8671	31.9046	132.164	108.925	135.585	336.781	2.06242	0.292482	7.05143	1.77e-12	3.49e-11
AUR62003220	PF00187	PTHR22595				GO:0008061	AT2G43610.1		Chitinase family protein	3181.45	4276.15	14932.8	1076.65	1970.92	637.753	2031.19	-2.60324	0.652512	-3.98957	6.62e-05	0.000350776
AUR62003227	PF14009	PTHR33052,PTHR33052:SF17					AT2G23690.1			20.9858	2.98892	15.2587	320.202	331.912	185.802	224.977	4.54026	0.500623	9.06923	1.2e-19	5.56e-18
AUR62003230	PF05562	PTHR33596,PTHR33596:SF1					AT3G50830.1	ATCOR413-PM2,COR413-PM2	cold-regulated 413-plasma membrane 2	0	0	0	2.14901	2.05519	5.02167	4.16609	3.59601	1.48437	2.42259	0.0154104	0.0412929
AUR62003254	PF00069	PTHR24343,PTHR24343:SF207	KOG0583	2.7.11.1		GO:0006468,GO:0005524,GO:0004672	AT1G78290.3	SNRK2-8,SNRK2.8,SRK2C	Protein kinase superfamily protein	0	2.98892	0	12.894	13.3587	9.32597	127.086	3.13055	0.935401	3.34675	0.000817659	0.00328682
AUR62003288		PTHR31110,PTHR31110:SF2					AT4G24610.1			115.422	119.557	130.393	476.005	454.196	630.579	362.781	2.09437	0.258843	8.09129	5.9e-16	1.88e-14
AUR62003315	PF14227,PF03330,PF02362	PTHR11439		2.7.7.49		GO:0003677	AT4G33280.1		AP2/B3-like transcriptional factor family protein	0	0.996308	0	9.67053	4.11037	15.065	15.274	4.27834	1.26331	3.38662	0.000707596	0.00289937
AUR62003328	PF00139,PF00069	PTHR27007,PTHR27007:SF48	KOG1187	2.7.11.1		GO:0030246,GO:0006468,GO:0005524,GO:0004672	AT5G06740.1		Concanavalin A-like lectin protein kinase family protein	67.1545	82.6935	54.0991	280.445	217.85	428.994	335.956	2.17708	0.258979	8.40638	4.23e-17	1.55e-15
AUR62003330	PF03547	PTHR31651,PTHR31651:SF5	KOG2722			GO:0055085,GO:0016021	AT1G76520.1		Auxin efflux carrier family protein	4.19716	12.952	5.54863	39.7566	42.1313	71.7382	58.935	2.63614	0.470393	5.60411	2.09e-08	2.24e-07
AUR62003331	PF03547	PTHR31651,PTHR31651:SF5	KOG2722			GO:0055085,GO:0016021	AT1G76530.1		Auxin efflux carrier family protein	0	5.97785	11.0973	39.7566	40.0761	90.3901	100.817	3.20308	0.532931	6.0103	1.85e-09	2.36e-08
AUR62003336	PF00179	PTHR24068	KOG0417	6.3.2.19	K06689		AT1G64230.1	UBC28	ubiquitin-conjugating enzyme 28	0	0.996308	0	114.972	86.3178	83.9337	104.937	7.53738	1.21674	6.19472	5.84e-10	8.03e-09
AUR62003355	PF00581	PTHR12231	KOG1530	2.8.1.1			AT5G66170.3	STR18	sulfurtransferase 18	88.1403	60.7748	76.2937	947.712	757.336	390.973	1031.49	3.22791	0.39118	8.25172	1.56e-16	5.33e-15
AUR62003358	PF00314	PTHR31048,PTHR31048:SF11					AT4G38660.1		Pathogenesis-related thaumatin superfamily protein	12.5915	26.9003	33.2918	439.472	367.878	393.843	241.562	3.96734	0.252792	15.6941	1.66e-55	1.15e-52
AUR62003360	PF00560,PF16870	PTHR27000		3.2.1.15		GO:0005515	AT3G28890.2	AtRLP43,RLP43	receptor like protein 43	0	0	0	4.29801	3.08278	9.32597	6.47569	4.45781	1.34295	3.31942	0.000902039	0.00358048
AUR62003368	PF14226,PF03171	PTHR10209,PTHR10209:SF137	KOG0143	1.14.11.9	K00475	GO:0055114,GO:0016491	AT3G51240.1	F3\'H,F3H,TT6	flavanone 3-hydroxylase	14.6901	22.9151	36.0661	135.387	135.642	103.303	717.066	2.31708	0.433679	5.34284	9.15e-08	8.7e-07
AUR62003390	PF03009	PTHR22958,PTHR22958:SF10	KOG2421	3.1.4.46		GO:0008081,GO:0006629	AT3G02040.1	SRG3	senescence-related gene 3	0	0	0	34.3841	18.4967	10.0433	175.496	6.29567	1.2676	4.96659	6.81e-07	5.53e-06
AUR62003413	PF02458	PTHR31642,PTHR31642:SF43		2.3.1.188	K15400	GO:0016747	AT5G41040.1		HXXXD-type acyl-transferase family protein	2.09858	1.99262	2.77432	8.59602	27.745	29.4127	370.819	3.28428	0.790114	4.15672	3.23e-05	0.00018474
AUR62003432	PF00860	PTHR11119,PTHR11119:SF9			K06901	GO:0055085,GO:0016020,GO:0006810,GO:0005215,GO:0006863,GO:0005345	AT3G10960.1	ATAZG1,AZG1	AZA-guanine resistant1	0	1.99262	0	10.745	10.2759	13.6303	113.761	3.69564	1.0507	3.51732	0.000435928	0.00188458
AUR62003444	PF11820	PTHR33128,PTHR33128:SF14					AT3G27030.1			8.39432	1.99262	8.32295	39.7566	53.4348	18.6519	19.6741	2.67024	0.682215	3.91407	9.08e-05	0.000464653
AUR62003486	PF00282	PTHR11999,PTHR11999:SF113		4.1.1.15	K01580	GO:0030170,GO:0019752,GO:0016831	AT2G02010.1	GAD4	glutamate decarboxylase 4	12.5915	11.9557	15.2587	65.5447	45.2141	78.1946	133.673	2.25711	0.433153	5.21089	1.88e-07	1.69e-06
AUR62003504	PF00067	PTHR24298,PTHR24298:SF45	KOG0156			GO:0055114,GO:0020037,GO:0016705,GO:0005506	AT1G64940.1	CYP89A6	cytochrome P450, family 87, subfamily A, polypeptide 6	90.2389	132.509	152.587	588.828	613.473	484.233	386.252	2.14789	0.224658	9.5607	1.17e-21	6.71e-20
AUR62003517	PF00268	PTHR23409		1.17.4.1	K10808	GO:0055114,GO:0009186	AT3G27060.1	ATTSO2,TSO2	Ferritin/ribonucleotide reductase-like family protein	77.6474	42.8412	43.0019	638.255	518.934	644.209	433.499	3.50193	0.313134	11.1835	4.91e-29	5.71e-27
AUR62003556										1445.92	1332.06	3265.37	224.571	178.801	106.89	457.25	-3.56853	0.460065	-7.75659	8.72e-15	2.41e-13
AUR62003572	PF01348,PF00078	PTHR33642,PTHR33642:SF3		2.7.7.49		GO:0006397	AT1G74350.1		Intron maturase, type II family protein	20.9858	16.9372	18.033	76.2897	62.6831	113.346	57.0361	2.20827	0.355229	6.21648	5.08e-10	7.06e-09
AUR62003582	PF00676	PTHR11516,PTHR11516:SF33		1.2.4.4		GO:0016624,GO:0008152	AT5G09300.1		Thiamin diphosphate-binding fold (THDP-binding) superfamily protein	8.39432	11.9557	16.6459	0	3.08278	0	6.41492	-3.68643	1.30706	-2.82041	0.00479629	0.0152724
AUR62003598	PF00266	PTHR11601,PTHR11601:SF24		2.8.1.7			AT1G08490.1	ATCPNIFS,ATNFS2,ATSUFS,CPNIFS,SUFS	chloroplastic NIFS-like cysteine desulfurase	0	0	0	0	9.24833	6.45644	256.295	4.33529	1.47145	2.94628	0.00321618	0.0108308
AUR62003606	PF01501	PTHR11183,PTHR11183:SF56	KOG1950	2.4.1.17		GO:0016757	AT3G18660.2	GUX1,PGSIP1	plant glycogenin-like starch initiation protein 1	0	0	0	8.59602	4.11037	2.15215	18.9583	4.15601	1.28108	3.24415	0.00117801	0.00452715
AUR62003607	PF00628	PTHR10615,PTHR10615:SF112		2.1.1.43		GO:0005515	AT5G09790.1	ATXR5,SDG15	ARABIDOPSIS TRITHORAX-RELATED PROTEIN 5	0	4.98154	2.77432	19.3411	18.4967	17.2172	23.2708	2.56255	0.673889	3.80263	0.000143166	0.00069984
AUR62003612	PF04564	PTHR22849,PTHR22849:SF20		6.3.2.19		GO:0016567,GO:0004842	AT5G64660.1	ATCMPG2,CMPG2	CYS, MET, PRO, and GLY protein 2	2.09858	3.98523	4.16147	134.313	172.636	89.6727	152.14	5.18704	0.584245	8.87819	6.8e-19	2.95e-17
AUR62003622		PTHR13650,PTHR13650:SF0			K19026		AT4G39420.2			39.873	32.8781	48.5505	106.376	128.449	347.213	158.376	2.27554	0.402638	5.65157	1.59e-08	1.73e-07
AUR62003641	PF01529	PTHR22883,PTHR22883:SF41	KOG1311	2.3.1.225	K16675	GO:0008270	AT4G24630.1		DHHC-type zinc finger family protein	132.21	127.527	153.974	641.478	508.658	681.513	634.733	2.14911	0.175188	12.2674	1.35e-34	2.43e-32
AUR62003654	PF00010	PTHR12565,PTHR12565:SF120				GO:0046983	AT1G68810.1		basic helix-loop-helix (bHLH) DNA-binding superfamily protein	88.1403	83.6898	81.8423	8.59602	10.2759	15.065	26.4015	-2.86864	0.417492	-6.87113	6.37e-12	1.18e-10
AUR62003663	PF12689	PTHR17901,PTHR17901:SF14	KOG4549	3.1.3.48	K17619	GO:0016791	AT2G14110.1		Haloacid dehalogenase-like hydrolase (HAD) superfamily protein	0	0.996308	0	7.52152	10.2759	2.15215	6.79092	3.657	1.33792	2.73334	0.00626954	0.0192167
AUR62003676	PF00201	PTHR11926,PTHR11926:SF199		2.4.1.273		GO:0016758,GO:0008152	AT2G22590.1		UDP-Glycosyltransferase superfamily protein	608.588	566.899	647.803	137.536	129.477	185.802	209.517	-2.00312	0.235408	-8.50914	1.75e-17	6.64e-16
AUR62003680	PF02780,PF02779,PF13292	PTHR11624,PTHR11624:SF83		2.2.1.7	K01662	GO:0008152,GO:0003824,GO:0016114,GO:0008661	AT4G15560.1	CLA,CLA1,DEF,DXPS2,DXS	Deoxyxylulose-5-phosphate synthase	509.955	488.191	549.314	84.8857	77.0694	148.498	179.55	-2.30494	0.267831	-8.60597	7.57e-18	2.99e-16
AUR62003684	PF04937	PTHR32166,PTHR32166:SF33					AT3G17450.1		hAT dimerisation domain-containing protein	8.39432	0.996308	11.0973	39.7566	28.7726	26.5431	22.2745	2.31914	0.632463	3.66683	0.000245576	0.00113054
AUR62003691	PF02701	PTHR31992,PTHR31992:SF34				GO:0006355,GO:0003677	AT5G65590.1		Dof-type zinc finger DNA-binding family protein	14.6901	2.98892	11.0973	66.6192	97.6213	91.8249	38.7068	3.31759	0.458654	7.23332	4.71e-13	1.01e-11
AUR62003693	PF00107,PF08240	PTHR11695,PTHR11695:SF588		1.1.1.195	K00083	GO:0055114,GO:0016491,GO:0008270	AT4G37990.1	ATCAD8,CAD-B2,ELI3,ELI3-2	elicitor-activated gene 3-2	18.8872	9.96308	58.2606	467.409	467.555	358.691	203.977	3.89827	0.448905	8.68395	3.82e-18	1.55e-16
AUR62003695	PF00107,PF08240	PTHR11695,PTHR11695:SF588	KOG0023	1.1.1.195	K00083	GO:0055114,GO:0016491,GO:0008270	AT4G37990.1	ATCAD8,CAD-B2,ELI3,ELI3-2	elicitor-activated gene 3-2	71.3517	23.9114	135.941	4028.31	3240	1586.85	1816.82	5.26663	0.503594	10.4581	1.35e-25	1.12e-23
AUR62003704	PF00141	PTHR31235,PTHR31235:SF67		1.11.1.7	K00430	GO:0055114,GO:0020037,GO:0006979,GO:0004601	AT5G42180.1		Peroxidase superfamily protein	14.6901	3.98523	12.4844	1.0745	1.02759	1.43476	4.89296	-3.08232	1.20921	-2.54904	0.010802	0.0306132
AUR62003715	PF03931,PF01466	PTHR11165	KOG1724			GO:0006511	AT4G34210.1	ASK11,SK11	SKP1-like 11	0	0	0	8.59602	5.13796	4.30429	8.81315	4.49702	1.36454	3.29563	0.000982005	0.00384981
AUR62003733	PF03547	PTHR31651	KOG2722		K07088	GO:0055085,GO:0016021	AT5G65980.1		Auxin efflux carrier family protein	2.09858	1.99262	2.77432	33.3096	24.6622	15.065	358.924	3.3978	0.759974	4.47094	7.79e-06	5.1e-05
AUR62003748	PF14383,PF14309	PTHR21726,PTHR21726:SF37					AT2G17550.1			8.39432	6.97415	1.38716	34.3841	46.2417	32.2822	129.991	2.77661	0.474314	5.85396	4.8e-09	5.75e-08
AUR62003759	PF00403	PTHR22814,PTHR22814:SF126	KOG1603			GO:0046872,GO:0030001	AT4G39700.1		Heavy metal transport/detoxification superfamily protein	4.19716	0	1.38716	29.0116	36.9933	22.2388	28.0921	4.37324	0.927022	4.71751	2.39e-06	1.74e-05
AUR62003762	PF07732,PF07731,PF00394	PTHR11709,PTHR11709:SF28	KOG1263	1.10.3.2,1.10.3.3		GO:0005507,GO:0055114,GO:0016491	AT4G39830.1		Cupredoxin superfamily protein	2.09858	0.996308	2.77432	50.5016	80.1522	99.7161	516.82	5.40194	0.77919	6.93277	4.13e-12	7.78e-11
AUR62003765	PF13359	PTHR22930,PTHR22930:SF28	KOG4585				AT5G12010.1			6.29574	8.96677	13.8716	385.747	481.941	483.515	917.837	5.49721	0.347356	15.8258	2.06e-56	1.52e-53
AUR62003774	PF03732	PTHR37610,PTHR37610:SF1					AT1G21280.1			0	0	0	1.0745	10.2759	9.32597	4.73589	4.72855	1.54821	3.05419	0.00225667	0.00799905
AUR62003776	PF00847	PTHR31657,PTHR31657:SF9				GO:0006355,GO:0003700	AT1G78080.1	RAP2.4	related to AP2 4	6.29574	3.98523	0	17.192	15.4139	13.6303	25.3251	2.25975	0.635944	3.55337	0.000380326	0.00167234
AUR62003783	PF13534,PF13085	PTHR11921,PTHR11921:SF23	KOG3049	1.3.5.1	K00235	GO:0051536,GO:0009055	AT5G65165.1	SDH2-3	succinate dehydrogenase 2-3	2423.86	2072.32	2932.45	380.374	398.706	315.648	627.87	-2.76301	0.370008	-7.46743	8.18e-14	1.95e-12
AUR62003790	PF00191	PTHR10502,PTHR10502:SF98	KOG0819			GO:0005544,GO:0005509	AT5G65020.2	ANNAT2	annexin 2	24492.5	22282.4	40685.3	5842.07	7225	4304.29	8360.11	-2.33201	0.318865	-7.31348	2.6e-13	5.74e-12
AUR62003810	PF00561	PTHR10992,PTHR10992:SF792	KOG1454	3.1.1.23			AT4G39955.1		alpha/beta-Hydrolases superfamily protein	0	0	0	2.14901	1.02759	3.58691	87.929	3.19264	1.32	2.41867	0.0155772	0.0416707
AUR62003814	PF02704						AT1G22690.3		Gibberellin-regulated family protein	169.985	256.051	246.914	19.3411	7.19315	25.1084	75.7878	-3.68488	0.452208	-8.14864	3.68e-16	1.2e-14
AUR62003823	PF00266	PTHR11601,PTHR11601:SF24		2.8.1.7			AT1G08490.1	ATCPNIFS,ATNFS2,ATSUFS,CPNIFS,SUFS	chloroplastic NIFS-like cysteine desulfurase	0	0.996308	2.77432	12.894	19.5243	21.5215	220.212	3.73942	0.925262	4.04147	5.31e-05	0.000287549
AUR62003837	PF07731,PF07732,PF00394	PTHR11709,PTHR11709:SF113		1.10.3.2		GO:0055114,GO:0016491,GO:0005507	AT2G23630.1	sks16	SKU5 similar 16	4.19716	12.952	4.16147	89.1837	59.6004	58.8253	129.289	3.16243	0.563174	5.61537	1.96e-08	2.11e-07
AUR62003853	PF00106	PTHR24322,PTHR24322:SF315	KOG1014			GO:0016491,GO:0008152	AT3G50560.1		NAD(P)-binding Rossmann-fold superfamily protein	0	0	0	7.52152	19.5243	8.60858	408.157	5.47806	1.23361	4.44067	8.97e-06	5.79e-05
AUR62003854	PF04784,PF14389	PTHR23054,PTHR23054:SF29					AT4G37080.2		Protein of unknown function, DUF547	52.4645	67.7489	44.389	307.308	188.049	266.866	225.873	2.18847	0.232616	9.40807	5.05e-21	2.71e-19
AUR62003864		PTHR31133,PTHR31133:SF4					AT4G37030.1			2.09858	10.9594	19.4202	27.9371	70.9039	46.6298	108.876	2.07353	0.45885	4.51897	6.21e-06	4.16e-05
AUR62003867		PTHR31722,PTHR31722:SF5					AT5G66800.1			0	0.996308	0	9.67053	11.3035	4.30429	28.6528	3.99708	1.26251	3.16597	0.00154568	0.00574926
AUR62003869	PF13499	PTHR10891,PTHR10891:SF533	KOG0027		K13448		AT2G15680.1		Calcium-binding EF-hand family protein	8.39432	4.98154	0	95.6308	122.284	33.717	162.288	4.32685	0.684265	6.32335	2.56e-10	3.74e-09
AUR62003875	PF00847	PTHR31190				GO:0006355,GO:0003700	AT5G61890.1		Integrase-type DNA-binding superfamily protein	0	0	0	21.4901	55.49	17.9345	21.2102	6.90861	1.35261	5.10762	3.26e-07	2.81e-06
AUR62003876	PF00847	PTHR31677,PTHR31677:SF11				GO:0006355,GO:0003700	AT4G34410.1	RRTF1	redox responsive transcription factor 1	0	0	0	7.52152	21.5794	6.45644	5.1689	5.48616	1.40201	3.91308	9.11e-05	0.000466076
AUR62003885	PF03763	PTHR31471,PTHR31471:SF2					AT1G45207.2		Remorin family protein	37.7744	57.7858	65.1964	359.958	279.505	248.214	289.475	2.42987	0.250442	9.70231	2.95e-22	1.8e-20
AUR62003889	PF00069	PTHR24361,PTHR24361:SF334	KOG0198	2.7.11.25		GO:0006468,GO:0005524,GO:0004672	AT4G36950.1	MAPKKK21	mitogen-activated protein kinase kinase kinase 21	83.9432	41.8449	95.7139	531.879	662.797	293.409	236.689	2.76043	0.415236	6.64786	2.97e-11	5.04e-10
AUR62003890		PTHR31852,PTHR31852:SF18					AT1G45688.1			2.09858	0	0	13.9685	11.3035	6.45644	39.5062	4.32059	1.22543	3.52578	0.000422242	0.00183195
AUR62003894	PF02892,PF14372	PTHR23272	KOG1121			GO:0003677	AT3G42170.1		BED zinc finger ;hAT family dimerisation domain	12.5915	5.97785	9.7101	35.4586	51.3796	27.9779	18.4356	2.07474	0.619085	3.3513	0.000804326	0.00324207
AUR62003895		PTHR11098,PTHR11098:SF17	KOG2511	6.3.4.21			AT2G23420.1	NAPRT2	nicotinate phosphoribosyltransferase 2	98.6332	103.616	151.2	672.639	659.714	575.34	477.608	2.42483	0.18195	13.3269	1.61e-40	4.28e-38
AUR62003925	PF03360	PTHR10896,PTHR10896:SF17	KOG1476	2.4.2.24		GO:0016020,GO:0015018	AT5G67230.1	I14H,IRX14-L	Nucleotide-diphospho-sugar transferases superfamily protein	67.1545	94.6492	79.068	532.953	429.534	701.6	369.961	2.7683	0.233329	11.8644	1.81e-32	2.83e-30
AUR62003926	PF08246,PF00112	PTHR12411,PTHR12411:SF349	KOG1543	3.4.22.14		GO:0008234,GO:0006508	AT1G47128.1	RD21,RD21A	Granulin repeat cysteine protease family protein	1716.64	2231.73	3186.3	26269.4	20575.5	15850.6	7594.77	3.13506	0.363524	8.62407	6.46e-18	2.57e-16
AUR62003935	PF00560,PF08263,PF07714	PTHR27008,PTHR27008:SF35	KOG1187	2.7.11.1		GO:0005515,GO:0006468,GO:0004672	AT5G67280.1	RLK	receptor-like kinase	20.9858	24.9077	19.4202	114.972	83.235	133.433	128.236	2.33043	0.283743	8.21316	2.15e-16	7.23e-15
AUR62003944	PF00067	PTHR24298,PTHR24298:SF61	KOG0156			GO:0055114,GO:0020037,GO:0016705,GO:0005506	AT4G37360.1	CYP81D2	cytochrome P450, family 81, subfamily D, polypeptide 2	4.19716	0	0	13.9685	6.16556	6.45644	42.6189	3.21139	1.11851	2.87113	0.00409002	0.0133224
AUR62003948							AT5G25160.1	ZFP3	zinc finger protein 3	4.19716	0.996308	1.38716	122.493	154.139	50.9341	49.0092	5.8585	0.861172	6.80293	1.03e-11	1.84e-10
AUR62003949	PF03321	PTHR31901,PTHR31901:SF4			K14487		AT2G14960.1	GH3.1	Auxin-responsive GH3 family protein	1309.51	996.308	1453.74	10867.5	12820.2	7897.66	3425.12	3.07105	0.356817	8.60678	7.51e-18	2.97e-16
AUR62003957	PF02704	PTHR23201,PTHR23201:SF10					AT2G39540.1		Gibberellin-regulated family protein	619.081	527.047	969.623	124.642	197.298	86.8032	183.494	-2.3761	0.349336	-6.80177	1.03e-11	1.86e-10
AUR62003958	PF02704	PTHR23201,PTHR23201:SF10					AT2G39540.1		Gibberellin-regulated family protein	2352.51	1818.26	2956.03	566.263	704.929	259.692	699.956	-2.22078	0.309873	-7.16673	7.68e-13	1.59e-11
AUR62003960		PTHR37209					AT4G37450.1	AGP18,ATAGP18	arabinogalactan protein 18	41.9716	66.7526	44.389	572.71	365.823	615.514	650.621	3.31393	0.291618	11.3639	6.32e-30	7.94e-28
AUR62003987	PF03195	PTHR31304,PTHR31304:SF6					AT3G49940.1	LBD38	LOB domain-containing protein 38	29.3801	40.8486	30.5175	599.573	430.561	444.777	293.704	3.84439	0.31368	12.2558	1.56e-34	2.79e-32
AUR62004000	PF00690,PF12515,PF12710,PF00122,PF00689	PTHR24093,PTHR24093:SF262		3.6.3.8	K01537	GO:0005516,GO:0046872,GO:0000166	AT4G37640.1	ACA2	calcium ATPase 2	10.4929	30.8855	33.2918	130.015	137.697	175.041	380.342	2.47983	0.280197	8.85032	8.73e-19	3.76e-17
AUR62004003	PF03000	PTHR32370,PTHR32370:SF20					AT3G49900.1		Phototropic-responsive NPH3 family protein	0	1.99262	1.38716	11.8195	4.11037	5.73906	51.271	2.39579	0.963193	2.48734	0.0128701	0.0354842
AUR62004023	PF14531	PTHR24347,PTHR24347:SF220	KOG0583	2.7.11.1			AT2G30360.1	CIPK11,PKS5,SIP4,SNRK3.22	SOS3-interacting protein 4	2.09858	0	4.16147	0	0	0	67.1755	-3.46822	1.46838	-2.36194	0.0181796	0.0474936
AUR62004024	PF05678	PTHR34794,PTHR34794:SF1								12.5915	27.8966	44.389	209.528	263.064	196.563	275.291	2.92901	0.343699	8.52202	1.57e-17	5.98e-16
AUR62004028		PTHR22952,PTHR22952:SF186					AT4G37730.1	AtbZIP7,bZIP7	basic leucine-zipper 7	0	0	0	3.22351	3.08278	2.15215	4.6876	3.40297	1.42978	2.38007	0.0173092	0.0455494
AUR62004031	PF08263,PF00560,PF13855	PTHR27000,PTHR27000:SF102	KOG0472			GO:0005515	AT5G23400.1		Leucine-rich repeat (LRR) family protein	0	0	0	21.4901	7.19315	15.065	14.0339	5.79516	1.27249	4.5542	5.26e-06	3.57e-05
AUR62004036	PF01494	PTHR10835,PTHR10835:SF1		1.14.99.7,1.14.13.132	K00511	GO:0071949	AT1G58440.1	SQE1,XF1	FAD/NAD(P)-binding oxidoreductase family protein	39.873	11.9557	11.0973	181.591	153.111	179.345	1416.31	3.18457	0.351293	9.06527	1.24e-19	5.75e-18
AUR62004039	PF00571,PF01595	PTHR12064,PTHR12064:SF30	KOG2118		K16302		AT2G14520.1		CBS domain-containing protein with a domain of unknown function (DUF21)	241.337	223.173	228.881	47.2781	32.883	43.0429	73.7336	-2.48652	0.219305	-11.3382	8.49e-30	1.05e-27
AUR62004040	PF13167,PF01926,PF16360	PTHR10229,PTHR10229:SF0	KOG0410			GO:0005525	AT3G49725.1		GTP-binding protein, HflX	497.363	465.276	381.468	48.3526	45.2141	100.433	136.407	-2.77824	0.364023	-7.63205	2.31e-14	5.98e-13
AUR62004047	PF07883	PTHR31238,PTHR31238:SF39					AT3G62020.1	GLP10	germin-like protein 10	520.448	436.383	539.604	124.642	86.3178	50.9341	253.643	-2.52701	0.280298	-9.01542	1.96e-19	8.94e-18
AUR62004058	PF00320	PTHR10071,PTHR10071:SF156				GO:0043565,GO:0008270,GO:0006355,GO:0003700	AT3G50870.1	GATA18,HAN,MNP	GATA type zinc finger transcription factor family protein	0	0	0	5.37251	1.02759	2.86953	3.87461	3.54538	1.45211	2.44154	0.0146246	0.0395026
AUR62004062	PF04770	PTHR31948,PTHR31948:SF9					AT2G18350.1	AtHB24,HB24	homeobox protein 24	10.4929	2.98892	8.32295	25.7881	36.9933	20.8041	64.0107	2.07076	0.507229	4.08249	4.46e-05	0.000246148
AUR62004075	PF12697	PTHR10992,PTHR10992:SF701	KOG1454				AT4G36530.2		alpha/beta-Hydrolases superfamily protein	2.09858	4.98154	1.38716	25.7881	56.5176	27.9779	70.6357	3.55328	0.668981	5.31149	1.09e-07	1.02e-06
AUR62004086		PTHR31451,PTHR31451:SF8		3.2.1.78			AT5G66460.1		Glycosyl hydrolase superfamily protein	46.1687	18.9298	11.0973	4.29801	6.16556	5.02167	8.90113	-2.25249	0.681252	-3.3064	0.000945037	0.00372642
AUR62004087	PF01569	PTHR11247,PTHR11247:SF25	KOG3146	3.1.3.4			AT5G66450.1		Phosphatidic acid phosphatase (PAP2) family protein	50.3659	58.7821	49.9377	12.894	7.19315	9.32597	20.9064	-2.4505	0.437341	-5.60318	2.1e-08	2.25e-07
AUR62004095	PF14363,PF00004	PTHR23070,PTHR23070:SF35			K08900	GO:0005524	AT5G17760.1		P-loop containing nucleoside triphosphate hydrolases superfamily protein	0	0	0	16.1175	19.5243	24.391	48.5688	6.2676	1.24028	5.05337	4.34e-07	3.65e-06
AUR62004102	PF00257	PTHR33346				GO:0009415,GO:0006950	AT3G50980.1	XERO1	dehydrin xero 1	67861.7	59659.9	72526.1	12034.4	13539.6	10194.7	17764.4	-2.48361	0.226499	-10.9652	5.61e-28	6.03e-26
AUR62004106	PF00141	PTHR31388,PTHR31388:SF3		1.11.1.7	K00430	GO:0055114,GO:0020037,GO:0006979,GO:0004601	AT5G66390.1		Peroxidase superfamily protein	0	1.99262	0	7.52152	2.05519	7.8912	111.094	2.73093	1.10632	2.46848	0.0135689	0.0371209
AUR62004115	PF00067	PTHR24286,PTHR24286:SF79	KOG0157	1.14.13.112		GO:0055114,GO:0020037,GO:0016705,GO:0005506	AT4G36380.1	ROT3	Cytochrome P450 superfamily protein	4.19716	3.98523	11.0973	34.3841	20.5519	22.9562	63.4406	2.00796	0.466899	4.30063	1.7e-05	0.000104318
AUR62004135	PF00195	PTHR11877,PTHR11877:SF25					AT1G02050.1	LAP6	Chalcone and stilbene synthase family protein	446.997	404.501	370.371	34.3841	59.6004	47.3472	102.507	-3.10995	0.394106	-7.89116	2.99e-15	8.72e-14
AUR62004136	PF00271,PF00176	PTHR10799		3.6.4.12		GO:0005524	AT2G44980.2		SNF2 domain-containing protein / helicase domain-containing protein	291.702	233.136	212.235	46.2036	65.7659	63.1296	78.2573	-2.06362	0.285331	-7.23237	4.75e-13	1.01e-11
AUR62004142	PF00450	PTHR11802,PTHR11802:SF29	KOG1282	2.3.1.103	K16296	GO:0006508,GO:0004185	AT1G33540.1	scpl18	serine carboxypeptidase-like 18	0	0.996308	4.16147	70.9172	32.883	46.6298	1285.1	4.78118	0.792064	6.03635	1.58e-09	2.04e-08
AUR62004159	PF13912	PTHR26374,PTHR26374:SF175					AT2G45120.1		C2H2-like zinc finger protein	0	0	0	5.37251	1.02759	4.30429	7.54988	3.77783	1.39104	2.71583	0.00661103	0.0201305
AUR62004178	PF08541,PF00195	PTHR11877,PTHR11877:SF27		2.3.1.74	K00660	GO:0016747,GO:0008610	AT5G13930.1	ATCHS,CHS,TT4	Chalcone and stilbene synthase family protein	4.19716	40.8486	144.264	1.0745	0	14.3476	309.561	-3.57786	1.27081	-2.81542	0.00487129	0.0154792
AUR62004191	PF00854	PTHR11654,PTHR11654:SF121	KOG1237		K14638	GO:0016020,GO:0006810,GO:0005215	AT1G32450.1	NRT1.5	nitrate transporter 1.5	100.732	104.612	99.8753	15.043	22.607	17.2172	34.9676	-2.47999	0.352134	-7.04276	1.88e-12	3.7e-11
AUR62004214	PF13410,PF13417	PTHR11260,PTHR11260:SF290	KOG0868	2.5.1.18		GO:0005515	AT2G02380.1	ATGSTZ2,GSTZ2	glutathione S-transferase (class zeta) 2	0	0	0	9.67053	10.2759	2.15215	41.9994	4.71658	1.24909	3.776	0.000159365	0.000769812
AUR62004224	PF03195	PTHR31529,PTHR31529:SF3					AT2G45420.1	LBD18	LOB domain-containing protein 18	0	0	0	5.37251	6.16556	4.30429	2.27129	4.32214	1.44962	2.98157	0.00286772	0.00982412
AUR62004237	PF03083	PTHR10791	KOG1623		K15382		AT5G40260.1		Nodulin MtN3 family protein	27.2815	9.96308	36.0661	6.44702	3.08278	7.17382	11.2564	-2.09014	0.673942	-3.10136	0.00192635	0.0069747
AUR62004248	PF00010	PTHR23042,PTHR23042:SF25				GO:0046983	AT4G37850.1		basic helix-loop-helix (bHLH) DNA-binding superfamily protein	0	0	0	10.745	12.3311	2.15215	11.066	4.96683	1.3742	3.61433	0.00030112	0.00135606
AUR62004255	PF00135	PTHR23024,PTHR23024:SF113	KOG1515	3.1.1.1			AT2G45600.1		alpha/beta-Hydrolases superfamily protein	2.09858	7.97046	0	35.4586	46.2417	48.0646	256.19	3.43795	0.546244	6.2938	3.1e-10	4.47e-09
AUR62004291	PF01636	PTHR12149,PTHR12149:SF8	KOG3021	2.7.1.172			AT3G61080.1		Protein kinase superfamily protein	113.323	91.6603	112.36	12.894	27.745	22.2388	43.2312	-2.3246	0.404666	-5.74448	9.22e-09	1.05e-07
AUR62004315	PF00106	PTHR24322,PTHR24322:SF442	KOG1208			GO:0016491,GO:0008152	AT3G61220.2		NAD(P)-binding Rossmann-fold superfamily protein	8.39432	0	8.32295	11.8195	35.9657	12.9129	25.4007	2.01278	0.708128	2.8424	0.00447753	0.014398
AUR62004326	PF00249	PTHR10641,PTHR10641:SF622			K09422		AT3G61250.1	AtMYB17,MYB17	myb domain protein 17	23.0844	19.9262	12.4844	101.003	70.9039	76.7599	47.692	2.1797	0.423448	5.14751	2.64e-07	2.31e-06
AUR62004329	PF13361,PF00580,PF13086,PF13087	PTHR10887,PTHR10887:SF372	KOG1801			GO:0016787,GO:0005524	AT1G65810.1		P-loop containing nucleoside triphosphate hydrolases superfamily protein	0	0	0	2.14901	11.3035	10.0433	11.8767	4.92428	1.31415	3.74712	0.000178876	0.000853488
AUR62004333	PF05686	PTHR12203,PTHR12203:SF32	KOG2458	2.4.2.26			AT5G23850.1		Arabidopsis thaliana protein of unknown function (DUF821)	31.4787	20.9225	40.2276	156.877	209.629	79.6294	53.7474	2.27878	0.44659	5.10262	3.35e-07	2.88e-06
AUR62004337		PTHR33191								4.19716	1.99262	26.356	2.14901	0	0	75.0062	-4.12785	1.18791	-3.47488	0.000511075	0.00217698
AUR62004370	PF00067	PTHR24296,PTHR24296:SF9	KOG0157	1.14.14.1	K15398	GO:0055114,GO:0020037,GO:0016705,GO:0005506	AT2G45970.1	CYP86A8,LCR	cytochrome P450, family 86, subfamily A, polypeptide 8	8.39432	5.97785	2.77432	182.666	198.325	164.998	500.529	5.05403	0.488372	10.3487	4.24e-25	3.38e-23
AUR62004378	PF00291	PTHR10314,PTHR10314:SF80	KOG1252	2.5.1.47,4.4.1.9	K13034	GO:0050017,GO:0019499,GO:0005739,GO:0004124	AT3G61440.1	ARATH;BSAS3;1,ATCYSC1,CYSC1	cysteine synthase C1	130.112	94.6492	105.424	1376.44	1061.5	736.034	1238.8	3.27876	0.25362	12.9278	3.14e-38	7e-36
AUR62004449	PF00847	PTHR31194,PTHR31194:SF0				GO:0006355,GO:0003700	AT4G27950.1	CRF4	cytokinin response factor 4	12.5915	8.96677	13.8716	88.1092	78.097	54.521	88.1932	2.66744	0.405961	6.57068	5.01e-11	8.16e-10
AUR62004451	PF07724,PF00004	PTHR23078		3.6.4.6	K06027	GO:0005524	AT4G04910.1	NSF	AAA-type ATPase family protein	96.5346	136.494	95.7139	464.185	433.644	568.884	336.953	2.13886	0.212755	10.0532	8.89e-24	6.25e-22
AUR62004458	PF03321	PTHR31901,PTHR31901:SF3			K14506	GO:0080123,GO:0009864,GO:0009694,GO:0009611	AT2G46370.4	FIN219,JAR1	Auxin-responsive GH3 family protein	4.19716	6.97415	4.16147	59.0977	52.4072	76.0425	381.29	3.54201	0.486771	7.27653	3.43e-13	7.46e-12
AUR62004468		PTHR11177,PTHR11177:SF167					AT4G01050.1	TROL	thylakoid rhodanese-like	6.29574	4.98154	4.16147	0	2.05519	0.717382	668.631	-2.46465	1.03967	-2.3706	0.0177591	0.0465491
AUR62004472	PF01764	PTHR21493,PTHR21493:SF124				GO:0006629	AT3G61680.1		alpha/beta-Hydrolases superfamily protein	1720.83	1995.6	1464.84	234.242	237.374	304.17	452.762	-2.73817	0.297608	-9.20058	3.56e-20	1.73e-18
AUR62004492	PF03007,PF06974	PTHR31650,PTHR31650:SF2		2.3.1.75,2.3.1.20		GO:0045017,GO:0004144	AT5G53390.1		O-acyltransferase (WSD1-like) family protein	27.2815	12.952	15.2587	4.29801	2.05519	2.86953	15.1693	-2.54195	0.645601	-3.93734	8.24e-05	0.00042524
AUR62004494	PF02681	PTHR31446,PTHR31446:SF4					AT3G61770.1		Acid phosphatase/vanadium-dependent haloperoxidase-related protein	4.19716	4.98154	2.77432	19.3411	25.6898	21.5215	22.798	2.44645	0.589527	4.14985	3.33e-05	0.000189826
AUR62004527	PF13833	PTHR10891,PTHR10891:SF624	KOG0028				AT2G46600.1		Calcium-binding EF-hand family protein	0	1.99262	1.38716	12.894	10.2759	5.73906	38.7211	2.80765	0.966448	2.90512	0.00367108	0.0121326
AUR62004539	PF00067	PTHR24298,PTHR24298:SF46	KOG0156	1.14.13.21		GO:0055114,GO:0020037,GO:0016705,GO:0005506	AT2G46660.1	CYP78A6	cytochrome P450, family 78, subfamily A, polypeptide 6	4.19716	3.98523	2.77432	32.2351	39.0485	15.065	33.1778	2.96819	0.667779	4.44487	8.79e-06	5.7e-05
AUR62004541	PF02183,PF00046	PTHR24326,PTHR24326:SF122	KOG0483			GO:0043565,GO:0006355,GO:0003700,GO:0003677	AT3G61890.1	ATHB-12,ATHB12,HB-12	homeobox 12	6.29574	14.9446	12.4844	136.462	57.5452	20.8041	53.4275	2.61704	0.654435	3.99893	6.36e-05	0.000338237
AUR62004551	PF08541,PF08392	PTHR31561,PTHR31561:SF1		2.3.1.199,2.3.1.119	K15397	GO:0016747,GO:0008610,GO:0016020,GO:0006633	AT1G01120.1	KCS1	3-ketoacyl-CoA synthase 1	2.09858	0	2.77432	18.2666	12.3311	9.32597	239.407	3.23515	0.88423	3.65872	0.000253483	0.001163
AUR62004556	PF00542	PTHR24089,PTHR24089:SF375	KOG1715		K02935	GO:0006412,GO:0003735	AT4G37660.1		Ribosomal protein L12/ ATP-dependent Clp protease adaptor protein ClpS family protein	25.1829	16.9372	38.8404	139.685	178.801	100.433	90.83	2.3826	0.434963	5.47771	4.31e-08	4.37e-07
AUR62004562	PF03168	PTHR31415,PTHR31415:SF9					AT4G01410.1		Late embryogenesis abundant (LEA) hydroxyproline-rich glycoprotein family	1659.98	1552.25	1525.87	195.56	247.65	355.821	452.583	-2.56545	0.348205	-7.36764	1.74e-13	3.96e-12
AUR62004588							AT4G30074.1	LCR19	low-molecular-weight cysteine-rich 19	31.4787	41.8449	37.4533	9.67053	7.19315	10.7607	10.9195	-2.00313	0.555017	-3.60913	0.000307229	0.00138137
AUR62004604	PF03765,PF00650	PTHR23324,PTHR23324:SF67	KOG1471				AT1G72160.1		Sec14p-like phosphatidylinositol transfer family protein	12.5915	13.9483	13.8716	248.21	133.587	196.563	696.33	3.82723	0.392349	9.75466	1.76e-22	1.1e-20
AUR62004613	PF13664	PTHR23241,PTHR23241:SF50	KOG2886				AT1G22600.1		Late embryogenesis abundant protein (LEA) family protein	3718.68	3910.51	3599.67	752.152	677.184	839.337	1031.95	-2.30705	0.333289	-6.92209	4.45e-12	8.37e-11
AUR62004619	PF02428	PTHR33832				GO:0004867	AT1G72060.1		serine-type endopeptidase inhibitors	0	0	0	2.14901	7.19315	1.43476	117.013	3.74405	1.51302	2.47455	0.0133405	0.0365817
AUR62004646		PTHR11439,PTHR11439:SF185		2.7.7.49						0	9.96308	4.16147	15.043	19.5243	32.9996	23.9726	2.04732	0.609634	3.35828	0.000784285	0.00317241
AUR62004657	PF08263,PF00560,PF07714,PF13855	PTHR27000,PTHR27000:SF14	KOG1187	2.7.10.1		GO:0005515,GO:0006468,GO:0004672	AT1G34420.1		leucine-rich repeat transmembrane protein kinase family protein	0	0.996308	0	4.29801	3.08278	12.9129	10.8506	3.80284	1.2918	2.94384	0.00324171	0.010905
AUR62004667	PF03209	PTHR19432,PTHR19432:SF38			K15378		AT1G22710.1	ATSUC2,SUC2,SUT1	sucrose-proton symporter 2	65.0559	49.8154	74.9065	328.798	329.857	271.888	1788.58	2.30418	0.297398	7.7478	9.35e-15	2.57e-13
AUR62004670	PF00646,PF01554	PTHR11206,PTHR11206:SF75	KOG1347			GO:0005515,GO:0055085,GO:0016020,GO:0015297,GO:0015238,GO:0006855	AT1G71870.1		MATE efflux family protein	18.8872	16.9372	8.32295	62.3212	82.2074	50.2167	51.6166	2.15116	0.383512	5.60911	2.03e-08	2.18e-07
AUR62004674	PF00657	PTHR22835,PTHR22835:SF230		3.1.1.3		GO:0016788	AT5G08460.1		GDSL-like Lipase/Acylhydrolase superfamily protein	0	2.98892	1.38716	12.894	7.19315	6.45644	11.0692	2.31202	0.928141	2.49102	0.0127375	0.0351872
AUR62004681	PF03478	PTHR31509,PTHR31509:SF2					AT1G22030.1			27.2815	5.97785	6.93579	106.376	161.332	124.107	115.093	3.49518	0.404332	8.64434	5.41e-18	2.16e-16
AUR62004683	PF02874,PF02823,PF00306,PF00006	PTHR15184,PTHR15184:SF43		3.6.3.14	K02112	GO:0046034,GO:0015992,GO:0046961,GO:0046933,GO:0045261,GO:0015986,GO:0033178,GO:0016820,GO:0015991,GO:0005524	ATCG00480.1		ATP synthase subunit beta	8.39432	8.96677	24.9688	2.14901	4.11037	0	8.55308	-2.8595	0.994006	-2.87674	0.00401802	0.0131194
AUR62004705	PF02493,PF01504	PTHR23086,PTHR23086:SF33		2.7.1.68	K00889	GO:0046488,GO:0016307	AT1G21980.1	ATPIP5K1,ATPIPK1,PIP5K1	phosphatidylinositol-4-phosphate 5-kinase 1	102.83	117.564	116.521	435.174	450.086	590.405	485.054	2.12448	0.193894	10.9569	6.16e-28	6.53e-26
AUR62004725	PF13238	PTHR23359,PTHR23359:SF100	KOG3079	2.7.4.25,2.7.4.22,2.7.4.14	K13800	GO:0019205,GO:0006139,GO:0005524	AT5G26667.3	PYR6	P-loop containing nucleoside triphosphate hydrolases superfamily protein	102.83	88.6714	116.521	942.339	582.645	365.147	848.077	2.61838	0.422165	6.20227	5.57e-10	7.68e-09
AUR62004734	PF13193,PF00501	PTHR24095,PTHR24095:SF122				GO:0008152,GO:0003824	AT5G16340.1		AMP-dependent synthetase and ligase family protein	6.29574	6.97415	11.0973	31.1606	44.1865	25.1084	39.7922	2.02413	0.546881	3.70122	0.000214564	0.00100608
AUR62004735	PF13193,PF00501	PTHR24095,PTHR24095:SF177				GO:0008152,GO:0003824	AT5G16340.1		AMP-dependent synthetase and ligase family protein	2.09858	0.996308	6.93579	23.6391	23.6346	20.0867	180.832	2.79398	0.653147	4.27772	1.89e-05	0.00011427
AUR62004754	PF13450	PTHR10742,PTHR10742:SF228	KOG0029	1.5.3.16,1.5.3.17	K17839		AT1G65840.1	ATPAO4,PAO4	polyamine oxidase 4	344.167	311.844	278.819	2072.72	1703.75	1947.69	1705.07	2.61836	0.18446	14.1947	9.88e-46	3.94e-43
AUR62004760	PF00494	PTHR31480,PTHR31480:SF2	KOG1459	2.5.1.32	K02291	GO:0016740,GO:0009058	AT5G17230.2	PSY	PHYTOENE SYNTHASE	60.8588	76.7157	62.4221	339.543	388.43	370.169	802.708	2.43568	0.204022	11.9383	7.47e-33	1.21e-30
AUR62004821		PTHR35118,PTHR35118:SF1		2.7.11.17			AT2G40980.1		Protein kinase superfamily protein	27.2815	13.9483	15.2587	94.5563	75.0143	82.4989	103.052	2.25388	0.312036	7.22313	5.08e-13	1.08e-11
AUR62004855	PF00069	PTHR24349,PTHR24349:SF76	KOG0033,KOG0583	2.7.11.1	K04515	GO:0006468,GO:0005524,GO:0004672	AT1G08650.2	ATPPCK1,PPCK1	phosphoenolpyruvate carboxylase kinase 1	46.1687	36.8634	70.745	607.094	410.009	336.452	220.146	3.14172	0.357481	8.78848	1.52e-18	6.39e-17
AUR62004916	PF00646	PTHR31790				GO:0005515	AT3G06240.1		F-box family protein	0	1.99262	0	219.199	126.394	72.4556	116.091	7.30125	1.16977	6.2416	4.33e-10	6.1e-09
AUR62004952	PF02309	PTHR31734,PTHR31734:SF11				GO:0006355,GO:0005634	AT5G43700.1	ATAUX2-11,IAA4	AUX/IAA transcriptional regulator family protein	0	0.996308	1.38716	8.59602	13.3587	3.58691	61.3346	3.18121	1.11874	2.84355	0.00446133	0.0143636
AUR62004954	PF02309	PTHR31734,PTHR31734:SF11			K14484	GO:0006355,GO:0005634	AT5G43700.1	ATAUX2-11,IAA4	AUX/IAA transcriptional regulator family protein	0	6.97415	0	71.9917	52.4072	11.4781	327.949	4.01636	0.964412	4.16457	3.12e-05	0.000179223
AUR62004955										102.83	123.542	141.49	862.826	784.053	553.102	605.863	2.57184	0.272862	9.42543	4.28e-21	2.33e-19
AUR62004987	PF05910	PTHR31972,PTHR31972:SF6					AT5G11000.1		Plant protein of unknown function (DUF868)	0	1.99262	0	50.5016	114.063	55.9558	64.168	6.35135	1.07568	5.90448	3.54e-09	4.32e-08
AUR62004997	PF00301	PTHR10909				GO:0005506	AT1G54500.1		Rubredoxin-like superfamily protein	6.29574	4.98154	4.16147	23.6391	45.2141	12.1955	149.051	2.4064	0.650715	3.69809	0.000217226	0.00101659
AUR62005067	PF00892	PTHR11132,PTHR11132:SF109	KOG1441		K15283	GO:0016021,GO:0016020	AT3G01550.1	ATPPT2,PPT2	phosphoenolpyruvate (pep)/phosphate translocator 2	0	0	0	16.1175	3.08278	9.32597	29.7906	5.17153	1.27295	4.06265	4.85e-05	0.000265407
AUR62005088	PF13456,PF13639,PF13966	PTHR33033				GO:0008270,GO:0005515	AT1G72200.1		RING/U-box superfamily protein	0	0	0	3.22351	2.05519	7.8912	7.32225	4.12551	1.37464	3.00115	0.00268958	0.00930029
AUR62005103	PF13639	PTHR14155			K10664	GO:0008270,GO:0005515	AT3G05200.1	ATL6	RING/U-box superfamily protein	8.39432	10.9594	63.8092	164.399	298.002	114.064	217.672	2.77598	0.515847	5.38141	7.39e-08	7.16e-07
AUR62005106	PF02485	PTHR31042,PTHR31042:SF7				GO:0016020,GO:0008375	AT1G68390.1		Core-2/I-branching beta-1,6-N-acetylglucosaminyltransferase family protein	0	0	0	1.0745	4.11037	5.02167	2.72976	3.72401	1.58077	2.35583	0.0184815	0.0481131
AUR62005122	PF00083	PTHR23500,PTHR23500:SF62	KOG0569			GO:0055085,GO:0022857,GO:0016021	AT1G54730.2		Major facilitator superfamily protein	16.7886	5.97785	6.93579	0	1.02759	3.58691	4.574	-2.48354	1.00242	-2.47754	0.0132291	0.0363261
AUR62005133	PF08659	PTHR24322,PTHR24322:SF566	KOG0725				AT1G54870.1		NAD(P)-binding Rossmann-fold superfamily protein	4314.68	3593.68	4896.67	722.066	1080	494.276	1088.46	-2.47968	0.4621	-5.36612	8.04e-08	7.72e-07
AUR62005134	PF08659	PTHR24322,PTHR24322:SF566	KOG0725				AT1G54870.1		NAD(P)-binding Rossmann-fold superfamily protein	6020.82	4987.52	7418.52	1177.66	1241.33	749.664	1599.89	-2.54022	0.391536	-6.48783	8.71e-11	1.37e-09
AUR62005135		PTHR33976					AT1G54860.1		Glycoprotein membrane precursor GPI-anchored	3288.47	2587.41	3551.12	828.442	849.819	452.668	863.131	-2.14552	0.651994	-3.29071	0.000999348	0.00391328
AUR62005156	PF01477,PF00305	PTHR11771,PTHR11771:SF48		1.13.11.58	K15718	GO:0005515,GO:0055114,GO:0046872,GO:0016702	AT1G55020.1	ATLOX1,LOX1	lipoxygenase 1	0	0	0	7.52152	3.08278	5.73906	127.092	4.37736	1.27272	3.43938	0.000583052	0.00244851
AUR62005203	PF05755	PTHR33732,PTHR33732:SF3					AT3G05500.1		Rubber elongation factor protein (REF)	1101.75	972.396	989.043	5505.75	4358.02	3634.26	2638.19	2.14051	0.206903	10.3455	4.39e-25	3.48e-23
AUR62005218	PF05564	PTHR33565,PTHR33565:SF1					AT1G56220.1		Dormancy/auxin associated family protein	10748.9	9236.77	14828.7	3031.17	3595.55	1736.06	4142.87	-2.05781	0.388863	-5.29186	1.21e-07	1.13e-06
AUR62005232	PF07173	PTHR34365,PTHR34365:SF1					AT1G56230.1		Protein of unknown function (DUF1399)	318.984	332.767	267.721	52.6506	53.4348	89.6727	164.253	-2.21285	0.247217	-8.95103	3.52e-19	1.58e-17
AUR62005236	PF14299	PTHR32278,PTHR32278:SF2					AT1G09155.1	AtPP2-B15,PP2-B15	phloem protein 2-B15	0	0	0	2.14901	6.16556	2.15215	39.6964	3.69868	1.35798	2.72367	0.00645603	0.0197169
AUR62005238							AT3G05625.1		Tetratricopeptide repeat (TPR)-like superfamily protein	2.09858	0.996308	0	10.745	16.4415	17.2172	23.8389	4.03312	1.07838	3.73998	0.000184035	0.000874534
AUR62005251	PF13041	PTHR24015					AT1G12700.1		ATP binding;nucleic acid binding;helicases	0	0	0	9.67053	6.16556	7.8912	4.79178	4.91243	1.35294	3.63092	0.000282408	0.00128113
AUR62005264	PF02541	PTHR30005,PTHR30005:SF3		3.6.1.11			AT1G09195.2			58.7602	32.8781	38.8404	4.29801	10.2759	11.4781	30.6057	-2.26106	0.478092	-4.72933	2.25e-06	1.65e-05
AUR62005269	PF16124,PF00270,PF00271	PTHR13710,PTHR13710:SF70	KOG0350,KOG0330	3.6.4.12	K10901	GO:0005524,GO:0003676	AT3G05740.1	RECQI1	RECQ helicase l1	8.39432	12.952	18.033	1.0745	6.16556	1.43476	5.79345	-2.23444	0.903904	-2.47199	0.0134363	0.0368088
AUR62005310	PF03181	PTHR31236,PTHR31236:SF4					AT1G49320.1	ATUSPL1,USPL1	unknown seed protein like 1	0	0	1.38716	5.37251	5.13796	2.86953	133.834	3.06798	1.259	2.43684	0.0148164	0.0399061
AUR62005311	PF00335	PTHR32191				GO:0016021	AT4G28050.1	TET7	tetraspanin7	0	0	1.38716	40.8311	20.5519	10.7607	19.6512	5.53688	1.28818	4.29821	1.72e-05	0.000105371
AUR62005319	PF14416,PF13839	PTHR32285,PTHR32285:SF6				GO:0016413,GO:0010411,GO:0005794	AT1G70230.1	TBL27	TRICHOME BIREFRINGENCE-LIKE 27	25.1829	58.7821	41.6147	307.308	112.008	189.389	277.028	2.23453	0.372483	5.99901	1.99e-09	2.52e-08
AUR62005362	PF00171	PTHR11699,PTHR11699:SF180			K00128	GO:0055114,GO:0016491,GO:0008152	AT3G48000.1	ALDH2,ALDH2A,ALDH2B4	aldehyde dehydrogenase 2B4	75.5488	86.6788	122.07	20.4156	9.24833	12.1955	110.558	-2.78777	0.368913	-7.55672	4.13e-14	1.03e-12
AUR62005366	PF06955,PF00722	PTHR31062,PTHR31062:SF25		2.4.1.207,3.2.1.151	K08235	GO:0048046,GO:0016762,GO:0006073,GO:0005618,GO:0005975,GO:0004553	AT1G10550.1	XET,XTH33	xyloglucan:xyloglucosyl transferase 33	0	0	0	10.745	5.13796	4.30429	76.1411	4.64395	1.29995	3.57241	0.00035371	0.00156668
AUR62005368	PF04564	PTHR23315,PTHR23315:SF116		6.3.2.19		GO:0016567,GO:0004842	AT1G60190.1		ARM repeat superfamily protein	0	0	0	32.2351	11.3035	14.3476	13.8427	6.18977	1.30718	4.73519	2.19e-06	1.61e-05
AUR62005370	PF01733	PTHR10332,PTHR10332:SF35	KOG1479		K15014	GO:0016021,GO:0006810,GO:0005337	AT1G70330.1	ENT1,ENT1AT	equilibrative nucleotide transporter 1	4.19716	1.99262	5.54863	71.9917	35.9657	60.2601	204.759	3.93262	0.588962	6.67721	2.44e-11	4.17e-10
AUR62005377	PF06075	PTHR31928,PTHR31928:SF6					AT1G23790.1		Plant protein of unknown function (DUF936)	0	0	0	5.37251	13.3587	1.43476	9.56812	4.63399	1.36164	3.40323	0.000665934	0.0027506
AUR62005390	PF07649,PF13905	PTHR13871,PTHR13871:SF7	KOG2501	1.8.1.8	K17609	GO:0055114,GO:0047134	AT1G60420.1		DC1 domain-containing protein	405.026	374.612	435.567	70.9172	72.9591	57.3906	134.048	-2.6015	0.223793	-11.6246	3.09e-31	4.37e-29
AUR62005433	PF14365,PF03080	PTHR31589,PTHR31589:SF19					AT1G70550.1		Protein of Unknown Function (DUF239)	4.19716	8.96677	11.0973	38.6821	28.7726	35.8691	32.0037	2.01748	0.469101	4.30072	1.7e-05	0.000104295
AUR62005439		PTHR34043,PTHR34043:SF1		3.1.1.3			AT1G10740.4		alpha/beta-Hydrolases superfamily protein	123.816	170.369	220.558	2226.37	1870.22	1532.33	1830.94	3.44265	0.29045	11.8528	2.08e-32	3.22e-30
AUR62005442	PF00155	PTHR11751,PTHR11751:SF367		2.6.1.99,2.6.1.27	K16903	GO:0030170,GO:0009058	AT1G23320.1	TAR1	tryptophan aminotransferase related 1	2.09858	11.9557	11.0973	1.0745	1.02759	0	10.3183	-3.82356	1.24403	-3.07353	0.0021154	0.00756949
AUR62005468	PF03000	PTHR32370,PTHR32370:SF9					AT1G67900.1		Phototropic-responsive NPH3 family protein	0	0	0	4.29801	0	5.02167	52.9555	3.65172	1.28363	2.84483	0.0044435	0.0143184
AUR62005495	PF13417	PTHR11260,PTHR11260:SF290	KOG0868	2.5.1.18		GO:0005515	AT2G02390.1	ATGSTZ1,GST18,GSTZ1	glutathione S-transferase zeta 1	0	1.99262	0	11.8195	35.9657	12.9129	69.7256	4.49425	1.12894	3.98095	6.86e-05	0.000362329
AUR62005500	PF16499	PTHR11452,PTHR11452:SF14	KOG2366	3.2.1.22			AT3G26380.1		Melibiase family protein	820.544	949.481	751.839	151.505	190.105	157.824	476.787	-2.33743	0.281731	-8.29666	1.07e-16	3.73e-15
AUR62005530	PF00544	PTHR31683,PTHR31683:SF26		4.2.2.2	K01728		AT1G67750.1		Pectate lyase family protein	4.19716	9.96308	1.38716	40.8311	17.4691	22.2388	135.123	2.25185	0.636321	3.53885	0.000401873	0.00175322
AUR62005547	PF00067	PTHR24298,PTHR24298:SF47	KOG0156			GO:0055114,GO:0020037,GO:0016705,GO:0005506	AT5G04660.1	CYP77A4	cytochrome P450, family 77, subfamily A, polypeptide 4	10.4929	16.9372	22.1945	123.568	95.5661	118.368	349.907	2.71941	0.342206	7.94671	1.92e-15	5.75e-14
AUR62005550	PF00249,PF00072	PTHR26402,PTHR26402:SF610	KOG1601		K14491	GO:0000160	AT1G67710.1	ARR11	response regulator 11	0	0	0	1.0745	5.13796	3.58691	6.03459	3.65206	1.44112	2.53418	0.0112712	0.0317218
AUR62005565	PF00005,PF00664	PTHR24223,PTHR24223:SF222		3.6.3.44		GO:0016887,GO:0005524,GO:0055085,GO:0042626,GO:0016021,GO:0006810	AT3G13080.1	ATMRP3,MRP3	multidrug resistance-associated protein 3	174.182	125.535	133.167	12.894	16.4415	12.1955	46.3423	-3.38336	0.460684	-7.34422	2.07e-13	4.66e-12
AUR62005566	PF00044,PF02800	PTHR10836,PTHR10836:SF59	KOG0657	1.2.1.12	K00134	GO:0055114,GO:0016620	AT1G13440.1	GAPC-2,GAPC2	glyceraldehyde-3-phosphate dehydrogenase C2	0	0	0	108.525	149.001	62.4122	169.036	8.66409	1.28069	6.76516	1.33e-11	2.36e-10
AUR62005585	PF12796	PTHR24158,PTHR24158:SF23	KOG4214,KOG0508				AT5G14230.1			77.6474	69.7415	87.3909	16.1175	6.16556	15.7824	83.46	-2.59795	0.35281	-7.36358	1.79e-13	4.07e-12
AUR62005594	PF08263,PF07714	PTHR27008,PTHR27008:SF4	KOG1187	2.7.11.1		GO:0006468,GO:0004672	AT1G67510.1		Leucine-rich repeat protein kinase family protein	0	4.98154	4.16147	16.1175	15.4139	15.065	20.6034	2.12787	0.649711	3.2751	0.00105623	0.00410898
AUR62005609	PF13578	PTHR10509,PTHR10509:SF20	KOG1663	2.1.1.267		GO:0008171	AT1G24735.2		S-adenosyl-L-methionine-dependent methyltransferases superfamily protein	12.5915	17.9335	248.301	0	1.02759	2.86953	542.158	-6.06503	1.28036	-4.73698	2.17e-06	1.6e-05
AUR62005621		PTHR34687,PTHR34687:SF1					AT5G43260.1		chaperone protein dnaJ-related	27.2815	34.8708	36.0661	138.611	251.76	78.1946	239.921	2.2327	0.37613	5.93598	2.92e-09	3.62e-08
AUR62005642	PF01486					GO:0006355,GO:0005634,GO:0003700	AT1G77080.5	AGL27,FLM,MAF1	K-box region and MADS-box transcription factor family protein	132.21	142.472	188.653	1285.11	1132.41	996.444	958.016	2.87677	0.245697	11.7086	1.15e-31	1.68e-29
AUR62005643	PF00319	PTHR11945				GO:0046983,GO:0003677	AT2G03710.3	AGL3,SEP4	K-box region and MADS-box transcription factor family protein	48.2673	79.7046	72.1322	589.902	519.962	373.756	392.068	2.86059	0.277656	10.3027	6.85e-25	5.36e-23
AUR62005645	PF03110	PTHR31251,PTHR31251:SF19				GO:0005634,GO:0003677	AT5G50670.1		Squamosa promoter-binding protein-like (SBP domain) transcription factor family protein	0	2.98892	2.77432	10.745	5.13796	11.4781	21.7008	2.05017	0.781328	2.62396	0.00869149	0.0254421
AUR62005651		PTHR33829,PTHR33829:SF2					AT1G27990.1			715.615	654.574	570.122	92.4073	101.732	100.433	174.148	-2.71745	0.256173	-10.6079	2.74e-26	2.46e-24
AUR62005676	PF03081	PTHR12542,PTHR12542:SF15	KOG2344		K07195	GO:0006887,GO:0000145	AT5G13150.1	ATEXO70C1,EXO70C1	exocyst subunit exo70 family protein C1	6.29574	0.996308	0	30.0861	9.24833	15.7824	14.5881	3.25357	0.885475	3.67438	0.000238431	0.0011021
AUR62005686	PF02365	PTHR31989,PTHR31989:SF44				GO:0006355,GO:0003677	AT5G13180.1	ANAC083,NAC083,VNI2	NAC domain containing protein 83	27.2815	23.9114	40.2276	568.412	553.872	370.886	566.643	4.03391	0.335463	12.0249	2.63e-33	4.39e-31
AUR62005690		PTHR34119,PTHR34119:SF2					AT2G33490.1		hydroxyproline-rich glycoprotein family protein	4.19716	2.98892	2.77432	78.4387	59.6004	71.0208	84.8334	4.44925	0.606162	7.34003	2.14e-13	4.79e-12
AUR62005701	PF00533,PF03031	PTHR23081,PTHR23081:SF2		3.1.3.16	K18999		AT2G33540.1	ATCPL3,CPL3	C-terminal domain phosphatase-like 3	109.126	146.457	95.7139	377.151	315.471	720.969	347.942	2.00258	0.292356	6.8498	7.4e-12	1.36e-10
AUR62005714	PF00847	PTHR31190				GO:0006355,GO:0003700	AT5G61890.1		Integrase-type DNA-binding superfamily protein	4.19716	0	0	19.3411	5.13796	10.7607	97.2755	3.65152	1.06897	3.41591	0.0006357	0.00263857
AUR62005784	PF14244	PTHR34222,PTHR34222:SF2					AT1G21280.1			927.572	736.271	1097.24	272.924	235.319	179.345	275.474	-2.00846	0.233558	-8.59941	8.01e-18	3.15e-16
AUR62005792	PF12697	PTHR10992,PTHR10992:SF820					AT2G23620.1	ATMES1,MES1	methyl esterase 1	0	0	0	10.745	17.4691	5.73906	5.70704	5.41269	1.35551	3.99311	6.52e-05	0.000346218
AUR62005801	PF00445	PTHR11240,PTHR11240:SF19	KOG1642	3.1.27.1	K01166	GO:0033897,GO:0003723	AT2G02990.1	ATRNS1,RNS1	ribonuclease 1	8.39432	0	1.38716	48.3526	31.8554	22.2388	34.3481	3.76441	0.820906	4.58568	4.53e-06	3.12e-05
AUR62005814	PF03330,PF01357	PTHR31867					AT3G29030.1	ATEXP5,ATEXPA5,ATHEXP ALPHA 1.4,EXP5,EXPA5	expansin A5	18.8872	21.9188	11.0973	465.26	355.547	266.866	362.096	4.3767	0.427091	10.2477	1.21e-24	9.23e-23
AUR62005818	PF04535	PTHR11615,PTHR11615:SF81					AT5G15290.1		Uncharacterised protein family (UPF0497)	253.928	195.276	181.718	25.7881	34.9381	32.9996	81.4079	-2.7411	0.336977	-8.1344	4.14e-16	1.34e-14
AUR62005821	PF02365	PTHR31719,PTHR31719:SF40				GO:0006355,GO:0003677	AT1G69490.1	ANAC029,ATNAP,NAP	NAC-like, activated by AP3/PI	14.6901	7.97046	15.2587	66.6192	96.5937	40.8908	175.013	2.47117	0.468686	5.27255	1.35e-07	1.24e-06
AUR62005830	PF03105,PF03124	PTHR10783,PTHR10783:SF42				GO:0016021	AT1G69480.1		EXS (ERD1/XPR1/SYG1) family protein	8.39432	1.99262	0	29.0116	25.6898	22.9562	16.5015	3.15869	0.787256	4.01227	6.01e-05	0.000321946
AUR62005841	PF08100,PF00891	PTHR11746,PTHR11746:SF99	KOG3178			GO:0046983,GO:0008171	AT4G35150.1		O-methyltransferase family protein	0	0	0	16.1175	3.08278	5.73906	9.76083	4.96707	1.38504	3.58622	0.000335509	0.00149367
AUR62005858	PF03106	PTHR31221,PTHR31221:SF22				GO:0043565,GO:0006355,GO:0003700	AT1G13960.1	WRKY4	WRKY DNA-binding protein 4	83.9432	80.7009	80.4551	494.271	586.755	576.058	472.231	2.7628	0.169853	16.2658	1.73e-59	1.77e-56
AUR62005861	PF14363,PF00004	PTHR23070,PTHR23070:SF35	KOG0743		K08900	GO:0005524	AT3G50940.1		P-loop containing nucleoside triphosphate hydrolases superfamily protein	2.09858	5.97785	5.54863	22.5646	28.7726	30.8474	29.4454	2.48402	0.549958	4.51675	6.28e-06	4.2e-05
AUR62005868	PF04398	PTHR31676,PTHR31676:SF5					AT2G03350.1		Protein of unknown function, DUF538	27.2815	58.7821	67.9707	347.064	317.526	211.628	309.747	2.47813	0.38381	6.45666	1.07e-10	1.66e-09
AUR62005878	PF01293	PTHR30031,PTHR30031:SF4		4.1.1.49,4.1.1.32	K01610	GO:0006094,GO:0005524,GO:0004612	AT4G37870.1	PCK1,PEPCK	phosphoenolpyruvate carboxykinase 1	27.2815	20.9225	13.8716	134.313	136.67	161.411	78.6277	2.82807	0.435783	6.48963	8.6e-11	1.36e-09
AUR62005886	PF07173	PTHR34365,PTHR34365:SF2					AT2G22660.2		Protein of unknown function (duplicated DUF1399)	3989.4	4305.05	4422.26	808.026	962.854	1111.94	2044.46	-2.13997	0.160252	-13.3538	1.13e-40	3.06e-38
AUR62005915	PF00400	PTHR19918	KOG0305		K03363	GO:0005515	AT4G33270.1	CDC20.1	Transducin family protein / WD-40 repeat family protein	0	0	0	0	1.02759	5.73906	27.6238	3.2981	1.3566	2.43115	0.0150508	0.0404411
AUR62005942	PF00931	PTHR23155,PTHR23155:SF402				GO:0043531	AT1G59780.1		NB-ARC domain-containing disease resistance protein	8.39432	3.98523	1.38716	22.5646	14.3863	21.5215	12.2237	2.20648	0.726232	3.03825	0.00237954	0.00837333
AUR62005945		PTHR34283,PTHR34283:SF1					AT3G49580.1	LSU1	response to low sulfur 1	50.3659	51.808	72.1322	2434.82	1444.8	741.056	565.369	4.72596	0.484114	9.76208	1.64e-22	1.03e-20
AUR62005946		PTHR34283,PTHR34283:SF1					AT3G49580.1	LSU1	response to low sulfur 1	62.9574	31.8818	34.6789	2392.92	1435.55	890.988	509.886	5.21751	0.437992	11.9123	1.02e-32	1.62e-30
AUR62005950	PF00314	PTHR31048,PTHR31048:SF16					AT5G24620.1		Pathogenesis-related thaumatin superfamily protein	12.5915	4.98154	0	13.9685	25.6898	25.1084	12.7895	2.04334	0.676923	3.01858	0.00253965	0.00885133
AUR62005993	PF00704	PTHR11177,PTHR11177:SF161		3.2.1.14	K01183	GO:0005975,GO:0004553	AT5G24090.1	ATCHIA,CHIA	chitinase A	6.29574	2.98892	0	0	0	0	42.7299	-4.03204	1.39585	-2.88859	0.0038697	0.0126987
AUR62005996	PF13962,PF12796	PTHR24177,PTHR24177:SF42					AT3G54070.1		Ankyrin repeat family protein	6.29574	5.97785	8.32295	39.7566	34.9381	73.8903	36.1173	2.87172	0.516488	5.56009	2.7e-08	2.83e-07
AUR62006024	PF02519	PTHR31374,PTHR31374:SF8			K14488	GO:0009733	AT2G46690.1		SAUR-like auxin-responsive protein family	0	0.996308	6.93579	18.2666	13.3587	12.9129	67.6854	2.42711	0.709969	3.41861	0.000629416	0.00261601
AUR62006027	PF02183,PF00046	PTHR24326,PTHR24326:SF122				GO:0043565,GO:0006355,GO:0003700,GO:0003677	AT2G46680.2	ATHB-7,ATHB7,HB-7	homeobox 7	6.29574	8.96677	15.2587	329.872	516.879	302.735	225.245	5.19776	0.389489	13.3451	1.27e-40	3.41e-38
AUR62006041	PF03169	PTHR31645,PTHR31645:SF8				GO:0055085	AT5G24380.1	ATYSL2,YSL2	YELLOW STRIPE like 2	16.7886	6.97415	5.54863	2.14901	2.05519	2.15215	42.0962	-2.08617	0.737235	-2.82972	0.00465886	0.0149041
AUR62006064	PF00149	PTHR11668,PTHR11668:SF267		3.1.3.48		GO:0016787	AT1G18480.1		Calcineurin-like metallo-phosphoesterase superfamily protein	41.9716	36.8634	45.7762	206.305	181.884	207.323	145.983	2.27293	0.217645	10.4433	1.57e-25	1.3e-23
AUR62006076	PF00931	PTHR23155	KOG4658			GO:0043531	AT3G14470.1		NB-ARC domain-containing disease resistance protein	0	1.99262	0	7.52152	15.4139	15.7824	37.0147	3.86458	1.08436	3.56394	0.000365334	0.00161248
AUR62006101	PF07734	PTHR31790,PTHR31790:SF15					AT3G06240.1		F-box family protein	0	0	0	4.29801	0	4.30429	148.989	3.50876	1.32	2.65816	0.00785688	0.0233455
AUR62006107	PF01535,PF13041	PTHR24015,PTHR24015:SF785					AT5G13770.1		Pentatricopeptide repeat (PPR-like) superfamily protein	4.19716	6.97415	0	18.2666	17.4691	16.4998	138.139	2.10081	0.567981	3.69873	0.000216678	0.00101444
AUR62006116	PF00201	PTHR11926,PTHR11926:SF276		2.4.1.203	K13495	GO:0016758,GO:0008152	AT2G15490.1	UGT73B4	UDP-glycosyltransferase 73B4	2.09858	3.98523	4.16147	48.3526	76.0419	49.4994	135.761	4.00181	0.606366	6.59967	4.12e-11	6.82e-10
AUR62006136	PF01397,PF03936	PTHR31225,PTHR31225:SF15		4.2.3.126		GO:0016829,GO:0010333,GO:0008152,GO:0000287	AT5G23960.2	ATTPS21,TPS21	terpene synthase 21	18.8872	14.9446	289.916	0	0	1.43476	47.0051	-7.61521	1.66685	-4.56861	4.91e-06	3.36e-05
AUR62006154										0	0.996308	0	3.22351	3.08278	12.1955	2.78099	3.63919	1.43833	2.53015	0.0114015	0.0320287
AUR62006164	PF12697	PTHR10992,PTHR10992:SF740	KOG1454	3.3.2.10			AT2G36290.1		alpha/beta-Hydrolases superfamily protein	35.6758	22.9151	48.5505	298.712	124.339	106.89	385.603	2.31581	0.448948	5.15831	2.49e-07	2.19e-06
AUR62006186	PF14009	PTHR33148,PTHR33148:SF2					AT3G10120.1			0	0	6.93579	35.4586	46.2417	20.8041	31.9778	3.87464	0.81553	4.75107	2.02e-06	1.5e-05
AUR62006190		PTHR34120,PTHR34120:SF2		2.7.11.17			AT3G52710.1			0	2.98892	5.54863	37.6076	36.9933	27.2605	139.722	3.40301	0.596382	5.7061	1.16e-08	1.29e-07
AUR62006226	PF00067	PTHR24282,PTHR24282:SF53	KOG0157	1.3.3.9		GO:0055114,GO:0020037,GO:0016705,GO:0005506	AT3G14690.1	CYP72A15	cytochrome P450, family 72, subfamily A, polypeptide 15	12.5915	5.97785	15.2587	2.14901	3.08278	1.43476	4.45431	-2.35137	0.917569	-2.5626	0.0103891	0.0296237
AUR62006237	PF00931	PTHR23155,PTHR23155:SF563				GO:0043531	AT3G14460.1		LRR and NB-ARC domains-containing disease resistance protein	0	0.996308	0	3.22351	6.16556	10.7607	3.03294	3.74197	1.48002	2.52833	0.0114606	0.0321654
AUR62006280	PF03168	PTHR31415,PTHR31415:SF2					AT3G11660.1	NHL1	NDR1/HIN1-like 1	4.19716	6.97415	1.38716	147.207	121.256	82.4989	369.265	4.69605	0.52923	8.87336	7.1e-19	3.08e-17
AUR62006284	PF00248	PTHR11732,PTHR11732:SF164	KOG1577	1.1.1.21			AT5G01670.1		NAD(P)-linked oxidoreductase superfamily protein	3296.87	2960.03	4118.47	683.384	891.95	490.689	912.993	-2.32901	0.324264	-7.18244	6.85e-13	1.43e-11
AUR62006286	PF00248	PTHR11732,PTHR11732:SF164	KOG1577	1.1.1.21			AT5G01670.1		NAD(P)-linked oxidoreductase superfamily protein	8140.39	6448.1	7243.74	1315.19	948.468	1001.47	1858.27	-2.74136	0.288649	-9.49719	2.16e-21	1.2e-19
AUR62006288	PF05050	PTHR10108,PTHR10108:SF885					AT5G01710.1		methyltransferases	48.2673	46.8265	63.8092	321.276	319.581	352.952	480.174	2.64783	0.209694	12.6271	1.5e-36	3.08e-34
AUR62006297	PF04535	PTHR11615,PTHR11615:SF144					AT2G38480.1		Uncharacterised protein family (UPF0497)	4.19716	4.98154	0	22.5646	15.4139	18.6519	31.6525	2.576	0.630318	4.08682	4.37e-05	0.000242083
AUR62006320	PF14938	PTHR13768,PTHR13768:SF8	KOG1586		K15296	GO:0006886	AT3G56190.1	ALPHA-SNAP2,ASNAP	alpha-soluble NSF attachment protein 2	2.09858	2.98892	0	7.52152	20.5519	9.32597	10.4457	2.79783	0.932644	2.99989	0.00270076	0.00933418
AUR62006327	PF07714	PTHR27001,PTHR27001:SF12	KOG1187	2.7.11.1	K13429	GO:0006468,GO:0004672	AT3G21630.1	CERK1,LYSM RLK1	chitin elicitor receptor kinase 1	0	0	0	0	2.05519	5.73906	8.9776	3.41308	1.45732	2.34202	0.0191798	0.04967
AUR62006329	PF08541,PF08392	PTHR31561,PTHR31561:SF25		2.3.1.199	K15397	GO:0016747,GO:0008610,GO:0016020,GO:0006633	AT1G04220.1	KCS2	3-ketoacyl-CoA synthase 2	2.09858	1.99262	2.77432	18.2666	17.4691	7.17382	700.071	2.59402	0.722018	3.59274	0.000327219	0.00146079
AUR62006355										27.2815	15.9409	15.2587	0	2.05519	7.8912	10.0734	-2.40697	0.768864	-3.13055	0.00174476	0.00639646
AUR62006361	PF00657	PTHR22835,PTHR22835:SF133		2.3.1.98		GO:0016788	AT1G28610.2		GDSL-like Lipase/Acylhydrolase superfamily protein	2.09858	0	0	26.8626	20.5519	6.45644	21.267	5.09984	1.26155	4.04253	5.29e-05	0.000286527
AUR62006363	PF00544	PTHR31683,PTHR31683:SF11		4.2.2.2	K01728		AT5G04310.1		Pectin lyase-like superfamily protein	2.09858	5.97785	0	11.8195	13.3587	21.5215	98.03	2.35501	0.639759	3.6811	0.000232233	0.00107775
AUR62006366										0	0	0	6.44702	7.19315	3.58691	57.7555	4.39485	1.24838	3.52044	0.000430827	0.00186538
AUR62006367	PF13724,PF04844	PTHR33057,PTHR33057:SF22				GO:0003677	AT1G06920.1	ATOFP4,OFP4	ovate family protein 4	6.29574	0.996308	1.38716	12.894	17.4691	6.45644	40.002	2.35458	0.747971	3.14796	0.00164413	0.00607019
AUR62006374	PF00141	PTHR31388		1.11.1.7	K00430	GO:0055114,GO:0020037,GO:0006979,GO:0004601	AT5G06720.1	ATPA2,PA2	peroxidase 2	0	9.96308	4.16147	39.7566	25.6898	30.13	22.0626	2.5192	0.593425	4.24519	2.18e-05	0.000129838
AUR62006381	PF00234	PTHR33076,PTHR33076:SF11					AT2G38540.1	ATLTP1,LP1,LTP1	lipid transfer protein 1	12.5915	11.9557	13.8716	211.677	237.374	177.911	2466.98	4.03091	0.510831	7.89089	3e-15	8.73e-14
AUR62006386	PF00234	PTHR33076					AT4G33355.2		Bifunctional inhibitor/lipid-transfer protein/seed storage 2S albumin superfamily protein	10001.8	7590.87	15043.7	157.952	138.725	76.0425	2211.03	-6.45808	0.344344	-18.7547	1.77e-78	4e-75
AUR62006391	PF00069	PTHR27001,PTHR27001:SF4	KOG1187	2.7.11.1		GO:0006468,GO:0005524,GO:0004672	AT3G08760.1	ATSIK	Protein kinase superfamily protein	73.4503	111.586	98.4882	312.68	363.768	568.167	316.42	2.12214	0.316659	6.70165	2.06e-11	3.57e-10
AUR62006431	PF00481	PTHR13832,PTHR13832:SF228	KOG0700	3.1.3.16		GO:0003824,GO:0006470,GO:0004722	AT1G07630.1	PLL5	pol-like 5	0	0	0	37.6076	23.6346	19.3693	23.6829	6.66315	1.24074	5.37032	7.86e-08	7.56e-07
AUR62006458	PF03168	PTHR31852,PTHR31852:SF3					AT3G05975.1		Late embryogenesis abundant (LEA) hydroxyproline-rich glycoprotein family	8.39432	10.9594	12.4844	85.9602	68.8487	55.2384	103.617	2.68382	0.41888	6.40715	1.48e-10	2.24e-09
AUR62006461	PF13499,PF13405	PTHR10891,PTHR10891:SF589	KOG0027		K13448	GO:0005509	AT4G20780.1	CML42	calmodulin like 42	0	4.98154	0	23.6391	6.16556	8.60858	185.674	2.49695	0.761257	3.28003	0.00103795	0.0040453
AUR62006492	PF06293	PTHR24055,PTHR24055:SF214		2.7.11.24	K04371	GO:0016773,GO:0016020,GO:0005524	AT3G45640.1	ATMAPK3,ATMPK3,MPK3	mitogen-activated protein kinase 3	4.19716	1.99262	0	27.9371	31.8554	12.9129	247.785	3.68252	0.76561	4.80992	1.51e-06	1.15e-05
AUR62006501	PF02701	PTHR31992,PTHR31992:SF8				GO:0006355,GO:0003677	AT5G60200.1	TMO6	TARGET OF MONOPTEROS 6	2.09858	1.99262	8.32295	56.9487	60.628	30.13	63.8763	3.56264	0.573354	6.21368	5.18e-10	7.18e-09
AUR62006523	PF00190	PTHR31189,PTHR31189:SF2				GO:0045735	AT2G28490.1		RmlC-like cupins superfamily protein	14157	14341.8	17766.7	2550.87	2810.47	1838.65	3963.85	-2.68412	0.301046	-8.91599	4.83e-19	2.13e-17
AUR62006549	PF08627	PTHR31326,PTHR31326:SF3					AT5G19380.2	CLT1	CRT (chloroquine-resistance transporter)-like transporter 1	339.97	352.693	241.365	1956.67	1906.18	2172.23	977.862	2.69241	0.202287	13.3099	2.03e-40	5.33e-38
AUR62006550	PF00759	PTHR22298,PTHR22298:SF28		3.2.1.4		GO:0005975,GO:0004553	AT1G70710.1	ATGH9B1,CEL1,GH9B1	glycosyl hydrolase 9B1	0	0	0	1.0745	4.11037	11.4781	179.706	4.53079	1.26782	3.57369	0.000351984	0.00156046
AUR62006601	PF00759	PTHR22298,PTHR22298:SF36		3.2.1.4		GO:0005975,GO:0004553	AT1G65610.1	ATGH9A2,KOR2	Six-hairpin glycosidases superfamily protein	0	0	0	40.8311	10.2759	10.0433	70.3124	6.2587	1.29669	4.82669	1.39e-06	1.06e-05
AUR62006617	PF03405	PTHR31155,PTHR31155:SF4		1.14.19.2	K03921	GO:0055114,GO:0045300,GO:0006631	AT3G02630.1		Plant stearoyl-acyl-carrier-protein desaturase family protein	283.308	269.003	344.015	3068.78	3027.29	2906.11	2588.44	3.32838	0.219569	15.1587	6.64e-52	4.17e-49
AUR62006631	PF02170,PF00271,PF00270,PF03368,PF00636	PTHR14950,PTHR14950:SF19	KOG0701	3.1.26.3	K11592	GO:0005515,GO:0005524,GO:0003676,GO:0016891,GO:0006396,GO:0004525,GO:0003723	AT3G03300.1	ATDCL2,DCL2	dicer-like 2	60.8588	73.7268	69.3579	197.709	201.408	429.712	220.044	2.01916	0.328376	6.14894	7.8e-10	1.05e-08
AUR62006682	PF00069	PTHR27005,PTHR27005:SF7	KOG1187	2.7.11.1		GO:0006468,GO:0005524,GO:0004672	AT1G79680.1	ATWAKL10,WAKL10	WALL ASSOCIATED KINASE (WAK)-LIKE 10	14.6901	36.8634	15.2587	4.29801	5.13796	3.58691	16.6428	-2.44442	0.57129	-4.27878	1.88e-05	0.000113789
AUR62006689	PF00008,PF07645,PF13947,PF00069	PTHR27005,PTHR27005:SF7	KOG1187	2.7.11.1		GO:0005515,GO:0005509,GO:0030247,GO:0006468,GO:0005524,GO:0004672	AT1G16130.1	WAKL2	wall associated kinase-like 2	0	0.996308	0	2.14901	3.08278	6.45644	73.1433	3.01695	1.28909	2.34036	0.0192649	0.0498603
AUR62006706	PF07714	PTHR27005,PTHR27005:SF7	KOG1187	2.7.11.1		GO:0006468,GO:0004672	AT1G16130.1	WAKL2	wall associated kinase-like 2	2.09858	0	6.93579	26.8626	32.883	31.5648	82.0967	3.46104	0.667507	5.18503	2.16e-07	1.92e-06
AUR62006721		PTHR37198,PTHR37198:SF1					AT5G36100.1			25206	27482.1	24523.6	3782.25	3773.32	5845.95	7186	-2.52627	0.307482	-8.216	2.1e-16	7.09e-15
AUR62006741	PF06963	PTHR11660,PTHR11660:SF53	KOG2601			GO:0034755,GO:0016021,GO:0005381	AT5G26820.1	ATIREG3,IREG3,MAR1,RTS3	iron-regulated protein 3	8.39432	26.9003	15.2587	84.8857	113.035	192.258	229.814	2.85389	0.382941	7.45255	9.16e-14	2.16e-12
AUR62006752	PF03059	PTHR32266,PTHR32266:SF12		2.5.1.43	K05953	GO:0030418,GO:0030410	AT1G09240.1	ATNAS3,NAS3	nicotianamine synthase 3	0	0.996308	2.77432	93.4818	91.4557	52.3689	84.647	5.85574	0.915507	6.39617	1.59e-10	2.4e-09
AUR62006761	PF13359	PTHR22930,PTHR22930:SF28	KOG4585				AT5G12010.1			50.3659	70.7378	66.5836	691.98	754.253	669.317	748.624	3.45718	0.182341	18.96	3.65e-80	9.52e-77
AUR62006777	PF01501	PTHR11183,PTHR11183:SF59	KOG1950	2.4.1.123	K18819	GO:0016757	AT1G56600.1	AtGolS2,GolS2	galactinol synthase 2	954.853	716.345	993.205	192.336	164.415	126.259	244.182	-2.46516	0.379894	-6.48906	8.64e-11	1.36e-09
AUR62006782	PF00892	PTHR31218,PTHR31218:SF11				GO:0016021,GO:0016020,GO:0022857	AT1G09380.1		nodulin MtN21 /EamA-like transporter family protein	0	0	0	193.411	72.9591	35.8691	109.531	8.58321	1.48924	5.76347	8.24e-09	9.47e-08
AUR62006785	PF16135	PTHR24098,PTHR24098:SF12		2.3.1.48			AT2G37520.1		Acyl-CoA N-acyltransferase with RING/FYVE/PHD-type zinc finger domain	12.5915	8.96677	9.7101	45.1291	62.6831	117.651	54.9367	2.89671	0.501346	5.77786	7.57e-09	8.75e-08
AUR62006835	PF03283	PTHR21562,PTHR21562:SF5				GO:0016787	AT3G62060.1		Pectinacetylesterase family protein	88.1403	128.524	72.1322	500.718	400.761	500.015	581.566	2.25383	0.210369	10.7137	8.78e-27	8.27e-25
AUR62006836	PF02365	PTHR31989,PTHR31989:SF46				GO:0006355,GO:0003677	AT5G64060.1	anac103,NAC103	NAC domain containing protein 103	2.09858	6.97415	4.16147	22.5646	23.6346	15.065	11.5256	2.0829	0.686869	3.03245	0.00242578	0.00850866
AUR62006843	PF14226,PF03171	PTHR10209,PTHR10209:SF129	KOG0143		K05282	GO:0055114,GO:0016491	AT5G07200.1	ATGA20OX3,GA20OX3,YAP169	gibberellin 20-oxidase 3	291.702	250.073	370.371	71.9917	52.4072	50.2167	108.712	-2.39137	0.270728	-8.83313	1.02e-18	4.35e-17
AUR62006849	PF08241	PTHR10108,PTHR10108:SF781	KOG3010	2.1.1.145		GO:0008168,GO:0008152	AT5G10830.1		S-adenosyl-L-methionine-dependent methyltransferases superfamily protein	6.29574	0.996308	2.77432	29.0116	20.5519	5.02167	17.6953	2.62009	0.81695	3.20716	0.0013405	0.00507911
AUR62006866	PF00011	PTHR11527,PTHR11527:SF167			K13993		AT4G27670.1	HSP21	heat shock protein 21	18.8872	19.9262	26.356	7.52152	5.13796	2.86953	24.9524	-2.11673	0.660317	-3.20563	0.00134767	0.00510229
AUR62006874	PF02362	PTHR31391,PTHR31391:SF17				GO:0003677	AT4G33280.1		AP2/B3-like transcriptional factor family protein	71.3517	58.7821	102.65	23.6391	18.4967	12.9129	44.3937	-2.09974	0.39596	-5.30291	1.14e-07	1.07e-06
AUR62006881	PF03078									2.09858	2.98892	1.38716	13.9685	5.13796	17.2172	6.92874	2.45323	0.860703	2.85026	0.00436832	0.0141097
AUR62006897	PF14144	PTHR22952,PTHR22952:SF130				GO:0043565,GO:0006351	AT3G14880.2			12.5915	11.9557	12.4844	1458.1	1505.42	883.815	620.66	6.70367	0.444137	15.0937	1.78e-51	1.1e-48
AUR62006898	PF14144	PTHR22952,PTHR22952:SF130				GO:0043565,GO:0006351	AT3G14880.2			465.884	318.818	409.211	2132.89	2214.46	1601.91	794.619	2.31961	0.343455	6.75374	1.44e-11	2.54e-10
AUR62006906	PF05911	PTHR31580,PTHR31580:SF5	KOG0978				AT3G05270.1		Plant protein of unknown function (DUF869)	4.19716	18.9298	4.16147	56.9487	28.7726	56.6732	116.829	2.19652	0.414038	5.30512	1.13e-07	1.06e-06
AUR62006919	PF00026	PTHR13683,PTHR13683:SF324	KOG1339	3.4.23.12		GO:0006508,GO:0004190	AT2G03200.1		Eukaryotic aspartyl protease family protein	6.29574	0.996308	0	25.7881	11.3035	17.2172	34.0469	3.27061	0.815262	4.01173	6.03e-05	0.000322638
AUR62006931	PF12695	PTHR23024,PTHR23024:SF174	KOG1515	3.1.1.1			AT5G23530.1	AtCXE18,CXE18	carboxyesterase 18	2.09858	0.996308	0	12.894	15.4139	12.1955	126.028	3.87761	1.05166	3.68713	0.000226801	0.00105543
AUR62006938	PF05633	PTHR31509,PTHR31509:SF18					AT1G74450.1		Protein of unknown function (DUF793)	0	0	0	32.2351	11.3035	4.30429	6.21838	5.91424	1.53381	3.85592	0.000115294	0.000577489
AUR62006954	PF02900	PTHR30096		1.13.11.29		GO:0016491,GO:0008198,GO:0006725	AT4G15093.1		catalytic LigB subunit of aromatic ring-opening dioxygenase family	0	0.996308	2.77432	18.2666	5.13796	9.32597	68.7258	2.97985	0.917764	3.24686	0.00116685	0.00448986
AUR62006987	PF00909	PTHR11730,PTHR11730:SF39			K03320	GO:0016020,GO:0015696,GO:0008519,GO:0072488	AT1G64780.1	AMT1;2,ATAMT1;2	ammonium transporter 1;2	0	0.996308	8.32295	85.9602	56.5176	52.3689	202.721	4.33712	0.689727	6.28817	3.21e-10	4.61e-09
AUR62006991	PF05899,PF13966	PTHR33271,PTHR33271:SF3					AT4G28703.1		RmlC-like cupins superfamily protein	8.39432	1.99262	4.16147	74.1407	129.477	50.9341	42.0943	4.30802	0.622814	6.91702	4.61e-12	8.65e-11
AUR62006992	PF14365,PF03080	PTHR31589,PTHR31589:SF4					AT5G18460.1		Protein of Unknown Function (DUF239)	4.19716	3.98523	0	27.9371	27.745	20.8041	43.824	3.22552	0.72271	4.46309	8.08e-06	5.27e-05
AUR62006999	PF13424,PF13414,PF13844	PTHR23083,PTHR23083:SF364		2.4.1.255	K09667		AT3G04240.1	SEC	Tetratricopeptide repeat (TPR)-like superfamily protein	1084.97	1133.8	989.043	188.038	232.236	316.365	395.618	-2.11902	0.270863	-7.82324	5.15e-15	1.46e-13
AUR62007001		PTHR33672,PTHR33672:SF2					AT4G20190.1			0	1.99262	0	9.67053	6.16556	8.60858	6.67199	3.21291	1.21509	2.64417	0.00818915	0.0241782
AUR62007002	PF13041	PTHR24015					AT1G12700.1		ATP binding;nucleic acid binding;helicases	0	0.996308	0	6.44702	10.2759	11.4781	4.49834	4.214	1.3624	3.09306	0.00198102	0.00715206
AUR62007014										0	5.97785	4.16147	18.2666	16.4415	15.7824	16.1928	2.07837	0.623567	3.33304	0.000859038	0.003432
AUR62007029	PF02701	PTHR31992,PTHR31992:SF15				GO:0006355,GO:0003677	AT4G24060.1		Dof-type zinc finger DNA-binding family protein	6.29574	3.98523	0	20.4156	14.3863	20.8041	21.2478	2.54383	0.659221	3.85884	0.000113927	0.000571405
AUR62007042	PF03328	PTHR30502,PTHR30502:SF0		4.1.2.53		GO:0003824	AT4G10750.1		Phosphoenolpyruvate carboxylase family protein	488.969	311.844	534.056	95.6308	101.732	60.9775	130.915	-2.374	0.300392	-7.90301	2.72e-15	8.01e-14
AUR62007052	PF04398	PTHR31676,PTHR31676:SF20					AT4G24130.1		Protein of unknown function, DUF538	0	0	0	0	9.24833	2.86953	970.707	3.93829	1.5831	2.48771	0.0128568	0.0354612
AUR62007054	PF00155	PTHR11808,PTHR11808:SF55	KOG0053	4.4.1.11	K01761	GO:0030170,GO:0009058	AT1G64660.1	ATMGL,MGL	methionine gamma-lyase	136.408	107.601	259.398	2090.98	1362.59	1594.74	443.924	3.32606	0.693852	4.79362	1.64e-06	1.24e-05
AUR62007077	PF00332	PTHR32227,PTHR32227:SF29		3.2.1.39		GO:0005975,GO:0004553	AT1G32860.1		Glycosyl hydrolase superfamily protein	111.225	150.442	140.103	1322.71	908.392	1352.27	544.978	3.14471	0.238733	13.1725	1.26e-39	3.08e-37
AUR62007083	PF00719	PTHR10286,PTHR10286:SF10	KOG1626	3.6.1.1	K01507	GO:0006796,GO:0005737,GO:0004427,GO:0000287	AT2G46860.1	AtPPa3,PPa3	pyrophosphorylase 3	0	0	0	15.043	24.6622	15.065	207.605	6.10873	1.22669	4.97984	6.36e-07	5.19e-06
AUR62007085	PF02362	PTHR31140,PTHR31140:SF4				GO:0003677	AT2G46870.1	NGA1	AP2/B3-like transcriptional factor family protein	8.39432	9.96308	1.38716	51.5761	45.2141	67.4339	55.4336	3.0327	0.47157	6.43107	1.27e-10	1.93e-09
AUR62007110	PF03016	PTHR11062,PTHR11062:SF59	KOG1021	2.4.2.41			AT4G16745.1		Exostosin family protein	0	1.99262	0	15.043	14.3863	11.4781	18.76	3.92284	1.12155	3.49771	0.000469279	0.0020154
AUR62007113	PF06888	PTHR20889,PTHR20889:SF4	KOG3120	3.6.1.1		GO:0016791,GO:0008152	AT1G73010.1	ATPS2,PS2	phosphate starvation-induced gene 2	0	0	1.38716	27.9371	17.4691	2.86953	6.5665	4.96168	1.53103	3.24074	0.00119221	0.00457549
AUR62007115	PF03171,PF14226	PTHR10209,PTHR10209:SF214	KOG0143	1.14.11.23,1.14.11.9		GO:0055114,GO:0016491	AT4G16770.1		2-oxoglutarate (2OG) and Fe(II)-dependent oxygenase superfamily protein	46.1687	62.7674	81.8423	10.745	7.19315	25.1084	36.1188	-2.11246	0.473178	-4.46441	8.03e-06	5.25e-05
AUR62007116	PF03171,PF14226	PTHR10209,PTHR10209:SF214	KOG0143	1.14.17.4		GO:0055114,GO:0016491	AT4G16770.1		2-oxoglutarate (2OG) and Fe(II)-dependent oxygenase superfamily protein	77.6474	108.598	87.3909	10.745	13.3587	10.0433	52.7183	-3.0211	0.430572	-7.01648	2.28e-12	4.42e-11
AUR62007133	PF00847	PTHR31190,PTHR31190:SF30			K09286	GO:0006355,GO:0003700	AT4G17500.1	ATERF-1,ERF-1	ethylene responsive element binding factor 1	48.2673	9.96308	26.356	1585.97	2578.23	1010.07	1042.33	6.00795	0.467783	12.8435	9.36e-38	2.02e-35
AUR62007168	PF13906,PF00324	PTHR11785,PTHR11785:SF331	KOG1286			GO:0055085,GO:0016020,GO:0006810,GO:0015171,GO:0003333	AT5G04770.1	ATCAT6,CAT6	cationic amino acid transporter 6	6.29574	7.97046	5.54863	2.14901	0	0.717382	4.92113	-2.86292	1.1032	-2.59511	0.00945604	0.0273496
AUR62007198	PF07714	PTHR27001,PTHR27001:SF228	KOG1187	2.7.11.1,2.7.10.2		GO:0006468,GO:0004672	AT5G47070.1		Protein kinase superfamily protein	23.0844	24.9077	51.3248	207.379	312.388	164.28	181.648	2.77275	0.378905	7.3178	2.52e-13	5.58e-12
AUR62007199	PF01373	PTHR31352,PTHR31352:SF1		3.2.1.2	K01177	GO:0016161,GO:0000272	AT4G17090.1	BAM3,BMY8,CT-BMY	chloroplast beta-amylase	6.29574	1.99262	15.2587	49.4271	57.5452	47.3472	561.805	2.77907	0.485415	5.72513	1.03e-08	1.17e-07
AUR62007220	PF03330,PF01357	PTHR31692,PTHR31692:SF2					AT4G17030.1	AT-EXPR,ATEXLB1,ATEXPR1,ATHEXP BETA 3.1,EXLB1,EXPR	expansin-like B1	18.8872	9.96308	22.1945	67.6937	132.559	56.6732	153.947	2.36577	0.465317	5.08421	3.69e-07	3.15e-06
AUR62007246	PF07534	PTHR14241,PTHR14241:SF11					AT1G32520.1			0	0	0	7.52152	7.19315	1.43476	32.2164	4.27879	1.30385	3.28166	0.00103197	0.00402428
AUR62007258	PF04824,PF04825	PTHR12585,PTHR12585:SF31	KOG1213		K06670	GO:0000228,GO:0005515	AT5G40840.2	AtRAD21.1,SYN2	Rad21/Rec8-like family protein	205.661	251.07	244.14	41.9056	41.1037	47.3472	75.4562	-2.42635	0.244991	-9.90384	4.01e-23	2.62e-21
AUR62007267	PF06943	PTHR31747,PTHR31747:SF1					AT1G32540.1	LOL1	lsd one like 1	0	1.99262	0	3.22351	7.19315	15.7824	181.828	3.35982	1.10117	3.05113	0.00227979	0.00807087
AUR62007268	PF00067	PTHR24286,PTHR24286:SF0	KOG0157		K09832	GO:0055114,GO:0020037,GO:0016705,GO:0005506	AT2G34500.1	CYP710A1	cytochrome P450, family 710, subfamily A, polypeptide 1	8.39432	5.97785	13.8716	41.9056	59.6004	43.7603	220.223	2.39187	0.43601	5.48582	4.12e-08	4.19e-07
AUR62007281	PF13912	PTHR26374,PTHR26374:SF167					AT4G17810.1		C2H2 and C2HC zinc fingers superfamily protein	2.09858	0	0	7.52152	8.22074	5.02167	21.3727	3.74509	1.40774	2.66036	0.00780572	0.023218
AUR62007299							AT1G32690.1			16.7886	16.9372	27.7432	116.046	110.98	60.9775	96.234	2.21619	0.391103	5.66651	1.46e-08	1.6e-07
AUR62007301	PF00335	PTHR32191,PTHR32191:SF14				GO:0016021	AT5G46700.1	TET1,TRN2	Tetraspanin family protein	0	0	0	1.0745	8.22074	0.717382	9.01871	3.61652	1.4509	2.4926	0.0126812	0.0350516
AUR62007304	PF01370	PTHR10366,PTHR10366:SF428	KOG1502	1.2.1.44		GO:0050662,GO:0003824	AT2G23910.1		NAD(P)-binding Rossmann-fold superfamily protein	8.39432	18.9298	20.8074	137.536	125.366	88.238	284.034	2.79251	0.380518	7.33871	2.16e-13	4.83e-12
AUR62007342										18.8872	23.9114	19.4202	180.516	188.049	177.193	212.295	3.0988	0.270147	11.4708	1.85e-30	2.47e-28
AUR62007348	PF02928,PF02375,PF02373	PTHR10694,PTHR10694:SF33		1.14.11.27			AT5G46910.1		Transcription factor jumonji (jmj) family protein / zinc finger (C5HC2 type) family protein	79.746	83.6898	95.7139	489.973	492.217	604.753	489.381	2.61166	0.194248	13.445	3.3e-41	9.64e-39
AUR62007349		PTHR31496,PTHR31496:SF10					AT1G32240.1	KAN2	Homeodomain-like superfamily protein	8.39432	11.9557	8.32295	30.0861	41.1037	63.847	40.0662	2.21075	0.423375	5.22173	1.77e-07	1.6e-06
AUR62007354	PF03754,PF00107,PF16884	PTHR11695,PTHR11695:SF598	KOG1196	1.1.1.54,1.3.1.102		GO:0055114,GO:0016491,GO:0008270	AT5G16970.1	AER,AT-AER	alkenal reductase	1850.95	1843.17	1864.34	455.589	541.541	378.778	539.079	-2.01638	0.192113	-10.4958	9.03e-26	7.69e-24
AUR62007420	PF01786	PTHR31803,PTHR31803:SF4		1.10.3.11	K17893	GO:0055114,GO:0009916	AT3G22370.1	AOX1A,ATAOX1A	alternative oxidase 1A	10.4929	11.9557	29.1303	977.798	763.501	699.447	1003.95	5.54961	0.342367	16.2095	4.32e-59	4.18e-56
AUR62007422	PF13802,PF01055	PTHR22762,PTHR22762:SF7	KOG1065	3.2.1.20	K01187	GO:0005975,GO:0004553	AT3G23640.1	HGL1	heteroglycan glucosidase 1	151.098	200.258	148.426	35.4586	31.8554	50.2167	144.442	-2.08019	0.314465	-6.61502	3.72e-11	6.19e-10
AUR62007432	PF14383	PTHR34282,PTHR34282:SF1					AT5G42710.1			0	0.996308	1.38716	8.59602	1.02759	16.4998	13.1091	3.31103	1.22397	2.70515	0.00682727	0.0206685
AUR62007443	PF06813	PTHR21576,PTHR21576:SF7					AT5G45275.1		Major facilitator superfamily protein	0	0	4.16147	25.7881	22.607	18.6519	42.6962	4.01394	0.918799	4.36868	1.25e-05	7.87e-05
AUR62007454	PF00249	PTHR10641,PTHR10641:SF674	KOG0048		K09422		AT4G22680.1	AtMYB85,MYB85	myb domain protein 85	0	0	0	15.043	5.13796	10.0433	21.9621	5.25898	1.29058	4.07489	4.6e-05	0.000252971
AUR62007467	PF01650	PTHR12000,PTHR12000:SF16		3.4.22.34	K01369	GO:0008233,GO:0006508	AT1G62710.1	BETA-VPE,BETAVPE	beta vacuolar processing enzyme	9833.94	9580.49	11279	1751.44	2038.74	1436.92	2676.68	-2.55403	0.334636	-7.63226	2.31e-14	5.98e-13
AUR62007473	PF07731,PF07732,PF00394	PTHR11709,PTHR11709:SF82		1.10.3.3		GO:0055114,GO:0016491,GO:0005507	AT4G12420.1	SKU5	Cupredoxin superfamily protein	20.9858	43.8375	23.5817	166.548	86.3178	119.803	456.185	2.01458	0.338471	5.95201	2.65e-09	3.3e-08
AUR62007474	PF08244,PF00251	PTHR31953,PTHR31953:SF17		3.2.1.26			AT1G12240.1	ATBETAFRUCT4,VAC-INV	Glycosyl hydrolases family 32 protein	4.19716	0.996308	2.77432	91.3328	61.6556	45.9124	268.783	4.83334	0.719337	6.71916	1.83e-11	3.19e-10
AUR62007476	PF02358	PTHR10788,PTHR10788:SF38		3.1.3.12	K01087	GO:0005992,GO:0003824	AT4G22590.1		Haloacid dehalogenase-like hydrolase (HAD) superfamily protein	0	0.996308	1.38716	27.9371	31.8554	21.5215	62.0336	4.89276	1.0876	4.49866	6.84e-06	4.54e-05
AUR62007486	PF00156	PTHR11776,PTHR11776:SF7	KOG1712	2.4.2.7		GO:0009116	AT4G22570.1	APT3	adenine phosphoribosyl transferase 3	0	1.99262	0	4.29801	8.22074	11.4781	27.7292	3.20091	1.12234	2.85199	0.00434471	0.0140495
AUR62007493	PF14547	PTHR31731,PTHR31731:SF8					AT1G62510.1		Bifunctional inhibitor/lipid-transfer protein/seed storage 2S albumin superfamily protein	0	0	0	9.67053	1.02759	2.15215	74.7864	3.96413	1.33615	2.96682	0.00300897	0.0102284
AUR62007496	PF00234	PTHR31731					AT4G12480.1	pEARLI 1	Bifunctional inhibitor/lipid-transfer protein/seed storage 2S albumin superfamily protein	0	0.996308	2.77432	267.551	62.6831	81.7815	407.896	6.65788	0.970693	6.85889	6.94e-12	1.28e-10
AUR62007497	PF14547	PTHR31731					AT4G12510.1		Bifunctional inhibitor/lipid-transfer protein/seed storage 2S albumin superfamily protein	0	0	2.77432	31.1606	23.6346	15.7824	194.869	4.66224	1.07834	4.32355	1.54e-05	9.51e-05
AUR62007499	PF02866,PF00056	PTHR11540,PTHR11540:SF3	KOG1495	1.1.1.27	K00016	GO:0055114,GO:0016616,GO:0016491,GO:0019752	AT4G17260.1		Lactate/malate dehydrogenase family protein	20.9858	13.9483	16.6459	147.207	156.194	160.694	204.156	3.22693	0.313774	10.2843	8.3e-25	6.47e-23
AUR62007511	PF14543	PTHR13683,PTHR13683:SF276	KOG1339	3.4.23.12		GO:0006508,GO:0004190	AT4G16563.1		Eukaryotic aspartyl protease family protein	14.6901	3.98523	5.54863	62.3212	92.4833	93.977	170.91	3.56025	0.467992	7.60751	2.79e-14	7.13e-13
AUR62007530	PF05637	PTHR31311,PTHR31311:SF3	KOG4748	2.4.2.39		GO:0016757,GO:0016021	AT2G22900.1		Galactosyl transferase GMA12/MNN10 family protein	4.19716	2.98892	1.38716	18.2666	8.22074	16.4998	12.9482	2.39315	0.753553	3.17582	0.00149413	0.00558818
AUR62007531	PF14531	PTHR24347,PTHR24347:SF220	KOG0583	2.7.11.1			AT2G30360.1	CIPK11,PKS5,SIP4,SNRK3.22	SOS3-interacting protein 4	0	0	0	6.44702	6.16556	4.30429	86.3485	4.39696	1.27683	3.44365	0.000573917	0.00241644
AUR62007532	PF05678	PTHR34794,PTHR34794:SF1					AT2G22880.1		VQ motif-containing protein	4.19716	4.98154	19.4202	68.7682	119.201	106.89	168.851	3.35406	0.43996	7.62356	2.47e-14	6.35e-13
AUR62007534	PF01842	PTHR31096,PTHR31096:SF7		2.7.7.59		GO:0016597,GO:0008152	AT5G65890.1	ACR1	ACT domain repeat 1	4.19716	12.952	6.93579	52.6506	41.1037	39.456	44.4585	2.33212	0.46314	5.03545	4.77e-07	3.99e-06
AUR62007536		PTHR22952,PTHR22952:SF186					AT4G37730.1	AtbZIP7,bZIP7	basic leucine-zipper 7	0	0	0	3.22351	6.16556	2.15215	3.64356	3.84999	1.48708	2.58896	0.00962653	0.027767
AUR62007537	PF06404	PTHR33285,PTHR33285:SF3				GO:0008283,GO:0008083,GO:0005576	AT3G49780.1	ATPSK3 (FORMER SYMBOL),ATPSK4,PSK4	phytosulfokine 4 precursor	2.09858	0	1.38716	8.59602	9.24833	10.0433	67.7504	3.3098	1.17233	2.82326	0.0047538	0.0151613
AUR62007539	PF08263,PF00560,PF13855	PTHR27000,PTHR27000:SF102	KOG0472			GO:0005515	AT5G23400.1		Leucine-rich repeat (LRR) family protein	0	0	0	15.043	17.4691	4.30429	17.5765	5.50749	1.28192	4.29627	1.74e-05	0.000106161
AUR62007558	PF00249	PTHR10641,PTHR10641:SF654	KOG0048		K09422		AT3G49690.1	ATMYB84,MYB84,RAX3	myb domain protein 84	8.39432	11.9557	0	22.5646	32.883	31.5648	49.8701	2.04303	0.528407	3.8664	0.000110455	0.000555306
AUR62007575	PF04770	PTHR31948					AT2G18350.1	AtHB24,HB24	homeobox protein 24	12.5915	14.9446	23.5817	105.301	101.732	64.5644	75.7095	2.38432	0.377904	6.30933	2.8e-10	4.08e-09
AUR62007583	PF01467	PTHR10695,PTHR10695:SF33		2.7.7.3		GO:0009058,GO:0003824	AT2G18250.1	ATCOAD,COAD	4-phosphopantetheine adenylyltransferase	71.3517	55.7932	52.712	344.915	259.981	304.17	137.976	2.35856	0.252042	9.35778	8.14e-21	4.24e-19
AUR62007598	PF00150	PTHR31451,PTHR31451:SF8		3.2.1.78	K19355	GO:0005975,GO:0004553	AT5G66460.1		Glycosyl hydrolase superfamily protein	1095.46	1107.89	1341.38	289.041	279.505	237.453	459.619	-2.14087	0.165254	-12.955	2.2e-38	4.97e-36
AUR62007615										30664.4	23953.2	37435.2	5852.82	6977.35	3865.25	7901.73	-2.463	0.971169	-2.53612	0.0112088	0.0315684
AUR62007620	PF00141	PTHR31388,PTHR31388:SF3		1.11.1.7	K00430	GO:0055114,GO:0020037,GO:0006979,GO:0004601	AT5G66390.1		Peroxidase superfamily protein	0	0	0	13.9685	9.24833	9.32597	106.526	5.357	1.26853	4.22301	2.41e-05	0.000141865
AUR62007639	PF09791	PTHR21193,PTHR21193:SF3					AT5G17280.1			12.5915	7.97046	20.8074	76.2897	120.228	46.6298	99.6086	2.57098	0.51503	4.9919	5.98e-07	4.9e-06
AUR62007644	PF08263,PF00560,PF13855	PTHR27000,PTHR27000:SF13	KOG0472	2.7.11.1		GO:0005515	AT5G66330.1		Leucine-rich repeat (LRR) family protein	60.8588	121.55	102.65	545.848	506.603	622.688	652.162	2.52038	0.240126	10.4961	9.01e-26	7.69e-24
AUR62007652	PF01095	PTHR31321,PTHR31321:SF25		3.1.1.11	K01051	GO:0042545,GO:0030599,GO:0005618	AT5G19730.1		Pectin lyase-like superfamily protein	8.39432	0.996308	13.8716	55.8742	90.4281	150.65	271.014	3.76396	0.615282	6.11745	9.51e-10	1.27e-08
AUR62007660	PF00664,PF00005	PTHR24223,PTHR24223:SF108	KOG0057	3.6.3.44		GO:0055085,GO:0042626,GO:0016021,GO:0006810,GO:0005524,GO:0016887	AT3G21250.2	ATMRP6,MRP6	multidrug resistance-associated protein 6	2.09858	0.996308	0	6.44702	1.02759	15.065	4.16985	3.06064	1.30757	2.3407	0.0192475	0.0498229
AUR62007671	PF13516	PTHR24006			K03875		AT1G21410.1	SKP2A	F-box/RNI-like superfamily protein	6108.96	5589.29	5698.44	1432.31	1559.89	1282.68	2173.46	-2.02518	0.1624	-12.4703	1.08e-35	2.1e-33
AUR62007673	PF00676	PTHR11516,PTHR11516:SF33		1.2.4.4	K00166	GO:0016624,GO:0008152	AT5G09300.1		Thiamin diphosphate-binding fold (THDP-binding) superfamily protein	159.492	79.7046	156.749	15.043	31.8554	15.065	52.5987	-2.67765	0.553134	-4.84087	1.29e-06	9.95e-06
AUR62007708	PF13410,PF13417	PTHR11260,PTHR11260:SF274	KOG4420	2.5.1.18		GO:0005515	AT1G77290.1		Glutathione S-transferase family protein	23.0844	17.9335	16.6459	121.419	104.814	64.5644	118.752	2.35426	0.351908	6.68999	2.23e-11	3.84e-10
AUR62007709	PF03007,PF06974	PTHR31650,PTHR31650:SF7				GO:0045017,GO:0004144	AT5G53390.1		O-acyltransferase (WSD1-like) family protein	41.9716	50.8117	34.6789	291.19	217.85	270.453	141.846	2.59536	0.258468	10.0413	1e-23	6.97e-22
AUR62007720	PF14226,PF03171	PTHR10209,PTHR10209:SF189	KOG0143	1.14.17.4	K05933	GO:0055114,GO:0016491	AT1G77330.1		2-oxoglutarate (2OG) and Fe(II)-dependent oxygenase superfamily protein	0	4.98154	9.7101	48.3526	21.5794	19.3693	271.037	2.45488	0.570415	4.30368	1.68e-05	0.000103099
AUR62007739	PF00141	PTHR31235		1.11.1.7		GO:0055114,GO:0020037,GO:0006979,GO:0004601	AT1G34510.1		Peroxidase superfamily protein	27.2815	26.9003	24.9688	271.849	179.829	145.629	93.5301	2.91425	0.373987	7.79238	6.58e-15	1.85e-13
AUR62007747	PF04759	PTHR31696,PTHR31696:SF2					AT3G25640.1		Protein of unknown function, DUF617	6.29574	12.952	1.38716	0	3.08278	0.717382	41.8495	-2.58143	0.919546	-2.80729	0.0049961	0.015818
AUR62007751	PF00293	PTHR16099,PTHR16099:SF5		3.6.1.22,3.6.1.55	K03574	GO:0016787	AT1G68760.1	ATNUDT1,ATNUDX1,NUDX1	nudix hydrolase 1	8.39432	2.98892	15.2587	46.2036	76.0419	23.6736	91.3114	2.49293	0.594291	4.1948	2.73e-05	0.000159155
AUR62007753	PF00005,PF01061	PTHR19241,PTHR19241:SF303				GO:0016887,GO:0005524,GO:0016020	AT3G25620.2		ABC-2 type transporter family protein	0	0	0	6.44702	0	2.86953	8.02059	3.54743	1.42235	2.49406	0.012629	0.0349329
AUR62007759	PF00076	PTHR24012				GO:0003676	AT3G20930.1		RNA-binding (RRM/RBD/RNP motifs) family protein	8.39432	6.97415	12.4844	33.3096	47.2693	43.7603	83.4391	2.18333	0.427785	5.1038	3.33e-07	2.86e-06
AUR62007776	PF06880	PTHR31050,PTHR31050:SF2					AT1G13520.1		Protein of unknown function (DUF1262)	12.5915	16.9372	15.2587	174.069	298.002	176.476	441.141	3.81957	0.358131	10.6653	1.48e-26	1.35e-24
AUR62007818	PF00201	PTHR11926,PTHR11926:SF152				GO:0016758,GO:0008152	AT2G15490.1	UGT73B4	UDP-glycosyltransferase 73B4	4.19716	10.9594	1.38716	48.3526	22.607	41.6082	30.7962	2.62986	0.565288	4.65225	3.28e-06	2.33e-05
AUR62007819		PTHR11926,PTHR11926:SF347		2.4.1.128		GO:0016758,GO:0008152	AT4G34135.1	UGT73B2	UDP-glucosyltransferase 73B2	2.09858	3.98523	2.77432	62.3212	36.9933	32.2822	34.1077	3.79538	0.678585	5.59308	2.23e-08	2.38e-07
AUR62007828										0	0	0	19.3411	7.19315	16.4998	80.0173	5.77852	1.27486	4.53267	5.82e-06	3.92e-05
AUR62007829										0	0	0	16.1175	1.02759	4.30429	6.15575	4.7453	1.43178	3.31427	0.000918815	0.00363486
AUR62007878	PF01842	PTHR31096,PTHR31096:SF13		2.7.7.59		GO:0016597,GO:0008152	AT1G69040.2	ACR4	ACT domain repeat 4	167.886	119.557	203.912	888.614	1047.12	559.558	525.719	2.34754	0.359385	6.5321	6.49e-11	1.04e-09
AUR62007911	PF16135	PTHR31413,PTHR31413:SF6				GO:0007165	AT1G13740.1	AFP2	ABI five binding protein 2	1206.68	1262.32	977.946	218.124	192.16	251.801	318.401	-2.37735	0.210348	-11.302	1.28e-29	1.56e-27
AUR62007920	PF07168	PTHR31081,PTHR31081:SF4				GO:0071705	AT2G03530.2	ATUPS2,UPS2	ureide permease 2	14.6901	8.96677	5.54863	44.0546	20.5519	47.3472	86.6125	2.03271	0.437916	4.64178	3.45e-06	2.44e-05
AUR62007924	PF12697	PTHR10992,PTHR10992:SF825	KOG1454	3.7.1.14			AT1G13820.1		alpha/beta-Hydrolases superfamily protein	20.9858	9.96308	24.9688	2.14901	1.02759	1.43476	5.33117	-3.59236	0.91713	-3.91696	8.97e-05	0.000459404
AUR62007937	PF13912						AT1G26610.1		C2H2-like zinc finger protein	0	0	0	5.37251	4.11037	6.45644	4.87637	4.35	1.46135	2.97669	0.00291375	0.00996619
AUR62007939	PF00343	PTHR11468,PTHR11468:SF14		2.4.1.1	K00688	GO:0008184,GO:0005975	AT3G29320.1		Glycosyl transferase, family 35	178.379	171.365	151.2	34.3841	15.4139	36.5865	199.536	-2.51894	0.321828	-7.82697	5e-15	1.42e-13
AUR62007945	PF14008,PF16656,PF00149	PTHR22953,PTHR22953:SF46	KOG1378	3.1.4.1		GO:0016787	AT1G13900.1		Purple acid phosphatases superfamily protein	0	4.98154	12.4844	46.2036	21.5794	26.5431	112.078	2.30049	0.482522	4.76765	1.86e-06	1.39e-05
AUR62007979	PF00067	PTHR24286,PTHR24286:SF37	KOG0157		K09587	GO:0055114,GO:0020037,GO:0016705,GO:0005506	AT3G50660.1	CLM,CYP90B1,DWF4,PSC1,SAV1,SNP2	Cytochrome P450 superfamily protein	31.4787	33.8745	54.0991	340.617	425.423	332.148	319.714	3.19184	0.31277	10.2051	1.88e-24	1.4e-22
AUR62008003	PF03514	PTHR31636,PTHR31636:SF53					AT4G36710.1		GRAS family transcription factor	46.1687	37.8597	30.5175	171.92	146.946	171.454	126.492	2.12085	0.280717	7.55512	4.18e-14	1.04e-12
AUR62008010	PF12796	PTHR24177	KOG0512,KOG4412				AT1G03670.1		ankyrin repeat family protein	33.5773	12.952	12.4844	1.0745	4.11037	2.86953	6.70663	-2.80938	0.787885	-3.56573	0.000362846	0.00160254
AUR62008018	PF07690	PTHR23505,PTHR23505:SF7	KOG1330			GO:0055085,GO:0016021	AT4G36790.1		Major facilitator superfamily protein	8.39432	2.98892	4.16147	73.0662	34.9381	45.1951	162.221	3.45243	0.55595	6.20996	5.3e-10	7.34e-09
AUR62008027	PF00069	PTHR27001,PTHR27001:SF174	KOG1187	2.7.11.1		GO:0006468,GO:0005524,GO:0004672	AT2G33580.1		Protein kinase superfamily protein	0	0	0	7.52152	10.2759	0.717382	30.1725	4.46821	1.29807	3.4422	0.000576999	0.00242783
AUR62008041	PF00187					GO:0008061	AT2G43610.1		Chitinase family protein	1431.23	2267.6	11534.2	398.641	771.722	327.126	1231.12	-3.34691	0.715732	-4.6762	2.92e-06	2.1e-05
AUR62008059	PF00201	PTHR11926,PTHR11926:SF331	KOG1192		K13691	GO:0016758,GO:0008152	AT1G05680.1	UGT74E2	Uridine diphosphate glycosyltransferase 74E2	239.238	185.313	235.817	2962.4	2281.26	2635.66	1493.76	3.58564	0.19526	18.3634	2.58e-75	5.47e-72
AUR62008061	PF06955,PF00722	PTHR31062,PTHR31062:SF20		2.4.1.207		GO:0048046,GO:0016762,GO:0006073,GO:0005618,GO:0005975,GO:0004553	AT5G57560.1	TCH4,XTH22	Xyloglucan endotransglucosylase/hydrolase family protein	0	0	0	7.52152	0	6.45644	38.6696	4.17573	1.34928	3.09478	0.00196957	0.00711753
AUR62008071	PF05212	PTHR31210,PTHR31210:SF8					AT4G12840.1		Protein of unknown function (DUF707)	6.29574	13.9483	1.38716	47.2781	46.2417	32.2822	39.1504	2.4058	0.487737	4.93257	8.12e-07	6.5e-06
AUR62008079	PF00450	PTHR11802,PTHR11802:SF96		3.4.16.5		GO:0006508,GO:0004185	AT4G12910.1	scpl20	serine carboxypeptidase-like 20	14.6901	10.9594	11.0973	131.089	128.449	93.977	472.94	3.29761	0.424278	7.7723	7.71e-15	2.15e-13
AUR62008115	PF07731,PF00394,PF07732	PTHR11709,PTHR11709:SF58		1.10.3.3		GO:0055114,GO:0016491,GO:0005507	AT5G48450.1	sks3	SKU5 similar 3	44.0702	64.76	37.4533	237.465	236.346	249.649	247.372	2.2631	0.21397	10.5767	3.82e-26	3.37e-24
AUR62008116	PF04398	PTHR31676,PTHR31676:SF8					AT3G07470.1		Protein of unknown function, DUF538	14.6901	8.96677	15.2587	111.748	119.201	155.672	227.878	3.37408	0.377884	8.92889	4.3e-19	1.9e-17
AUR62008144										0	0	1.38716	3.22351	11.3035	2.86953	45.7879	3.46644	1.3187	2.62868	0.00857177	0.0251394
AUR62008163	PF14543,PF14541	PTHR13683,PTHR13683:SF268	KOG1339			GO:0006508,GO:0004190	AT1G03220.1		Eukaryotic aspartyl protease family protein	0	0	6.93579	135.387	57.5452	62.4122	166.072	5.19949	0.783663	6.63485	3.25e-11	5.46e-10
AUR62008172	PF00106	PTHR24320,PTHR24320:SF100	KOG1208	1.1.1.330		GO:0016491,GO:0008152	AT5G50130.2		NAD(P)-binding Rossmann-fold superfamily protein	0	0.996308	0	12.894	20.5519	11.4781	26.8752	4.85388	1.22368	3.96664	7.29e-05	0.000381922
AUR62008189		PTHR22850	KOG0280		K17868		AT5G63010.1		Transducin/WD40 repeat-like superfamily protein	62.9574	62.7674	65.1964	300.861	321.636	398.147	178.645	2.42224	0.210459	11.5093	1.18e-30	1.61e-28
AUR62008190		PTHR34677,PTHR34677:SF1					AT3G48200.1			81.8446	59.7785	34.6789	163.324	251.76	477.776	331.883	2.35528	0.46907	5.02118	5.14e-07	4.26e-06
AUR62008207		PTHR37079,PTHR37079:SF2		2.7.11.1			AT3G48190.1	ATATM,ATM	ataxia-telangiectasia mutated	2.09858	2.98892	0	27.9371	29.8002	66.7165	23.3094	4.55046	0.888995	5.11866	3.08e-07	2.66e-06
AUR62008211	PF12174	PTHR32263,PTHR32263:SF6					AT5G62520.1	SRO5	similar to RCD one 5	0	0.996308	0	35.4586	27.745	26.5431	22.4069	5.86599	1.23034	4.76778	1.86e-06	1.39e-05
AUR62008224	PF03181	PTHR31458,PTHR31458:SF2					AT1G70370.2	PG2	polygalacturonase 2	8.39432	8.96677	11.0973	50.5016	50.352	53.0863	89.7624	2.42922	0.397463	6.11182	9.85e-10	1.31e-08
AUR62008234	PF02902	PTHR12606,PTHR12606:SF13				GO:0008234,GO:0006508				461.687	509.113	779.583	102.078	95.5661	35.1517	142.893	-2.91846	0.459958	-6.34507	2.22e-10	3.28e-09
AUR62008241		PTHR13833					AT5G14890.1		NHL domain-containing protein	2.09858	4.98154	8.32295	30.0861	23.6346	30.8474	38.2258	2.38971	0.595367	4.01384	5.97e-05	0.000320116
AUR62008249	PF00067	PTHR24282,PTHR24282:SF53	KOG0157	1.3.3.9		GO:0055114,GO:0020037,GO:0016705,GO:0005506	AT3G14690.1	CYP72A15	cytochrome P450, family 72, subfamily A, polypeptide 15	0	2.98892	2.77432	152.579	136.67	82.4989	135.264	5.79133	0.754654	7.67415	1.67e-14	4.43e-13
AUR62008266	PF01426	PTHR15141,PTHR15141:SF52				GO:0003682	AT3G48060.1		BAH domain ;TFIIS helical bundle-like domain	41.9716	54.7969	44.389	258.955	218.877	417.516	187.515	2.65217	0.314676	8.42825	3.51e-17	1.29e-15
AUR62008293	PF06522	PTHR33417,PTHR33417:SF2					AT3G48140.1		B12D protein	60.8588	63.7637	126.231	18094.6	17754.7	9135.86	15733	7.48292	0.433368	17.2669	8.35e-67	1.09e-63
AUR62008295	PF00072	PTHR26402,PTHR26402:SF526			K14492	GO:0000160	AT1G59940.1	ARR3	response regulator 3	6.29574	10.9594	15.2587	335.245	210.656	205.171	257.069	4.4821	0.470211	9.53212	1.54e-21	8.74e-20
AUR62008361	PF14299,PF08372,PF00168	PTHR10024,PTHR10024:SF201				GO:0005515	AT1G74720.1	QKY	C2 calcium/lipid-binding plant phosphoribosyltransferase family protein	6.29574	7.97046	0	32.2351	19.5243	35.8691	34.8508	2.58218	0.570063	4.52963	5.91e-06	3.97e-05
AUR62008388	PF03634	PTHR31072,PTHR31072:SF33					AT3G47620.1	AtTCP14,TCP14	TEOSINTE BRANCHED, cycloidea and PCF (TCP) 14	0	0	8.32295	25.7881	18.4967	35.8691	90.0396	3.3004	0.671074	4.91809	8.74e-07	6.95e-06
AUR62008397	PF08031,PF01565	PTHR32448		1.3.3.8		GO:0055114,GO:0050660,GO:0016491	AT2G34790.1	EDA28,MEE23	FAD-binding Berberine family protein	0	1.99262	5.54863	0	0	0	24.4482	-3.95998	1.62304	-2.43986	0.014693	0.0396494
AUR62008407	PF02798	PTHR11260,PTHR11260:SF221	KOG0406	2.5.1.18	K00799	GO:0005515	AT5G62480.1	ATGSTU9,GST14,GST14B,GSTU9	glutathione S-transferase tau 9	2.09858	2.98892	5.54863	12.894	31.8554	18.6519	35.3707	2.53677	0.641284	3.95576	7.63e-05	0.000397451
AUR62008408	PF13417	PTHR11260,PTHR11260:SF221	KOG0406	2.5.1.18		GO:0005515	AT5G62480.1	ATGSTU9,GST14,GST14B,GSTU9	glutathione S-transferase tau 9	12.5915	18.9298	20.8074	95.6308	145.918	88.238	228.407	2.60439	0.323127	8.05995	7.63e-16	2.41e-14
AUR62008415	PF02704	PTHR23201,PTHR23201:SF1					AT1G74670.1		Gibberellin-regulated family protein	0	0	0	19.3411	10.2759	5.73906	116.172	5.45567	1.29154	4.22415	2.4e-05	0.000141246
AUR62008416	PF02704	PTHR23201,PTHR23201:SF1					AT1G74670.1		Gibberellin-regulated family protein	0	0	0	18.2666	15.4139	5.73906	6.6259	5.63212	1.42887	3.94165	8.09e-05	0.000418493
AUR62008417										241.337	101.623	287.142	10344.2	6524.19	4018.77	3750.24	5.0557	0.444594	11.3715	5.8e-30	7.37e-28
AUR62008418	PF03016	PTHR11062,PTHR11062:SF99	KOG1021	2.4.2.41			AT1G74680.1		Exostosin family protein	31.4787	32.8781	37.4533	305.159	230.181	230.997	246.353	2.90405	0.252495	11.5014	1.3e-30	1.76e-28
AUR62008431	PF03330,PF01357	PTHR31867					AT1G69530.1	AT-EXP1,ATEXP1,ATEXPA1,ATHEXP ALPHA 1.2,EXP1,EXPA1	expansin A1	4117.41	3630.54	5594.41	31346.5	26079.3	15590.9	10618.9	2.45221	0.314332	7.80133	6.13e-15	1.73e-13
AUR62008434	PF00085	PTHR10438,PTHR10438:SF263	KOG0907	1.6.5.4		GO:0045454,GO:0015035,GO:0006662	AT5G61440.1	ACHT5	atypical CYS HIS rich thioredoxin 5	73.4503	84.6861	87.3909	362.108	368.906	298.431	679.07	2.05676	0.240687	8.54535	1.28e-17	4.92e-16
AUR62008438	PF02365	PTHR31744,PTHR31744:SF7				GO:0006355,GO:0003677	AT5G61430.1	ANAC100,ATNAC5,NAC100	NAC domain containing protein 100	4.19716	0	0	235.316	232.236	119.803	147.708	7.72392	1.0385	7.43757	1.03e-13	2.41e-12
AUR62008445	PF13041	PTHR24015					AT5G61400.1		Pentatricopeptide repeat (PPR) superfamily protein	4.19716	5.97785	4.16147	13.9685	26.7174	50.2167	25.5501	2.64357	0.630674	4.19165	2.77e-05	0.000160989
AUR62008450	PF00704	PTHR11177,PTHR11177:SF170		3.2.1.14	K01183	GO:0005975,GO:0004553	AT5G24090.1	ATCHIA,CHIA	chitinase A	0	1.99262	12.4844	0	0	0.717382	9.87579	-3.90557	1.52506	-2.56094	0.010439	0.0297311
AUR62008464	PF00201,PF05637	PTHR31311,PTHR31311:SF4	KOG4748	2.4.2.39		GO:0016758,GO:0008152,GO:0016757,GO:0016021	AT1G74380.1	XXT5	xyloglucan xylosyltransferase 5	258.125	220.184	299.626	67.6937	56.5176	60.9775	88.096	-2.06997	0.330754	-6.25835	3.89e-10	5.52e-09
AUR62008473	PF04398	PTHR31676,PTHR31676:SF15					AT2G03350.1		Protein of unknown function, DUF538	0	0	0	8.59602	4.11037	0	58.2793	3.92021	1.38626	2.8279	0.00468541	0.014977
AUR62008481	PF05904	PTHR33167,PTHR33167:SF3					AT1G13940.1		Plant protein of unknown function (DUF863)	56.6616	53.8006	61.0349	332.021	360.685	368.734	225.311	2.63621	0.196839	13.3927	6.67e-41	1.85e-38
AUR62008482	PF13041,PF01535	PTHR24015					AT5G40405.1		Tetratricopeptide repeat (TPR)-like superfamily protein	2.09858	1.99262	2.77432	6.44702	7.19315	14.3476	13.9802	2.07745	0.810417	2.56344	0.0103642	0.0295628
AUR62008549	PF00838	PTHR11991	KOG1727				AT3G16640.1	TCTP	translationally controlled tumor protein	0	0.996308	0	13.9685	15.4139	10.0433	5.71175	4.68141	1.4239	3.28774	0.00100995	0.00394979
AUR62008570	PF00515,PF03190	PTHR12145,PTHR12145:SF11		5.2.1.8		GO:0005515	AT4G03200.1		catalytics	2532.98	2429.99	2520.47	384.672	448.03	437.603	793.667	-2.55785	0.204316	-12.5191	5.87e-36	1.15e-33
AUR62008574	PF01535,PF12854,PF13041	PTHR24015,PTHR24015:SF892					AT5G01110.1		Tetratricopeptide repeat (TPR)-like superfamily protein	12.5915	5.97785	12.4844	48.3526	23.6346	53.0863	26.3615	2.09046	0.478603	4.36783	1.25e-05	7.89e-05
AUR62008583	PF00462	PTHR10168,PTHR10168:SF81	KOG1752		K03676	GO:0045454,GO:0015035,GO:0009055	AT1G03020.1		Thioredoxin superfamily protein	0	0	0	2.14901	8.22074	2.15215	2.39642	3.97452	1.57444	2.5244	0.0115896	0.0324657
AUR62008584	PF00462	PTHR10168,PTHR10168:SF81	KOG1752	1.8.1.9	K03676	GO:0045454,GO:0015035,GO:0009055	AT3G62930.1		Thioredoxin superfamily protein	0	0	4.16147	4.29801	25.6898	8.60858	5.29735	3.19809	1.17196	2.72884	0.00635574	0.0194386
AUR62008586	PF00462	PTHR10168,PTHR10168:SF81	KOG1752	1.8.1.9	K03676	GO:0045454,GO:0015035,GO:0009055	AT1G03020.1		Thioredoxin superfamily protein	0	0	0	10.745	10.2759	3.58691	3.20007	4.95266	1.56176	3.17122	0.00151803	0.00566816
AUR62008587	PF00462	PTHR10168,PTHR10168:SF81	KOG1752	1.8.1.9	K03676	GO:0045454,GO:0015035,GO:0009055	AT1G03020.1		Thioredoxin superfamily protein	0	0	0	5.37251	6.16556	5.02167	2.00849	4.39205	1.52301	2.8838	0.00392911	0.0128625
AUR62008589	PF13041	PTHR24015,PTHR24015:SF96					AT3G57430.1	OTP84	Tetratricopeptide repeat (TPR)-like superfamily protein	0	0.996308	1.38716	9.67053	8.22074	12.9129	6.40655	3.51968	1.14739	3.06754	0.00215829	0.00770589
AUR62008595	PF00168	PTHR32246,PTHR32246:SF18				GO:0005515	AT1G09070.1	(AT)SRC2,SRC2	soybean gene regulated by cold-2	132.21	123.542	181.718	1452.73	1653.4	1055.27	1076.09	3.24935	0.277753	11.6987	1.29e-31	1.86e-29
AUR62008599	PF00043,PF02798	PTHR11260,PTHR11260:SF201	KOG0867	2.5.1.18	K00799	GO:0005515	AT2G47730.1	ATGSTF5,ATGSTF8,GST6,GSTF8	glutathione S-transferase phi 8	18.8872	24.9077	384.243	0	5.13796	8.60858	1184.8	-4.92821	1.1085	-4.44582	8.76e-06	5.68e-05
AUR62008607	PF00043,PF02798	PTHR11260,PTHR11260:SF201	KOG0867	2.5.1.18	K00799	GO:0005515	AT2G47730.1	ATGSTF5,ATGSTF8,GST6,GSTF8	glutathione S-transferase phi 8	27.2815	20.9225	61.0349	377.151	497.355	274.04	555.371	3.3949	0.451711	7.51565	5.66e-14	1.38e-12
AUR62008617	PF03073	PTHR10057,PTHR10057:SF0	KOG3797			GO:0016021	AT2G47770.1	ATTSPO,TSPO	TSPO(outer membrane tryptophan-rich sensory protein)-related	6455.23	5240.58	8382.59	1541.91	1500.29	753.251	1714.17	-2.40377	0.373255	-6.44003	1.19e-10	1.83e-09
AUR62008635	PF02902	PTHR12606,PTHR12606:SF15		3.4.22.68		GO:0008234,GO:0006508	AT5G60190.1		Cysteine proteinases superfamily protein	4.19716	3.98523	4.16147	21.4901	4.11037	22.9562	24.9006	2.00131	0.675163	2.96419	0.00303483	0.010304
AUR62008654	PF13966	PTHR25952,PTHR25952:SF189					AT4G29090.1		Ribonuclease H-like superfamily protein	37.7744	15.9409	5.54863	2.14901	3.08278	3.58691	11.8117	-2.66227	0.748851	-3.55514	0.000377783	0.0016618
AUR62008699	PF13524,PF00862	PTHR12526,PTHR12526:SF348		2.4.1.13	K00695	GO:0016157,GO:0005985	AT4G02280.1	ATSUS3,SUS3	sucrose synthase 3	1936.99	1891.99	1930.92	255.732	279.505	281.214	926.721	-2.8178	0.209784	-13.4319	3.93e-41	1.13e-38
AUR62008711	PF00847	PTHR31190,PTHR31190:SF27				GO:0006355,GO:0003700	AT2G47520.1	HRE2	Integrase-type DNA-binding superfamily protein	165.788	184.317	185.879	1214.19	1506.45	995.726	738.77	2.78887	0.225496	12.3677	3.91e-35	7.32e-33
AUR62008716	PF01590,PF00512,PF02518	PTHR24423,PTHR24423:SF515	KOG0519	2.7.13.3	K14509	GO:0005515,GO:0007165,GO:0000155	AT2G40940.1	ERS,ERS1	ethylene response sensor 1	69.2531	90.664	113.747	1020.78	795.357	878.076	758.264	3.27648	0.184585	17.7506	1.71e-70	2.41e-67
AUR62008754	PF13855	PTHR27000,PTHR27000:SF110	KOG0617			GO:0005515	AT4G28560.1	RIC7	ROP-interactive CRIB motif-containing protein 7	0	0	0	2.14901	5.13796	6.45644	2.22481	4.14534	1.55205	2.67087	0.00756543	0.0225924
AUR62008765	PF13417	PTHR11260,PTHR11260:SF303		2.5.1.18		GO:0005515	AT3G09270.1	ATGSTU8,GSTU8	glutathione S-transferase TAU 8	0	0	6.93579	54.7997	58.5728	25.8258	83.3166	4.31922	0.776438	5.56286	2.65e-08	2.79e-07
AUR62008779	PF08263,PF00560,PF00069,PF13855	PTHR27000,PTHR27000:SF64	KOG1187	2.7.11.1		GO:0005515,GO:0006468,GO:0005524,GO:0004672	AT4G08850.1		Leucine-rich repeat receptor-like protein kinase family protein	10.4929	3.98523	2.77432	74.1407	90.4281	97.5639	120.176	4.10795	0.50796	8.08716	6.11e-16	1.94e-14
AUR62008789	PF01657	PTHR32080,PTHR32080:SF4					AT1G04520.1	PDLP2	plasmodesmata-located protein 2	0	1.99262	1.38716	11.8195	13.3587	18.6519	12.5869	3.46422	0.969423	3.57349	0.000352252	0.00156124
AUR62008801	PF08263,PF00069,PF13855	PTHR27000,PTHR27000:SF217	KOG1187	2.7.11.1		GO:0006468,GO:0005524,GO:0004672,GO:0005515	AT4G28650.1		Leucine-rich repeat transmembrane protein kinase family protein	6.29574	9.96308	4.16147	68.7682	14.3863	23.6736	47.1871	2.32333	0.593988	3.91141	9.18e-05	0.000469106
AUR62008823	PF04193	PTHR13131,PTHR13131:SF5	KOG2913		K12386		AT5G40670.1		PQ-loop repeat family protein / transmembrane family protein	33.5773	24.9077	12.4844	337.394	319.581	125.542	111.925	3.48649	0.476939	7.31014	2.67e-13	5.87e-12
AUR62008833	PF00168,PF08372	PTHR10024,PTHR10024:SF253				GO:0005515	AT1G04150.1		C2 calcium/lipid-binding plant phosphoribosyltransferase family protein	0	1.99262	0	4.29801	4.11037	13.6303	5.08395	3.11349	1.26372	2.46375	0.0137494	0.037524
AUR62008842	PF13738	PTHR23023,PTHR23023:SF83	KOG1399	1.14.13.168	K11816		AT4G28720.1	YUC8	Flavin-binding monooxygenase family protein	2.09858	0.996308	0	4.29801	9.24833	5.73906	32.9519	2.80624	1.16112	2.41685	0.0156554	0.0418535
AUR62008855	PF00657	PTHR22835,PTHR22835:SF160		3.1.1.3		GO:0016788	AT4G28780.1		GDSL-like Lipase/Acylhydrolase superfamily protein	0	0	0	12.894	18.4967	10.0433	1140.5	5.70457	1.28229	4.44872	8.64e-06	5.61e-05
AUR62008876	PF13414	PTHR36326,PTHR36326:SF1					AT5G48850.1	ATSDI1	Tetratricopeptide repeat (TPR)-like superfamily protein	176.281	124.538	176.169	1656.88	848.791	741.056	363.409	2.77065	0.39757	6.96896	3.19e-12	6.12e-11
AUR62008883							AT1G66140.1	ZFP4	zinc finger protein 4	12.5915	9.96308	6.93579	465.26	389.458	355.821	284.1	5.39058	0.475047	11.3475	7.63e-30	9.52e-28
AUR62008886	PF08240,PF00107	PTHR11695,PTHR11695:SF576		1.1.1.22,1.1.1.1	K18857	GO:0055114,GO:0016491,GO:0008270	AT1G77120.1	ADH,ADH1,ATADH,ATADH1	alcohol dehydrogenase 1	23.0844	12.952	41.6147	2.14901	8.22074	6.45644	43.9607	-2.17601	0.630456	-3.45148	0.000557516	0.00235322
AUR62008890	PF16880,PF00069,PF13855	PTHR27000,PTHR27000:SF92	KOG1187	2.7.11.1		GO:0006468,GO:0005524,GO:0004672,GO:0005515	AT5G48940.1		Leucine-rich repeat transmembrane protein kinase family protein	62.9574	101.623	51.3248	15.043	7.19315	5.73906	25.6019	-2.98625	0.569483	-5.24379	1.57e-07	1.43e-06
AUR62008914	PF11721,PF00069	PTHR27003,PTHR27003:SF61	KOG1187	2.7.11.1,2.7.10.1		GO:0006468,GO:0005524,GO:0004672	AT5G48740.1		Leucine-rich repeat protein kinase family protein	2.09858	1.99262	0	7.52152	15.4139	11.4781	9.4588	3.08213	0.961443	3.20574	0.00134716	0.0051015
AUR62008943		PTHR34563,PTHR34563:SF1					AT3G19660.1			0	0	0	16.1175	11.3035	3.58691	61.9657	5.28674	1.56559	3.37683	0.000733254	0.0029915
AUR62008963	PF06351	PTHR31843,PTHR31843:SF2		5.3.99.6	K10525	GO:0016853,GO:0009507	AT1G13280.1	AOC4	allene oxide cyclase 4	4.19716	2.98892	1.38716	20.4156	46.2417	10.0433	100.467	3.20198	0.7763	4.12466	3.71e-05	0.000209837
AUR62008971		PTHR12606,PTHR12606:SF13								2.09858	0	4.16147	6.44702	11.3035	8.60858	11.4222	2.22617	0.905929	2.45733	0.0139975	0.0380633
AUR62009006	PF13398	PTHR33979,PTHR33979:SF3					AT1G67060.1			0	0	0	8.59602	12.3311	8.60858	17.0203	5.22527	1.34971	3.87141	0.000108208	0.000544655
AUR62009020	PF14380,PF00069	PTHR27005,PTHR27005:SF13	KOG1187	2.7.11.1		GO:0006468,GO:0005524,GO:0004672	AT1G66880.1		Protein kinase superfamily protein	23.0844	31.8818	23.5817	5.37251	7.19315	5.02167	54.7492	-2.20878	0.457415	-4.82882	1.37e-06	1.05e-05
AUR62009027	PF14380,PF00069	PTHR27009,PTHR27009:SF21	KOG1187	3.1.4.46		GO:0006468,GO:0005524,GO:0004672	AT1G70250.1		receptor serine/threonine kinase, putative	0	0	0	15.043	29.8002	28.6953	99.7258	6.56173	1.21857	5.38476	7.25e-08	7.04e-07
AUR62009028	PF14380	PTHR33138,PTHR33138:SF3					AT1G66880.1		Protein kinase superfamily protein	0	0	2.77432	8.59602	14.3863	5.02167	8.19879	3.31221	1.15417	2.86979	0.00410745	0.0133702
AUR62009033	PF14368	PTHR33214					AT5G38160.1		Bifunctional inhibitor/lipid-transfer protein/seed storage 2S albumin superfamily protein	121.718	114.575	148.426	29.0116	28.7726	15.7824	44.2986	-2.39727	0.541158	-4.42989	9.43e-06	6.07e-05
AUR62009034	PF14368	PTHR33214					AT5G38195.1		Bifunctional inhibitor/lipid-transfer protein/seed storage 2S albumin superfamily protein	41.9716	42.8412	54.0991	5.37251	2.05519	5.02167	12.7349	-3.47058	0.855422	-4.05716	4.97e-05	0.000271153
AUR62009065	PF00141	PTHR31517,PTHR31517:SF10		1.11.1.7		GO:0055114,GO:0020037,GO:0006979,GO:0004601	AT4G37530.1		Peroxidase superfamily protein	35.6758	33.8745	48.5505	784.387	668.963	441.19	370.272	4.00307	0.334297	11.9746	4.83e-33	7.87e-31
AUR62009106	PF13847	PTHR10108,PTHR10108:SF791					AT4G33110.1		S-adenosyl-L-methionine-dependent methyltransferases superfamily protein	75.5488	52.8043	59.6478	278.296	329.857	230.28	285.33	2.17534	0.307301	7.07888	1.45e-12	2.89e-11
AUR62009121	PF03641	PTHR31223,PTHR31223:SF4			K06966		AT5G11950.2		Putative lysine decarboxylase family protein	211.956	234.132	228.881	1074.5	1013.21	837.902	645.319	2.11057	0.187058	11.283	1.59e-29	1.92e-27
AUR62009127	PF00462	PTHR10168,PTHR10168:SF56	KOG1752	1.8.1.9	K03676	GO:0045454,GO:0015035,GO:0009055	AT4G33040.1		Thioredoxin superfamily protein	2.09858	4.98154	1.38716	20.4156	18.4967	17.9345	100.861	2.57418	0.599396	4.29463	1.75e-05	0.000106816
AUR62009130	PF08244,PF00251	PTHR31953,PTHR31953:SF14		3.2.1.153,3.2.1.26	K01193		AT1G55120.1	AtcwINV3,ATFRUCT5,FRUCT5	beta-fructofuranosidase 5	0	0	0	6.44702	3.08278	6.45644	10.9838	4.35865	1.33992	3.25291	0.00114232	0.00440998
AUR62009149	PF00320	PTHR10071,PTHR10071:SF191				GO:0043565,GO:0008270,GO:0006355,GO:0003700	AT4G26150.1	CGA1,GATA22	cytokinin-responsive gata factor 1	94.436	144.465	99.8753	578.083	506.603	416.082	253.365	2.12239	0.222078	9.55697	1.21e-21	6.93e-20
AUR62009159	PF00850	PTHR10625,PTHR10625:SF112	KOG1344	3.5.1.98	K11418		AT5G26040.2	HDA2	histone deacetylase 2	369.35	383.578	359.274	81.6622	101.732	68.1513	120.895	-2.14909	0.322433	-6.66522	2.64e-11	4.5e-10
AUR62009161	PF05920,PF07526	PTHR11850,PTHR11850:SF92				GO:0006355,GO:0003677	AT4G32980.1	ATH1	homeobox gene 1	0	0.996308	0	7.52152	4.11037	7.8912	15.401	3.68739	1.30189	2.83232	0.00462111	0.0148077
AUR62009228	PF08263,PF00560,PF13855,PF00069	PTHR27000,PTHR27000:SF155	KOG1187	2.7.11.1		GO:0005515,GO:0006468,GO:0005524,GO:0004672	AT5G25930.1		Protein kinase family protein with leucine-rich repeat domain	0	0.996308	5.54863	6.44702	11.3035	11.4781	117.518	2.12388	0.738635	2.87542	0.00403495	0.01317
AUR62009233	PF01627	PTHR28242,PTHR28242:SF12	KOG4747			GO:0004871,GO:0000160	AT3G16360.2	AHP4	HPT phosphotransmitter 4	14.6901	11.9557	6.93579	2.14901	0	0	5.86994	-4.11215	1.4209	-2.89404	0.00380315	0.0125106
AUR62009237	PF14372	PTHR23272				GO:0003677	AT3G42170.1		BED zinc finger ;hAT family dimerisation domain	0	0.996308	0	56.9487	1.02759	2.15215	4.85558	5.29254	1.85514	2.8529	0.00433226	0.0140119
AUR62009262	PF00046,PF01852,PF08670	PTHR24326,PTHR24326:SF238	KOG0483		K09338	GO:0003677,GO:0008289	AT4G32880.1	ATHB-8,ATHB8,HB-8	homeobox gene 8	205.661	179.335	145.652	720.991	648.411	761.142	508.853	2.01699	0.170853	11.8054	3.66e-32	5.59e-30
AUR62009282	PF00931	PTHR23155,PTHR23155:SF563	KOG4658			GO:0043531	AT3G14460.1		LRR and NB-ARC domains-containing disease resistance protein	6.29574	16.9372	9.7101	37.6076	48.2969	65.2818	72.7714	2.09677	0.397062	5.28072	1.29e-07	1.19e-06
AUR62009292	PF00400	PTHR22844,PTHR22844:SF213	KOG0315	2.7.11.7		GO:0005515	AT4G34380.1		Transducin/WD40 repeat-like superfamily protein	27.2815	12.952	11.0973	3.22351	3.08278	5.73906	7.95686	-2.01473	0.761975	-2.64409	0.0081912	0.0241821
AUR62009300	PF00854	PTHR11654,PTHR11654:SF157	KOG1237			GO:0016020,GO:0006810,GO:0005215	AT3G16180.1		Major facilitator superfamily protein	908.685	963.429	1029.27	162.25	198.325	196.563	296.958	-2.38012	0.328984	-7.23476	4.66e-13	9.99e-12
AUR62009350	PF00743	PTHR23023,PTHR23023:SF37		1.14.13.168		GO:0055114,GO:0050661,GO:0050660,GO:0004499	AT5G25620.2	YUC6	Flavin-binding monooxygenase family protein	4.19716	8.96677	11.0973	38.6821	31.8554	43.7603	37.2183	2.16876	0.468325	4.63088	3.64e-06	2.56e-05
AUR62009353	PF03181	PTHR31236,PTHR31236:SF2					AT5G25610.1	ATRD22,RD22	BURP domain-containing protein	1378.77	1180.62	2046.06	101.003	87.3454	38.0212	521.047	-4.35876	0.343416	-12.6924	6.52e-37	1.39e-34
AUR62009360	PF00931	PTHR23155,PTHR23155:SF563				GO:0043531	AT3G14470.1		NB-ARC domain-containing disease resistance protein	4.19716	2.98892	0	18.2666	5.13796	18.6519	7.74829	2.62134	0.978984	2.67762	0.00741482	0.0222042
AUR62009366		PTHR21145,PTHR21145:SF1	KOG0795	5.4.99.5	K01850	GO:0009073,GO:0004106	AT5G10870.1	ATCM2,CM2	chorismate mutase 2	4.19716	7.97046	4.16147	82.7367	90.4281	40.1734	114.52	3.61221	0.547427	6.59852	4.15e-11	6.87e-10
AUR62009370	PF14845,PF00728	PTHR22600,PTHR22600:SF14		3.2.1.52	K12373	GO:0005975,GO:0004553	AT1G05590.1	ATHEX3,HEXO2	beta-hexosaminidase 2	123.816	84.6861	135.941	549.071	571.341	352.952	388.292	2.10802	0.252687	8.34243	7.28e-17	2.6e-15
AUR62009390	PF03641	PTHR31223,PTHR31223:SF8			K06966		AT5G11950.1		Putative lysine decarboxylase family protein	0	0	0	1.0745	2.05519	6.45644	10.2782	3.70385	1.38218	2.67972	0.00736831	0.0220893
AUR62009397							AT3G52070.2			0	1.99262	1.38716	9.67053	5.13796	5.73906	35.4227	2.31946	0.948151	2.4463	0.014433	0.0390502
AUR62009399	PF00173	PTHR19370,PTHR19370:SF68	KOG0536	1.6.2.2			AT5G09680.2	RLF	reduced lateral root formation	88.1403	91.6603	102.65	440.546	533.321	223.823	304.077	2.08089	0.376858	5.52168	3.36e-08	3.47e-07
AUR62009401		PTHR33983					AT3G57450.1			83.9432	57.7858	73.5194	497.495	534.348	259.692	442.144	2.59511	0.380609	6.81832	9.21e-12	1.67e-10
AUR62009448	PF08276,PF01453	PTHR32444,PTHR32444:SF13					AT1G78850.1		D-mannose binding lectin protein with Apple-like carbohydrate-binding domain	14.6901	1.99262	11.0973	2.14901	1.02759	0	10.5365	-3.20456	1.20311	-2.66357	0.00773166	0.023034
AUR62009467	PF03732	PTHR11439,PTHR11439:SF185					AT1G21280.1			33.5773	18.9298	19.4202	97.7798	98.6489	86.0858	58.7555	2.02821	0.370784	5.47005	4.5e-08	4.54e-07
AUR62009470	PF00454	PTHR15245,PTHR15245:SF11	KOG2381	2.7.1.67		GO:0016773	AT2G03890.1	ATPI4K GAMMA 7,PI4K GAMMA 7,UBDK GAMMA 7	phosphoinositide 4-kinase gamma 7	1523.57	1799.33	1693.72	282.594	230.181	233.867	432.347	-2.75051	0.212747	-12.9286	3.11e-38	6.98e-36
AUR62009478	PF01190	PTHR33210,PTHR33210:SF1					AT5G15780.1		Pollen Ole e 1 allergen and extensin family protein	3771.15	4462.46	3488.7	602.796	755.281	974.922	1375.28	-2.32856	0.376853	-6.17895	6.45e-10	8.83e-09
AUR62009483	PF08646									10.4929	11.9557	1.38716	0	1.02759	2.15215	9.44061	-2.7722	1.06005	-2.61516	0.00891854	0.0260124
AUR62009509	PF00010	PTHR12565,PTHR12565:SF90				GO:0046983	AT5G50915.2		basic helix-loop-helix (bHLH) DNA-binding superfamily protein	6.29574	1.99262	4.16147	29.0116	27.745	17.9345	55.6203	2.70328	0.73504	3.67773	0.000235316	0.00108937
AUR62009542	PF00067	PTHR24286,PTHR24286:SF86	KOG0157	1.14.13.93		GO:0055114,GO:0020037,GO:0016705,GO:0005506	AT2G29090.2	CYP707A2	cytochrome P450, family 707, subfamily A, polypeptide 2	125.915	96.6418	74.9065	8.59602	24.6622	12.9129	29.6849	-2.68641	0.472448	-5.68615	1.3e-08	1.44e-07
AUR62009578	PF08450	PTHR10426,PTHR10426:SF33	KOG1520	4.3.3.2			AT3G57030.1		Calcium-dependent phosphotriesterase superfamily protein	0	0	0	6.44702	4.11037	2.15215	7.52082	3.97719	1.43373	2.77401	0.00553708	0.0172443
AUR62009588	PF05056	PTHR33103					AT3G09110.1		Protein of unknown function (DUF674)	2.09858	1.99262	0	11.8195	22.607	16.4998	9.01021	3.6466	0.984213	3.7051	0.00021131	0.000991366
AUR62009592	PF04564,PF00514	PTHR23315,PTHR23315:SF69		6.3.2.19		GO:0016567,GO:0004842,GO:0005515	AT3G46510.1	ATPUB13,PUB13	plant U-box 13	125.915	152.435	138.716	650.074	459.334	689.404	711.377	2.10066	0.216243	9.71435	2.62e-22	1.61e-20
AUR62009595							AT4G29090.1		Ribonuclease H-like superfamily protein	2.09858	6.97415	24.9688	0	0	0.717382	2.80147	-5.11171	1.70249	-3.00248	0.00267786	0.00926258
AUR62009622	PF13912	PTHR26374,PTHR26374:SF162					AT5G59820.1	RHL41,ZAT12	C2H2-type zinc finger family protein	25.1829	0.996308	4.16147	470.632	503.52	355.104	327.562	5.77042	0.489542	11.7874	4.53e-32	6.87e-30
AUR62009629	PF07795	PTHR33431,PTHR33431:SF2					AT2G28690.1		Protein of unknown function (DUF1635)	0	0	0	5.37251	11.3035	7.8912	12.7517	4.96485	1.28844	3.85338	0.000116498	0.000582832
AUR62009656	PF08030,PF08414	PTHR11972,PTHR11972:SF54	KOG0039	1.6.3.1		GO:0055114,GO:0016491,GO:0050664,GO:0004601	AT5G60010.1		ferric reductase-like transmembrane component family protein	33.5773	19.9262	30.5175	8.59602	4.11037	6.45644	9.25001	-2.12125	0.7275	-2.91581	0.00354763	0.0117855
AUR62009706	PF13410,PF13417	PTHR11260,PTHR11260:SF222	KOG0406		K00799	GO:0005515	AT3G55040.1	GSTL2	glutathione transferase lambda 2	0	12.952	4.16147	37.6076	30.8278	36.5865	756.535	2.34864	0.503195	4.66746	3.05e-06	2.18e-05
AUR62009717	PF06813	PTHR21576,PTHR21576:SF11					AT2G30300.1		Major facilitator superfamily protein	6.29574	5.97785	1.38716	0	0	0.717382	5.18767	-3.768	1.53415	-2.45607	0.0140464	0.0381715
AUR62009722	PF06320	PTHR13073,PTHR13073:SF0	KOG3390			GO:0031083	AT2G30330.1		GCN5L1 family protein	4.19716	3.98523	5.54863	16.1175	18.4967	20.8041	25.1317	2.02707	0.614312	3.29974	0.000967739	0.00380434
AUR62009745	PF03168	PTHR31852,PTHR31852:SF7					AT3G44380.1		Late embryogenesis abundant (LEA) hydroxyproline-rich glycoprotein family	4.19716	2.98892	6.93579	19.3411	26.7174	12.1955	23.2007	2.05661	0.60403	3.40481	0.000662093	0.00273581
AUR62009746	PF00786,PF00620	PTHR23177,PTHR23177:SF20	KOG4270			GO:0007165	AT5G22400.1		Rho GTPase activating protein with PAK-box/P21-Rho-binding domain	10.4929	8.96677	9.7101	41.9056	46.2417	68.1513	60.7552	2.46265	0.401697	6.13062	8.75e-10	1.17e-08
AUR62009747	PF11250	PTHR33155,PTHR33155:SF9					AT5G22390.1		Protein of unknown function (DUF3049)	12.5915	20.9225	20.8074	343.841	344.244	355.821	216.526	4.20176	0.279191	15.0498	3.46e-51	2.06e-48
AUR62009767		PTHR10992,PTHR10992:SF720					AT3G44510.2		alpha/beta-Hydrolases superfamily protein	88.1403	43.8375	56.8735	7.52152	7.19315	8.60858	20.3857	-2.97872	0.469222	-6.34822	2.18e-10	3.22e-09
AUR62009768	PF12695	PTHR10992,PTHR10992:SF740					AT2G36290.1		alpha/beta-Hydrolases superfamily protein	144.802	126.531	113.747	15.043	9.24833	20.8041	38.3099	-3.05872	0.377287	-8.10715	5.18e-16	1.66e-14
AUR62009769		PTHR10992,PTHR10992:SF886	KOG1454				AT5G22460.2		alpha/beta-Hydrolases superfamily protein	256.027	315.83	210.848	38.6821	31.8554	58.1079	98.8264	-2.58904	0.286444	-9.03857	1.59e-19	7.29e-18
AUR62009776	PF05406,PF00533,PF02877,PF08063,PF00644	PTHR10459,PTHR10459:SF54	KOG1037	2.4.2.30	K10798	GO:0006471,GO:0003950,GO:0005634	AT5G22470.1		NAD+ ADP-ribosyltransferases;NAD+ ADP-ribosyltransferases	16043.6	17331.8	17142.5	2185.54	2397.37	2660.77	4378.96	-2.80195	0.400082	-7.00343	2.5e-12	4.83e-11
AUR62009786	PF00067	PTHR24296,PTHR24296:SF7	KOG0157			GO:0055114,GO:0020037,GO:0016705,GO:0005506	AT2G27690.1	CYP94C1	cytochrome P450, family 94, subfamily C, polypeptide 1	0	0.996308	0	27.9371	22.607	19.3693	81.5173	5.49356	1.20481	4.5597	5.12e-06	3.5e-05
AUR62009804	PF04949	PTHR21470,PTHR21470:SF4					AT2G36410.2		Family of unknown function (DUF662)	0	2.98892	5.54863	22.5646	31.8554	21.5215	56.5434	2.9923	0.628641	4.75995	1.94e-06	1.44e-05
AUR62009813	PF00067	PTHR24286,PTHR24286:SF30	KOG0157	1.14.13.112	K12638	GO:0055114,GO:0020037,GO:0016705,GO:0005506	AT3G13730.1	CYP90D1	cytochrome P450, family 90, subfamily D, polypeptide 1	12.5915	26.9003	23.5817	4.29801	2.05519	6.45644	8.3645	-2.28675	0.674254	-3.39152	0.00069505	0.00285383
AUR62009834	PF08244,PF00251	PTHR31953,PTHR31953:SF16		3.2.1.26	K01193		AT3G13790.1	ATBFRUCT1,ATCWINV1	Glycosyl hydrolases family 32 protein	2.09858	2.98892	2.77432	10.745	13.3587	9.32597	388.186	2.0168	0.684906	2.94464	0.00323334	0.0108832
AUR62009844	PF01975	PTHR30457,PTHR30457:SF5		3.1.3.5	K03787	GO:0016787	AT1G72880.2		Survival protein SurE-like phosphatase/nucleotidase	2.09858	1.99262	2.77432	16.1175	6.16556	17.9345	19.6824	2.58495	0.750924	3.44236	0.000576654	0.00242676
AUR62009848	PF00612	PTHR32295,PTHR32295:SF6				GO:0005515	AT2G26180.1	IQD6	IQ-domain 6	6.29574	4.98154	5.54863	91.3328	92.4833	47.3472	56.7687	3.80217	0.601668	6.31938	2.63e-10	3.84e-09
AUR62009865	PF13637,PF12796	PTHR24177,PTHR24177:SF17	KOG4412				AT5G54610.1	ANK	ankyrin	0	0	0	36.5331	28.7726	6.45644	108.648	6.47654	1.256	5.15647	2.52e-07	2.21e-06
AUR62009910	PF07911	PTHR33108,PTHR33108:SF15					AT1G72510.2		Protein of unknown function (DUF1677)	0	0	0	29.0116	24.6622	17.2172	101.359	6.47067	1.21939	5.30648	1.12e-07	1.05e-06
AUR62009931	PF00226	PTHR24078,PTHR24078:SF193					AT3G14200.1		Chaperone DnaJ-domain superfamily protein	193.069	192.287	209.461	981.021	812.826	607.623	519.801	2.01202	0.259679	7.7481	9.33e-15	2.57e-13
AUR62009932	PF02519	PTHR31374,PTHR31374:SF5				GO:0009733	AT5G20820.1		SAUR-like auxin-responsive protein family	8.39432	12.952	30.5175	1382.89	2272.01	675.056	910.882	6.35946	0.527406	12.058	1.76e-33	2.96e-31
AUR62009951	PF05922,PF02225,PF00082	PTHR10795,PTHR10795:SF424		3.4.21.25		GO:0006508,GO:0004252	AT3G14240.1		Subtilase family protein	16.7886	4.98154	2.77432	69.8427	45.2141	98.2813	178.482	3.35864	0.451181	7.4441	9.76e-14	2.3e-12
AUR62009984	PF03168	PTHR31852,PTHR31852:SF8					AT2G41990.1			14.6901	5.97785	16.6459	69.8427	42.1313	70.3034	116.757	2.34617	0.531596	4.41345	1.02e-05	6.5e-05
AUR62009988										39.873	20.9225	18.033	93.4818	105.842	134.15	79.8591	2.17472	0.298896	7.27585	3.44e-13	7.49e-12
AUR62009991	PF07821,PF00128	PTHR10357,PTHR10357:SF153	KOG0471	3.2.1.1	K01176	GO:0005975,GO:0005509,GO:0004556,GO:0043169,GO:0003824	AT4G25000.1	AMY1,ATAMY1	alpha-amylase-like	0	0	0	183.74	167.498	69.5861	375.509	9.05945	1.27943	7.08084	1.43e-12	2.85e-11
AUR62009992	PF03478	PTHR13710,PTHR13710:SF83					AT2G17030.1		F-box family protein with a domain of unknown function (DUF295)	0	5.97785	26.356	0	0	0.717382	24.7079	-5.05731	1.45099	-3.48541	0.000491379	0.00210179
AUR62010030	PF13855,PF00931	PTHR23155,PTHR23155:SF563	KOG4658			GO:0005515,GO:0043531	AT3G14460.1		LRR and NB-ARC domains-containing disease resistance protein	2.09858	0	1.38716	13.9685	16.4415	24.391	129.948	4.36276	1.03473	4.21633	2.48e-05	0.000145853
AUR62010036	PF00230	PTHR19139,PTHR19139:SF152	KOG0223		K09872	GO:0016020,GO:0006810,GO:0005215	AT4G35100.1	PIP2;7,PIP3,PIP3A,SIMIP	plasma membrane intrinsic protein 3	287.505	284.944	443.89	2097.43	2249.4	1266.18	2886.45	2.46435	0.339021	7.26901	3.62e-13	7.86e-12
AUR62010039	PF13966	PTHR25952,PTHR25952:SF208					AT3G09510.1		Ribonuclease H-like superfamily protein	46.1687	31.8818	26.356	3.22351	7.19315	5.02167	10.4584	-2.73909	0.6253	-4.38044	1.18e-05	7.49e-05
AUR62010063	PF00331,PF06813	PTHR31490,PTHR31490:SF3		3.2.1.8		GO:0005975,GO:0004553	AT4G34950.1		Major facilitator superfamily protein	616.982	633.652	737.968	2380.02	2296.67	3958.51	1751.88	2.11846	0.263989	8.0248	1.02e-15	3.14e-14
AUR62010081	PF01190	PTHR33210,PTHR33210:SF2					AT2G16630.1		Pollen Ole e 1 allergen and extensin family protein	0	0.996308	1.38716	13.9685	8.22074	22.9562	66.8233	4.09555	1.06382	3.84984	0.000118195	0.000589932
AUR62010108	PF02704	PTHR23201,PTHR23201:SF2					AT1G75750.1	GASA1	GAST1 protein homolog 1	0	1.99262	0	130.015	88.373	78.1946	538.107	6.78664	1.09883	6.17622	6.57e-10	8.98e-09
AUR62010148	PF01429	PTHR24375,PTHR24375:SF190				GO:0005634,GO:0003677	AT1G22310.2	ATMBD8,MBD8	methyl-CPG-binding domain 8	1217.18	1312.14	1369.12	238.54	330.885	309.909	413.858	-2.14751	0.189144	-11.3539	7.1e-30	8.88e-28
AUR62010153	PF00201	PTHR11926,PTHR11926:SF286	KOG1192	2.4.1.85		GO:0016758,GO:0008152	AT1G22360.1	AtUGT85A2,UGT85A2	UDP-glucosyl transferase 85A2	0	0	1.38716	36.5331	34.9381	70.3034	80.1386	6.55459	1.20844	5.42401	5.83e-08	5.76e-07
AUR62010154	PF01070	PTHR32332,PTHR32332:SF20		1.3.1.9		GO:0016491	AT5G64250.2		Aldolase-type TIM barrel family protein	295.9	244.095	281.593	974.574	1172.48	1138.49	688.554	2.00588	0.194693	10.3028	6.85e-25	5.36e-23
AUR62010157	PF01061,PF00005	PTHR19241,PTHR19241:SF301	KOG0061	3.6.3.19		GO:0016020,GO:0016887,GO:0005524	AT1G17840.1	ABCG11,ATWBC11,COF1,DSO,WBC11	white-brown complex homolog protein 11	4.19716	0.996308	6.93579	170.846	129.477	67.4339	63.5871	5.02957	0.633152	7.9437	1.96e-15	5.88e-14
AUR62010170							AT2G42000.2		Plant EC metallothionein-like protein, family 15	8912.66	7170.43	11392.7	2537.98	2544.32	1462.74	2613.36	-2.07008	0.270204	-7.66118	1.84e-14	4.88e-13
AUR62010179	PF00153	PTHR24089,PTHR24089:SF161	KOG0767		K15102		AT2G17270.1	PHT3;3	phosphate transporter 3;3	25.1829	40.8486	37.4533	3.22351	2.05519	11.4781	16.6476	-2.54218	0.540751	-4.70121	2.59e-06	1.88e-05
AUR62010220	PF01370	PTHR10366,PTHR10366:SF307	KOG1502			GO:0050662,GO:0003824	AT4G35420.1	DRL1	dihydroflavonol 4-reductase-like1	2.09858	9.96308	5.54863	1.0745	1.02759	2.15215	20.0613	-2.11412	0.8597	-2.45914	0.0139271	0.0379083
AUR62010233	PF01397,PF03936	PTHR31739,PTHR31739:SF3		4.2.3.19	K04121	GO:0016829,GO:0010333,GO:0008152,GO:0000287	AT1G79460.1	ATKS,ATKS1,GA2,KS,KS1	Terpenoid cyclases/Protein prenyltransferases superfamily protein	54.563	58.7821	58.2606	6.44702	14.3863	17.2172	23.8782	-2.13916	0.391986	-5.45724	4.84e-08	4.85e-07
AUR62010235	PF00069	PTHR27003,PTHR27003:SF77	KOG1187	2.7.11.1		GO:0006468,GO:0005524,GO:0004672	AT3G19300.1		Protein kinase superfamily protein	2.09858	5.97785	2.77432	26.8626	25.6898	42.3255	66.2034	2.99869	0.606132	4.94725	7.53e-07	6.07e-06
AUR62010239	PF04564	PTHR22849,PTHR22849:SF52		6.3.2.19		GO:0016567,GO:0004842	AT1G49780.1	PUB26	plant U-box 26	18.8872	11.9557	11.0973	340.617	388.43	285.518	474.882	4.66835	0.312579	14.9349	1.95e-50	1.07e-47
AUR62010240	PF00023,PF12796	PTHR24177	KOG4412			GO:0005515	AT4G05040.5		ankyrin repeat family protein	0	0	1.38716	3.22351	6.16556	11.4781	7.13184	3.79443	1.42051	2.67117	0.00755877	0.0225765
AUR62010248	PF00201	PTHR11926,PTHR11926:SF152		2.4.1.128		GO:0016758,GO:0008152	AT2G15480.1	UGT73B5	UDP-glucosyl transferase 73B5	0	0	0	59.0977	25.6898	51.6515	95.5878	7.43964	1.26375	5.88694	3.93e-09	4.77e-08
AUR62010257	PF00201	PTHR11926,PTHR11926:SF190	KOG1192			GO:0016758,GO:0008152	AT4G34131.1	UGT73B3	UDP-glucosyl transferase 73B3	10.4929	19.9262	15.2587	153.654	206.546	194.411	107.778	3.52994	0.344204	10.2554	1.12e-24	8.57e-23
AUR62010261	PF00201	PTHR11926,PTHR11926:SF152				GO:0016758,GO:0008152	AT2G15490.1	UGT73B4	UDP-glycosyltransferase 73B4	0	1.99262	2.77432	25.7881	2.05519	5.02167	38.2982	2.58541	0.943709	2.73963	0.00615087	0.0188921
AUR62010266	PF00396,PF08246,PF00112	PTHR12411,PTHR12411:SF344	KOG1543	3.4.22.14		GO:0008234,GO:0006508	AT1G47128.1	RD21,RD21A	Granulin repeat cysteine protease family protein	199.365	121.55	145.652	2195.21	1443.77	1902.5	5633.65	3.59044	0.231751	15.4927	3.89e-54	2.59e-51
AUR62010308	PF00249	PTHR10641,PTHR10641:SF551	KOG0048		K09422		AT4G37260.1	ATMYB73,MYB73	myb domain protein 73	23.0844	15.9409	18.033	184.815	265.119	130.564	212.393	3.38083	0.37626	8.98536	2.58e-19	1.16e-17
AUR62010312	PF00107,PF08240	PTHR11695,PTHR11695:SF574	KOG0023	1.1.1.195	K00083	GO:0055114,GO:0016491,GO:0008270	AT3G19450.1	ATCAD4,CAD,CAD-C,CAD4	GroES-like zinc-binding alcohol dehydrogenase family protein	0	0	0	23.6391	30.8278	17.2172	294.782	6.49558	1.2438	5.22238	1.77e-07	1.59e-06
AUR62010320	PF04450	PTHR33321,PTHR33321:SF4					AT2G15220.1		Plant basic secretory protein (BSP) family protein	0	0	0	96.7053	89.4006	42.3255	305.389	8.17404	1.25136	6.53214	6.48e-11	1.04e-09
AUR62010328	PF14498	PTHR31084,PTHR31084:SF0		3.2.1.51	K15923		AT4G34260.1	FUC95A	1,2-alpha-L-fucosidases	23.0844	19.9262	4.16147	141.834	101.732	177.193	142.912	3.18945	0.376375	8.47411	2.37e-17	8.87e-16
AUR62010329	PF14498	PTHR31084,PTHR31084:SF0		3.2.1.51	K15923		AT4G34260.1	FUC95A	1,2-alpha-L-fucosidases	2.09858	0	1.38716	5.37251	3.08278	10.0433	21.8665	2.80319	1.11053	2.52418	0.0115968	0.032483
AUR62010333	PF03321	PTHR31901,PTHR31901:SF12			K14487		AT2G14960.1	GH3.1	Auxin-responsive GH3 family protein	12.5915	0	1.38716	15.043	14.3863	11.4781	97.5916	2.01379	0.64481	3.12307	0.00178976	0.00653389
AUR62010339	PF00332	PTHR32227,PTHR32227:SF130		3.2.1.39		GO:0005975,GO:0004553	AT5G20340.1	BG5	beta-1,3-glucanase 5	0	0	0	3.22351	2.05519	5.02167	1.92756	3.73441	1.54857	2.41152	0.0158863	0.0423673
AUR62010347	PF02519	PTHR31929,PTHR31929:SF13				GO:0009733	AT4G38840.1		SAUR-like auxin-responsive protein family	0	0	0	13.9685	29.8002	21.5215	26.069	6.3755	1.30885	4.87109	1.11e-06	8.66e-06
AUR62010348	PF02519	PTHR31929,PTHR31929:SF13			K14488	GO:0009733	AT4G34810.1		SAUR-like auxin-responsive protein family	0	0	0	31.1606	40.0761	17.9345	85.1105	6.81181	1.26603	5.38047	7.43e-08	7.19e-07
AUR62010356	PF02458	PTHR31896		2.3.1.188		GO:0016747	AT5G07870.1		HXXXD-type acyl-transferase family protein	25.1829	22.9151	48.5505	493.197	473.72	662.144	342.486	4.07843	0.295453	13.804	2.41e-43	7.87e-41
AUR62010359	PF02519	PTHR31929			K14488	GO:0009733	AT4G34800.1		SAUR-like auxin-responsive protein family	0	0	0	9.67053	7.19315	13.6303	20.2742	5.29815	1.28629	4.11893	3.81e-05	0.000214402
AUR62010360	PF02519	PTHR31929,PTHR31929:SF3				GO:0009733	AT4G34800.1		SAUR-like auxin-responsive protein family	2.09858	2.98892	6.93579	52.6506	18.4967	32.9996	18.7258	3.08444	0.788266	3.91294	9.12e-05	0.000466275
AUR62010378	PF00278,PF02784	PTHR11482,PTHR11482:SF36		4.1.1.19,1.13.12.1		GO:0003824,GO:0008792,GO:0008295,GO:0006527	AT4G34710.1	ADC2,ATADC2,SPE2	arginine decarboxylase 2	591.799	784.094	722.709	5613.2	4654.99	6014.53	4163.16	2.95082	0.164451	17.9434	5.4e-72	9.16e-69
AUR62010394										0	0	0	26.8626	23.6346	12.9129	108.772	6.30253	1.22826	5.13128	2.88e-07	2.5e-06
AUR62010397	PF00759	PTHR22298,PTHR22298:SF29		3.2.1.4	K01179	GO:0005975,GO:0004553	AT4G39010.1	AtGH9B18,GH9B18	glycosyl hydrolase 9B18	6.29574	3.98523	1.38716	20.4156	12.3311	13.6303	21.241	2.06478	0.680547	3.034	0.00241331	0.00847107
AUR62010415	PF00643	PTHR31832,PTHR31832:SF6				GO:0008270,GO:0005622	AT1G75540.1	STH2	salt tolerance homolog2	2.09858	0	0	20.4156	17.4691	16.4998	80.0949	5.1388	1.21239	4.23856	2.25e-05	0.000133239
AUR62010419	PF07798	PTHR14360,PTHR14360:SF1	KOG3156				AT2G16460.1		Protein of unknown function (DUF1640)	23.0844	32.8781	9.7101	139.685	133.587	76.7599	83.3992	2.38249	0.420431	5.66677	1.46e-08	1.6e-07
AUR62010427										4.19716	3.98523	0	51.5761	39.0485	12.9129	73.6497	3.66006	0.797142	4.59148	4.4e-06	3.04e-05
AUR62010449	PF02775,PF00205,PF02776	PTHR18968,PTHR18968:SF137		4.1.1.1	K01568	GO:0030976,GO:0003824,GO:0000287	AT4G33070.1		Thiamine pyrophosphate dependent pyruvate decarboxylase family protein	1687.26	1745.53	1796.37	11475.7	10223.5	14740.8	11735	2.8008	0.262586	10.6662	1.46e-26	1.34e-24
AUR62010490	PF07690	PTHR11662,PTHR11662:SF235	KOG2532	3.6.3.27		GO:0055085,GO:0016021	AT2G38060.1	PHT4;2	phosphate transporter 4;2	2.09858	2.98892	2.77432	16.1175	19.5243	11.4781	32.3581	2.50538	0.680511	3.68162	0.000231759	0.00107611
AUR62010492		PTHR36073,PTHR36073:SF1					AT5G45310.1			2134.25	2297.49	2460.82	409.386	701.846	433.299	661.636	-2.15926	0.217708	-9.91815	3.47e-23	2.3e-21
AUR62010510	PF08669	PTHR22602,PTHR22602:SF0	KOG2929		K06980		AT4G12130.1		Glycine cleavage T-protein family	3981	3577.74	4581.78	914.402	1330.73	754.686	1206.18	-2.01761	0.241361	-8.35932	6.31e-17	2.27e-15
AUR62010521		PTHR32166,PTHR32166:SF25					AT1G62870.1			52.4645	62.7674	44.389	186.964	165.442	319.952	143.295	2.07054	0.339138	6.10529	1.03e-09	1.36e-08
AUR62010540	PF00155	PTHR11751,PTHR11751:SF411		4.4.1.14	K14270	GO:0030170,GO:0009058	AT1G62960.1	ACS10	ACC synthase 10	10.4929	7.97046	2.77432	37.6076	38.0209	35.1517	137.564	2.43165	0.44616	5.45018	5.03e-08	5.03e-07
AUR62010543	PF08449	PTHR11132,PTHR11132:SF65	KOG1441			GO:0055085	AT1G12500.1		Nucleotide-sugar transporter family protein	2.09858	4.98154	0	31.1606	24.6622	39.456	74.3517	3.57592	0.644568	5.54778	2.89e-08	3.02e-07
AUR62010564	PF06697	PTHR33512,PTHR33512:SF2					AT4G22900.1		Protein of unknown function (DUF1191)	2.09858	0.996308	0	12.894	4.11037	9.32597	11.6411	3.25937	1.16617	2.79495	0.00519079	0.0163171
AUR62010585	PF00578	PTHR11592,PTHR11592:SF42	KOG1651			GO:0055114,GO:0016491,GO:0016209,GO:0006979,GO:0004602	AT4G11600.1	ATGPX6,GPX6,LSC803,PHGPX	glutathione peroxidase 6	12.5915	6.97415	2.77432	107.45	116.118	51.6515	188.912	3.71258	0.525731	7.06175	1.64e-12	3.25e-11
AUR62010587	PF03016	PTHR11062,PTHR11062:SF47	KOG1021				AT1G63450.1	RHS8	root hair specific 8	0	0	0	4.29801	5.13796	9.32597	46.4564	4.62686	1.27889	3.61787	0.000297039	0.00134017
AUR62010588	PF08372,PF00168	PTHR10024,PTHR10024:SF225	KOG1028			GO:0005515	AT4G11610.1		C2 calcium/lipid-binding plant phosphoribosyltransferase family protein	6.29574	3.98523	18.033	33.3096	25.6898	63.1296	79.1881	2.14896	0.493768	4.35216	1.35e-05	8.43e-05
AUR62010593	PF12710,PF00403,PF00122	PTHR24093,PTHR24093:SF315		3.6.3.4	K17686	GO:0046872,GO:0030001,GO:0000166	AT1G63440.1	HMA5	heavy metal atpase 5	2.09858	2.98892	0	102.078	70.9039	48.0646	32.6046	5.34669	0.808113	6.61627	3.68e-11	6.14e-10
AUR62010594	PF03478	PTHR11102,PTHR11102:SF101					AT2G26160.1		F-box family protein with a domain of unknown function (DUF295)	0	0	0	1.0745	7.19315	4.30429	2.3298	4.00266	1.60711	2.49059	0.0127531	0.0352129
AUR62010603										10.4929	16.9372	23.5817	0	3.08278	1.43476	5.03464	-3.50685	0.95288	-3.68026	0.000232993	0.00108068
AUR62010623	PF00314	PTHR31048,PTHR31048:SF19					AT4G11650.1	ATOSM34,OSM34	osmotin 34	0	0	0	6.44702	11.3035	5.02167	2.72175	4.84323	1.4422	3.35823	0.000784425	0.00317241
AUR62010642	PF00067	PTHR24286,PTHR24286:SF11	KOG0157			GO:0055114,GO:0020037,GO:0016705,GO:0005506	AT1G12740.1	CYP87A2	cytochrome P450, family 87, subfamily A, polypeptide 2	2.09858	4.98154	13.8716	54.7997	26.7174	33.717	61.2615	2.40014	0.53353	4.49859	6.84e-06	4.54e-05
AUR62010653	PF00240,PF02179	PTHR12329,PTHR12329:SF11				GO:0005515,GO:0051087	AT5G52060.1	ATBAG1,BAG1	BCL-2-associated athanogene 1	2.09858	0	0	25.7881	4.11037	12.9129	83.2989	4.7901	1.25105	3.82885	0.000128745	0.000636779
AUR62010658	PF00847	PTHR31839,PTHR31839:SF8				GO:0006355,GO:0003700	AT5G51990.1	CBF4,DREB1D	C-repeat-binding factor 4	2.09858	0	4.16147	17.192	30.8278	22.2388	8.75936	3.62503	0.932875	3.88587	0.000101962	0.000516435
AUR62010694	PF00069	PTHR24361,PTHR24361:SF253	KOG0198	2.7.11.25		GO:0006468,GO:0005524,GO:0004672	AT1G63700.1	EMB71,MAPKKK4,YDA	Protein kinase superfamily protein	16.7886	39.8523	36.0661	264.328	205.519	382.365	152.894	3.14291	0.325992	9.64108	5.36e-22	3.18e-20
AUR62010700	PF00847,PF02362	PTHR31140,PTHR31140:SF13				GO:0006355,GO:0003700,GO:0003677	AT1G50680.1		AP2/B3 transcription factor family protein	0	0	0	3.22351	3.08278	6.45644	2.18276	4.03533	1.7165	2.35091	0.0187276	0.0486442
AUR62010705		PTHR23155					AT3G14460.1		LRR and NB-ARC domains-containing disease resistance protein	0	0	0	4.29801	1.02759	3.58691	10.9831	3.5127	1.46641	2.39545	0.0166001	0.0439837
AUR62010724	PF14543,PF14541	PTHR13683,PTHR13683:SF268	KOG1339	3.4.23.12		GO:0006508,GO:0004190	AT1G03220.1		Eukaryotic aspartyl protease family protein	6.29574	8.96677	18.033	89.1837	60.628	119.085	335.714	2.99122	0.392569	7.61961	2.54e-14	6.51e-13
AUR62010727	PF14543,PF14541	PTHR13683,PTHR13683:SF268	KOG1339	3.4.23.12		GO:0006508,GO:0004190	AT1G03220.1		Eukaryotic aspartyl protease family protein	14.6901	56.7895	41.6147	3.22351	2.05519	6.45644	9.39052	-3.24468	0.836413	-3.87928	0.000104765	0.000529128
AUR62010732	PF12708	PTHR31339,PTHR31339:SF7					AT3G61490.1		Pectin lyase-like superfamily protein	92.3375	79.7046	138.716	808.026	919.695	510.776	661.779	2.84921	0.297298	9.5837	9.36e-22	5.46e-20
AUR62010755	PF03106	PTHR32096,PTHR32096:SF30			K13425	GO:0043565,GO:0006355,GO:0003700	AT4G01250.1	AtWRKY22,WRKY22	WRKY family transcription factor	0	0	0	5.37251	6.16556	6.45644	51.389	4.5213	1.34361	3.36503	0.000765348	0.00310414
AUR62010756	PF00759	PTHR22298,PTHR22298:SF22		3.2.1.4		GO:0005975,GO:0004553	AT4G23560.1	AtGH9B15,GH9B15	glycosyl hydrolase 9B15	2.09858	0	4.16147	68.7682	62.6831	58.1079	135.117	5.08899	0.807025	6.30586	2.87e-10	4.16e-09
AUR62010766		PTHR33929,PTHR33929:SF1					AT1G64080.1			1846.75	1861.1	1837.98	362.108	465.499	442.625	537.364	-2.12578	0.240832	-8.82679	1.08e-18	4.6e-17
AUR62010825										39.873	37.8597	41.6147	180.516	188.049	193.693	97.4807	2.24307	0.23065	9.72498	2.36e-22	1.45e-20
AUR62010827	PF05922	PTHR37379,PTHR37379:SF1					AT4G30020.1		PA-domain containing subtilase family protein	0	0.996308	0	16.1175	4.11037	0	61.2	3.65259	1.36126	2.68325	0.0072911	0.0218946
AUR62010834	PF00481	PTHR13832,PTHR13832:SF326		3.1.3.16		GO:0003824,GO:0006470,GO:0004722	AT2G29380.1	HAI3	highly ABA-induced PP2C gene 3	889.797	757.194	1251.22	156.877	192.16	108.325	300.957	-2.66906	0.263381	-10.1338	3.91e-24	2.82e-22
AUR62010835	PF00481	PTHR13832,PTHR13832:SF294		3.1.3.16	K14497	GO:0003824,GO:0006470,GO:0004722	AT1G07430.1	HAI2	highly ABA-induced PP2C gene 2	797.46	729.297	896.104	196.634	263.064	117.651	272.946	-2.07428	0.277895	-7.46426	8.38e-14	2e-12
AUR62010843		PTHR35751,PTHR35751:SF1					AT4G23885.1			2.09858	0	0	29.0116	20.5519	20.8041	19.7507	5.5099	1.21482	4.53556	5.75e-06	3.87e-05
AUR62010866	PF14009	PTHR33148,PTHR33148:SF13					AT3G61920.1			0	0	2.77432	25.7881	11.3035	8.60858	37.187	4.02374	1.14459	3.51543	0.000439047	0.00189613
AUR62010879	PF08240,PF13602	PTHR11695,PTHR11695:SF530	KOG1198	1.3.1.74	K18980	GO:0055114,GO:0016491,GO:0008270	AT1G23740.1		Oxidoreductase, zinc-binding dehydrogenase family protein	4.19716	0	0	10.745	15.4139	2.86953	29.691	3.29236	1.18047	2.78903	0.00528654	0.016574
AUR62010890	PF02466	PTHR10485,PTHR10485:SF0				GO:0015450,GO:0006886,GO:0005744	AT2G37410.1	ATTIM17-2,TIM17,TIM17-2	translocase inner membrane subunit 17-2	0	4.98154	0	12.894	15.4139	20.8041	9.4051	2.98332	0.948802	3.1443	0.00166484	0.00613395
AUR62010908	PF13639	PTHR22763,PTHR22763:SF87				GO:0008270,GO:0005515	AT1G68180.1		RING/U-box superfamily protein	0	0	0	2.14901	9.24833	0.717382	14.0623	3.8692	1.35163	2.86262	0.00420151	0.0136267
AUR62010915	PF06911	PTHR21068,PTHR21068:SF5					AT4G15450.1		Senescence/dehydration-associated protein-related	0	0.996308	0	6.44702	6.16556	10.7607	33.4055	3.97291	1.24939	3.17988	0.00147334	0.00552135
AUR62010937	PF14363,PF00004	PTHR23070,PTHR23070:SF30			K08900	GO:0005524	AT3G50940.1		P-loop containing nucleoside triphosphate hydrolases superfamily protein	0	7.97046	0	52.6506	56.5176	38.7386	27.7017	3.82958	0.642097	5.96418	2.46e-09	3.08e-08
AUR62010939	PF09118,PF07250	PTHR32208,PTHR32208:SF29		1.1.3.9			AT1G67290.1		glyoxal oxidase-related protein	4.19716	3.98523	13.8716	0	0	1.43476	11.1647	-3.66545	1.29778	-2.82441	0.00473685	0.0151172
AUR62010957	PF07714,PF00069	PTHR24056,PTHR24056:SF171	KOG0594	2.7.11.22,2.7.11.23		GO:0006468,GO:0004672,GO:0005524	AT4G28980.2	CAK1AT,CDKF;1	CDK-activating kinase 1AT	58.7602	66.7526	77.6808	364.257	274.367	259.692	202.947	2.13274	0.2551	8.36037	6.25e-17	2.26e-15
AUR62010967	PF14309	PTHR34282,PTHR34282:SF2					AT3G24630.1			4.19716	34.8708	13.8716	121.419	131.532	196.563	168.752	2.9374	0.37765	7.77809	7.36e-15	2.06e-13
AUR62010992	PF04844	PTHR33057,PTHR33057:SF24					AT5G19650.1	ATOFP8,OFP8	ovate family protein 8	0	0.996308	2.77432	63.3957	40.0761	35.1517	50.319	5.08078	0.937887	5.41726	6.05e-08	5.97e-07
AUR62011013	PF13855	PTHR32093				GO:0005515	AT3G24480.1		Leucine-rich repeat (LRR) family protein	8.39432	9.96308	5.54863	110.674	101.732	182.932	260.028	4.02979	0.437559	9.2097	3.27e-20	1.6e-18
AUR62011025	PF00171	PTHR11699,PTHR11699:SF157		1.2.1.3		GO:0055114,GO:0016491,GO:0008152	AT3G24503.1	ALDH1A,ALDH2C4,REF1	aldehyde dehydrogenase 2C4	222.449	189.298	241.365	34.3841	48.2969	39.456	77.6875	-2.41567	0.255543	-9.45308	3.29e-21	1.81e-19
AUR62011026	PF00171	PTHR11699,PTHR11699:SF182		1.2.1.5	K12355	GO:0055114,GO:0016491,GO:0008152	AT3G24503.1	ALDH1A,ALDH2C4,REF1	aldehyde dehydrogenase 2C4	109.126	150.442	158.136	1059.46	789.191	682.948	1382.4	2.57958	0.195461	13.1974	9.08e-40	2.28e-37
AUR62011029	PF14226	PTHR10209,PTHR10209:SF216	KOG0143				AT4G13400.1		2-oxoglutarate (2OG) and Fe(II)-dependent oxygenase superfamily protein	14.6901	46.8265	36.0661	191.262	286.698	106.173	120.902	2.52281	0.403701	6.24921	4.13e-10	5.83e-09
AUR62011047	PF08263,PF00069	PTHR27008,PTHR27008:SF24	KOG1187	2.7.11.1		GO:0006468,GO:0005524,GO:0004672	AT2G26730.1		Leucine-rich repeat protein kinase family protein	23.0844	18.9298	19.4202	110.674	95.5661	126.259	265.34	2.46977	0.291436	8.4745	2.36e-17	8.85e-16
AUR62011066	PF00027,PF07885,PF11834,PF12796	PTHR10217,PTHR10217:SF504					AT2G26650.1	AKT1,ATAKT1,KT1	K+ transporter 1	2.09858	1.99262	1.38716	13.9685	13.3587	21.5215	6.77963	3.17434	0.976114	3.25202	0.00114588	0.00442172
AUR62011080	PF03386	PTHR33605					AT5G25940.1		early nodulin-related	0	2.98892	0	67.6937	92.4833	25.1084	527.544	5.6248	1.20261	4.67715	2.91e-06	2.09e-05
AUR62011158	PF04525	PTHR31087,PTHR31087:SF2					AT3G15810.1		Protein of unknown function (DUF567)	0	0	0	9.67053	17.4691	4.30429	34.4274	5.28565	1.2973	4.07434	4.61e-05	0.000253528
AUR62011175	PF05691	PTHR31268,PTHR31268:SF5		2.4.1.82	K06617		AT5G20250.4	DIN10	Raffinose synthase family protein	0	0.996308	0	5.37251	4.11037	4.30429	203.519	3.16028	1.29079	2.44834	0.0143516	0.0388662
AUR62011178	PF14547	PTHR31731					AT2G10940.1		Bifunctional inhibitor/lipid-transfer protein/seed storage 2S albumin superfamily protein	0	1.99262	0	32.2351	16.4415	32.9996	1458.31	4.92563	1.04362	4.71975	2.36e-06	1.73e-05
AUR62011190	PF03006	PTHR20855,PTHR20855:SF32			K07297	GO:0016021	AT5G20270.1	HHP1	heptahelical transmembrane protein1	0	0.996308	0	7.52152	3.08278	7.8912	77.8794	3.62938	1.23616	2.93602	0.0033245	0.0111447
AUR62011225	PF00564,PF13414	PTHR22904,PTHR22904:SF367	KOG4151			GO:0005515	AT2G25290.3		Octicosapeptide/Phox/Bem1p (PB1) domain-containing protein / tetratricopeptide repeat (TPR)-containing protein	35.6758	52.8043	27.7432	132.164	145.918	197.28	208.348	2.00322	0.286358	6.99552	2.64e-12	5.1e-11
AUR62011247	PF00481	PTHR13832,PTHR13832:SF299	KOG0698	3.1.3.16	K14803	GO:0003824,GO:0006470,GO:0004722	AT2G25620.1	AtDBP1,DBP1	DNA-binding protein phosphatase 1	10.4929	9.96308	27.7432	643.627	602.169	423.973	463.776	5.11158	0.368436	13.8737	9.14e-44	3.07e-41
AUR62011251	PF08031,PF01565	PTHR32448		1.3.3.8		GO:0055114,GO:0050660,GO:0016491	AT2G34790.1	EDA28,MEE23	FAD-binding Berberine family protein	0	0	0	8.59602	0	5.02167	42.1674	4.11242	1.39076	2.95695	0.003107	0.010508
AUR62011255		PTHR33168,PTHR33168:SF9					AT5G25240.1			0	1.99262	0	9.67053	15.4139	7.8912	92.8478	3.58883	1.09343	3.28218	0.00103007	0.00401917
AUR62011273	PF03009	PTHR23344,PTHR23344:SF5	KOG2258	3.1.4.46		GO:0008081,GO:0006629,GO:0008889	AT5G58170.1	SVL5	SHV3-like 5	75.5488	46.8265	67.9707	15.043	6.16556	20.0867	20.5244	-2.16975	0.508156	-4.26985	1.96e-05	0.000117897
AUR62011287		PTHR33346					AT4G39130.1		Dehydrin family protein	5949.47	3979.25	5939.81	1187.33	1348.2	921.118	1465.41	-2.19885	0.322017	-6.82837	8.59e-12	1.57e-10
AUR62011300		PTHR36062,PTHR36062:SF1					AT2G16365.4		F-box family protein	12.5915	10.9594	6.93579	131.089	106.87	92.5423	181.676	3.45355	0.368323	9.3764	6.83e-21	3.59e-19
AUR62011302	PF05368	PTHR10366,PTHR10366:SF391					AT4G39230.1		NmrA-like negative transcriptional regulator family protein	6.29574	15.9409	5.54863	142.909	144.891	105.455	70.0615	3.76047	0.686613	5.47684	4.33e-08	4.38e-07
AUR62011337	PF00005,PF00664	PTHR24221,PTHR24221:SF205		3.6.3.44	K05658	GO:0016887,GO:0005524,GO:0055085,GO:0042626,GO:0016021,GO:0006810	AT1G02520.1	PGP11	P-glycoprotein 11	39.873	60.7748	56.8735	1680.52	1554.75	1858.74	931.089	4.97907	0.231652	21.4938	1.78e-102	1.21e-98
AUR62011338	PF10950	PTHR33731,PTHR33731:SF3					AT1G49310.1			0	2.98892	5.54863	35.4586	44.1865	15.7824	63.7296	3.33657	0.742395	4.49433	6.98e-06	4.62e-05
AUR62011339	PF03181	PTHR31236,PTHR31236:SF8					AT1G49320.1	ATUSPL1,USPL1	unknown seed protein like 1	0	0	0	1.0745	5.13796	2.15215	5.28597	3.39413	1.39648	2.43049	0.0150785	0.0404996
AUR62011351	PF07690	PTHR23500,PTHR23500:SF109	KOG0254			GO:0055085,GO:0016021	AT3G18830.1	ATPLT5,ATPMT5,PMT5	polyol/monosaccharide transporter 5	2.09858	3.98523	8.32295	40.8311	47.2693	12.9129	633.215	2.72077	0.545228	4.99014	6.03e-07	4.94e-06
AUR62011358	PF05055	PTHR31113,PTHR31113:SF3					AT4G34320.1		Protein of unknown function (DUF677)	0	0.996308	0	20.4156	23.6346	10.7607	22.5756	5.13832	1.2522	4.10344	4.07e-05	0.000227317
AUR62011359	PF16076,PF01553	PTHR10983,PTHR10983:SF25	KOG1505	2.3.1.51	K13513	GO:0016746,GO:0008152	AT3G18850.4	LPAT5	lysophosphatidyl acyltransferase 5	8.39432	5.97785	0	44.0546	44.1865	21.5215	81.5133	2.98454	0.560282	5.32685	9.99e-08	9.46e-07
AUR62011362	PF01554	PTHR11206,PTHR11206:SF181	KOG1347		K03327	GO:0055085,GO:0016020,GO:0015297,GO:0015238,GO:0006855	AT1G47530.1		MATE efflux family protein	25.1829	31.8818	22.1945	1.0745	0	1.43476	6.9332	-4.89699	1.09924	-4.45487	8.39e-06	5.46e-05
AUR62011380	PF00042	PTHR22924				GO:0020037,GO:0019825	AT2G16060.1	AHB1,ARATH GLB1,ATGLB1,GLB1,HB1,NSHB1	hemoglobin 1	8.39432	6.97415	51.3248	2072.72	2530.96	1226.72	1851.72	6.44218	0.669965	9.61571	6.86e-22	4.03e-20
AUR62011395	PF00400	PTHR22844,PTHR22844:SF145	KOG0279,KOG0645	2.7.11.7		GO:0005515	AT3G18950.1		Transducin/WD40 repeat-like superfamily protein	23.0844	19.9262	19.4202	135.387	58.5728	117.651	125.331	2.33588	0.377658	6.18518	6.2e-10	8.51e-09
AUR62011397	PF02260,PF00454,PF15785	PTHR11139,PTHR11139:SF71		2.7.11.1	K08873	GO:0005515,GO:0016773	AT1G50030.1	TOR	target of rapamycin	186.774	185.313	126.231	611.392	771.722	995.009	864.802	2.2571	0.303036	7.44828	9.46e-14	2.23e-12
AUR62011400		PTHR31133,PTHR31133:SF5					AT5G40640.1			268.618	273.985	241.365	1408.67	1238.25	1149.96	1099.41	2.27519	0.181521	12.534	4.86e-36	9.64e-34
AUR62011402	PF01501	PTHR13778,PTHR13778:SF6		2.4.1.43		GO:0016757	AT1G19300.1	ATGATL1,GATL1,GLZ1,PARVUS	Nucleotide-diphospho-sugar transferases superfamily protein	6.29574	0	5.54863	27.9371	18.4967	25.8258	164.884	2.89427	0.613652	4.71648	2.4e-06	1.75e-05
AUR62011476		PTHR24006	KOG1947				AT1G80630.1		RNI-like superfamily protein	0	0	0	3.22351	3.08278	5.73906	2.58551	3.95313	1.61993	2.44031	0.0146748	0.0396098
AUR62011527	PF00011	PTHR11527,PTHR11527:SF173	KOG0710		K13993		AT1G52560.1		HSP20-like chaperones superfamily protein	134.309	91.6603	145.652	31.1606	27.745	23.6736	38.0197	-2.17076	0.552953	-3.92576	8.65e-05	0.000444329
AUR62011543		PTHR10374,PTHR10374:SF15					AT1G15380.1		Lactoylglutathione lyase / glyoxalase I family protein	1011.51	725.312	1163.83	131.089	157.222	93.977	293.236	-2.92498	0.502659	-5.81902	5.92e-09	6.99e-08
AUR62011553	PF15697	PTHR33730					AT1G80180.1			0	0	0	16.1175	12.3311	6.45644	5.81257	5.4508	1.33964	4.06884	4.72e-05	0.000259244
AUR62011554		PTHR35288,PTHR35288:SF1					AT5G11280.1			0	0	0	11.8195	4.11037	2.15215	5.88763	4.47931	1.39754	3.20514	0.00134998	0.00510872
AUR62011555	PF01177	PTHR21198,PTHR21198:SF7		5.1.1.13		GO:0036361,GO:0006807	AT1G15410.1		aspartate-glutamate racemase family	25.1829	14.9446	20.8074	106.376	84.2626	71.7382	137.053	2.15155	0.368296	5.84192	5.16e-09	6.15e-08
AUR62011573	PF00067	PTHR24282,PTHR24282:SF25	KOG0157		K15639	GO:0055114,GO:0020037,GO:0016705,GO:0005506	AT2G26710.1	BAS1,CYP72B1,CYP734A1	Cytochrome P450 superfamily protein	2.09858	2.98892	0	16.1175	13.3587	18.6519	41.0459	3.16612	0.804334	3.93633	8.27e-05	0.000426771
AUR62011577	PF04862	PTHR31265					AT5G11420.1		Protein of unknown function, DUF642	463.786	569.888	547.927	176.218	85.2902	96.8466	570.473	-2.14672	0.352097	-6.09696	1.08e-09	1.43e-08
AUR62011583	PF00955	PTHR11453,PTHR11453:SF48				GO:0016021,GO:0006820,GO:0016020,GO:0005452	AT1G15460.1	ATBOR4,BOR4	HCO3- transporter family	10.4929	19.9262	5.54863	386.821	273.34	508.624	220.059	4.95802	0.477489	10.3835	2.95e-25	2.38e-23
AUR62011598	PF14510,PF08370,PF00005,PF01061	PTHR19241,PTHR19241:SF219		3.6.3.25		GO:0016887,GO:0005524,GO:0016020	AT1G15520.1	ABCG40,ATABCG40,ATPDR12,PDR12	pleiotropic drug resistance 12	41.9716	40.8486	40.2276	153.654	117.146	233.867	305.877	2.04371	0.331782	6.15978	7.28e-10	9.9e-09
AUR62011599	PF14226,PF03171	PTHR10209,PTHR10209:SF95	KOG0143	1.14.11.15	K04124	GO:0055114,GO:0016491	AT1G15550.1	ATGA3OX1,GA3OX1,GA4	gibberellin 3-oxidase 1	0	0	0	5.37251	8.22074	8.60858	47.6611	4.8378	1.26423	3.82667	0.000129888	0.000641403
AUR62011606	PF02309	PTHR31734,PTHR31734:SF34			K14484	GO:0006355,GO:0005634	AT1G04250.1	AXR3,IAA17	AUX/IAA transcriptional regulator family protein	2.09858	1.99262	0	77.3642	46.2417	43.7603	227	5.34481	0.876325	6.09912	1.07e-09	1.42e-08
AUR62011633	PF07714	PTHR27001,PTHR27001:SF89	KOG1187	2.7.11.1	K04733	GO:0006468,GO:0004672	AT1G52290.1		Protein kinase superfamily protein	25.1829	41.8449	26.356	290.116	337.05	274.04	270.352	3.22788	0.322887	9.99693	1.57e-23	1.07e-21
AUR62011646	PF01657	PTHR32080,PTHR32080:SF5					AT5G37660.2	PDLP7	plasmodesmata-located protein 7	8.39432	5.97785	1.38716	36.5331	39.0485	29.4127	36.6704	2.79408	0.559591	4.99308	5.94e-07	4.87e-06
AUR62011663	PF01852	PTHR24326,PTHR24326:SF272			K09338	GO:0008289	AT1G79840.1	GL2	HD-ZIP IV family of homeobox-leucine zipper protein with lipid-binding START domain	0	0	0	1.0745	2.05519	3.58691	42.3135	3.18717	1.33122	2.39417	0.0166582	0.0440927
AUR62011666	PF03181	PTHR31236					AT5G25610.1	ATRD22,RD22	BURP domain-containing protein	14.6901	33.8745	181.718	2429.45	2233.99	2408.25	5183.89	4.93395	0.655477	7.52727	5.18e-14	1.27e-12
AUR62011677	PF02535	PTHR11040,PTHR11040:SF59	KOG1558			GO:0055085,GO:0046873,GO:0030001,GO:0016020	AT3G12750.1	ZIP1	zinc transporter 1 precursor	2.09858	4.98154	5.54863	0	0	0	5.06176	-4.69437	1.41594	-3.31537	0.000915221	0.00362444
AUR62011682	PF07690	PTHR11654,PTHR11654:SF157				GO:0055085,GO:0016021,GO:0016020,GO:0006810,GO:0005215	AT1G52190.1		Major facilitator superfamily protein	29.3801	39.8523	26.356	217.05	215.794	243.91	520.509	2.78776	0.243638	11.4422	2.57e-30	3.38e-28
AUR62011735	PF07676	PTHR32161,PTHR32161:SF9					AT4G01870.1		tolB protein-related	453.293	412.471	355.112	2750.73	1850.69	3926.95	1433.75	2.80639	0.267683	10.484	1.02e-25	8.68e-24
AUR62011753	PF14226,PF03171	PTHR10209,PTHR10209:SF109	KOG0143	1.14.11.13	K04125	GO:0055114,GO:0016491	AT1G02400.1	ATGA2OX4,ATGA2OX6,DTA1,GA2OX6	gibberellin 2-oxidase 6	0	0	0	10.745	41.1037	29.4127	76.2091	6.69543	1.27043	5.27022	1.36e-07	1.26e-06
AUR62011764		PTHR34188,PTHR34188:SF1					AT1G02380.1			1424.93	1404.79	1346.93	379.3	348.354	284.801	511.122	-2.04709	0.195341	-10.4796	1.07e-25	9.05e-24
AUR62011789		PTHR33591,PTHR33591:SF2					AT4G01995.1			41.9716	38.856	19.4202	271.849	243.539	149.215	95.6238	2.73629	0.375352	7.28993	3.1e-13	6.78e-12
AUR62011816	PF00072,PF02518	PTHR24423,PTHR24423:SF514	KOG0519	2.7.13.3		GO:0000160	AT2G47430.1	CKI1	Signal transduction histidine kinase	0	0	0	10.745	11.3035	7.17382	3.87262	5.2068	1.44889	3.59364	0.000326084	0.00145649
AUR62011825	PF14310,PF00933,PF01915	PTHR30620,PTHR30620:SF4		3.2.1.37		GO:0005975,GO:0004553	AT1G02640.1	ATBXL2,BXL2	beta-xylosidase 2	134.309	89.6677	84.6166	1128.23	1113.91	962.727	1248.37	3.40251	0.231179	14.7181	4.93e-49	2.46e-46
AUR62011829		PTHR22904,PTHR22904:SF7					AT4G02100.1		Heat shock protein DnaJ with tetratricopeptide repeat	94.436	74.7231	84.6166	606.02	508.658	677.926	581.484	2.83732	0.228488	12.4178	2.09e-35	4.01e-33
AUR62011836					K09422					0	0	0	3.22351	5.13796	7.17382	13.3101	4.34306	1.30822	3.31981	0.000900779	0.00357727
AUR62011841	PF05553	PTHR33265,PTHR33265:SF5					AT5G38700.1			6.29574	0.996308	8.32295	46.2036	76.0419	17.9345	48.6528	3.2478	0.780415	4.16163	3.16e-05	0.000181299
AUR62011851	PF04852	PTHR31165,PTHR31165:SF7					AT1G07090.1	LSH6	Protein of unknown function (DUF640)	0	5.97785	1.38716	12.894	17.4691	8.60858	17.5837	2.08254	0.738082	2.82155	0.00477916	0.0152278
AUR62011869	PF00190	PTHR31189,PTHR31189:SF1				GO:0045735	AT4G28520.1	CRC,CRU3	cruciferin 3	34857.4	31862.9	28844.6	6919.8	8444.76	5419.1	8536.85	-2.20105	0.447008	-4.92396	8.48e-07	6.77e-06
AUR62011872										0	0.996308	0	13.9685	30.8278	12.9129	24.0639	5.21633	1.23356	4.22869	2.35e-05	0.000138738
AUR62011873	PF00190	PTHR31189,PTHR31189:SF10				GO:0045735	AT5G44120.3	ATCRA1,CRA1,CRU1	RmlC-like cupins superfamily protein	54.563	37.8597	19.4202	8.59602	9.24833	7.17382	10.1397	-2.15301	0.635515	-3.38783	0.000704485	0.00288802
AUR62011876	PF00241	PTHR11913,PTHR11913:SF21	KOG1735		K05765	GO:0005622,GO:0003779,GO:0030042,GO:0015629	AT2G31200.1	ADF6,ATADF6	actin depolymerizing factor 6	205.661	222.177	284.367	1323.79	1416.02	834.315	751.523	2.3239	0.26363	8.81501	1.2e-18	5.1e-17
AUR62011892	PF00892	PTHR31218,PTHR31218:SF33				GO:0016021,GO:0016020,GO:0022857	AT2G39510.1		nodulin MtN21 /EamA-like transporter family protein	12.5915	6.97415	9.7101	87.0347	84.2626	86.0858	66.0869	3.21626	0.416666	7.71904	1.17e-14	3.2e-13
AUR62011895	PF14226,PF03171	PTHR10209,PTHR10209:SF175	KOG0143	1.14.11.20		GO:0055114,GO:0016491	AT5G43440.1		2-oxoglutarate (2OG) and Fe(II)-dependent oxygenase superfamily protein	0	0	0	7.52152	7.19315	14.3476	6.4905	5.22485	1.38975	3.75957	0.000170208	0.000816609
AUR62011898	PF03195	PTHR31529,PTHR31529:SF10					AT2G42430.1	ASL18,LBD16	lateral organ boundaries-domain 16	35.6758	34.8708	44.389	1.0745	0	0	8.33668	-6.85313	1.31367	-5.21677	1.82e-07	1.64e-06
AUR62011912	PF00067	PTHR24296,PTHR24296:SF11	KOG0157			GO:0055114,GO:0020037,GO:0016705,GO:0005506	AT5G63450.1	CYP94B1	cytochrome P450, family 94, subfamily B, polypeptide 1	0	0	0	16.1175	31.8554	25.1084	57.6782	6.53996	1.26219	5.18144	2.2e-07	1.95e-06
AUR62011913										4260.11	3935.41	4501.33	1032.6	983.406	829.294	1192.64	-2.1584	0.207459	-10.404	2.38e-25	1.93e-23
AUR62011914	PF00067	PTHR24296,PTHR24296:SF11	KOG0157		K13407	GO:0055114,GO:0020037,GO:0016705,GO:0005506	AT3G56630.1	CYP94D2	cytochrome P450, family 94, subfamily D, polypeptide 2	0	0	0	3.22351	5.13796	5.02167	17.4139	4.10362	1.32114	3.10613	0.00189555	0.00687643
AUR62011943	PF02309	PTHR31734,PTHR31734:SF11			K14484	GO:0006355,GO:0005634	AT5G43700.1	ATAUX2-11,IAA4	AUX/IAA transcriptional regulator family protein	2.09858	4.98154	5.54863	29.0116	20.5519	20.8041	105.266	2.36329	0.534945	4.41783	9.97e-06	6.39e-05
AUR62011985	PF01740,PF00916	PTHR11814,PTHR11814:SF60				GO:0016021,GO:0015116,GO:0008272,GO:0055085,GO:0016020,GO:0008271,GO:0009507	AT3G51895.1	AST12,SULTR3;1	sulfate transporter 3;1	0	0.996308	0	3.22351	2.05519	7.17382	90.84	3.12031	1.27058	2.45582	0.0140563	0.0381926
AUR62012003	PF07714	PTHR27001,PTHR27001:SF202	KOG1187	2.7.11.1		GO:0006468,GO:0004672	AT2G41970.1		Protein kinase superfamily protein	8.39432	2.98892	1.38716	1.0745	0	0	10.7092	-3.52408	1.3839	-2.54649	0.0108812	0.0308044
AUR62012004	PF16916,PF01545	PTHR11562,PTHR11562:SF45	KOG1485			GO:0055085,GO:0016021,GO:0008324,GO:0006812	AT3G58060.1		Cation efflux family protein	83.9432	69.7415	73.5194	6.44702	12.3311	12.9129	33.3359	-2.80096	0.367464	-7.62239	2.49e-14	6.39e-13
AUR62012026	PF14226,PF03171	PTHR10209,PTHR10209:SF169	KOG0143	1.14.11.32		GO:0055114,GO:0016491	AT3G21420.1		2-oxoglutarate (2OG) and Fe(II)-dependent oxygenase superfamily protein	0	0	0	21.4901	49.3244	35.1517	156.017	7.07571	1.21606	5.81855	5.94e-09	7e-08
AUR62012048	PF00249,PF14379	PTHR31314,PTHR31314:SF7					AT5G06800.1		myb-like HTH transcriptional regulator family protein	0	0.996308	1.38716	17.192	15.4139	15.7824	30.6863	4.14516	1.04564	3.96425	7.36e-05	0.000385403
AUR62012084	PF07983,PF00332	PTHR32227,PTHR32227:SF62		3.2.1.39		GO:0005975,GO:0004553	AT5G24318.1		O-Glycosyl hydrolases family 17 protein	65.0559	59.7785	54.0991	608.169	541.541	784.816	599.566	3.44284	0.26746	12.8724	6.44e-38	1.41e-35
AUR62012093	PF00069	PTHR27001,PTHR27001:SF124	KOG1187	2.7.11.1,2.7.10.2	K04733	GO:0006468,GO:0005524,GO:0004672	AT2G28930.2	APK1B,PK1B	protein kinase 1B	18.8872	33.8745	22.1945	121.419	182.911	92.5423	500.076	2.34641	0.3394	6.91341	4.73e-12	8.85e-11
AUR62012096	PF00168	PTHR10774,PTHR10774:SF58				GO:0005515	AT3G55470.2		Calcium-dependent lipid-binding (CaLB domain) family protein	0	7.97046	2.77432	21.4901	30.8278	11.4781	111.197	2.25721	0.59837	3.77227	0.000161768	0.000780308
AUR62012106	PF00137	PTHR10031			K02110	GO:0033177,GO:0015991,GO:0015078	ATCG00140.1		ATP synthase subunit C family protein	4.19716	9.96308	9.7101	1.0745	1.02759	2.86953	8.9034	-2.22813	0.909182	-2.4507	0.0142579	0.0386359
AUR62012107	PF02874,PF00006	PTHR15184,PTHR15184:SF42	KOG1353	3.6.3.14		GO:0046034,GO:0015992,GO:0005524	ATCG00120.1		ATP synthase subunit alpha	8.39432	9.96308	1.38716	0	0	2.15215	10.4095	-2.93471	1.12342	-2.6123	0.00899346	0.0261971
AUR62012120	PF00026	PTHR13683,PTHR13683:SF248	KOG1339	3.4.23.12		GO:0006508,GO:0004190	AT2G39710.1		Eukaryotic aspartyl protease family protein	0	0.996308	1.38716	9.67053	3.08278	7.8912	30.9417	2.93314	1.09178	2.68656	0.00721922	0.021696
AUR62012128	PF00069,PF00139	PTHR27007,PTHR27007:SF27	KOG1187	2.7.11.1		GO:0006468,GO:0005524,GO:0004672,GO:0030246	AT3G55550.1		Concanavalin A-like lectin protein kinase family protein	25.1829	15.9409	20.8074	88.1092	57.5452	102.586	90.3613	2.06663	0.322099	6.41613	1.4e-10	2.12e-09
AUR62012143	PF13947,PF07714	PTHR27005,PTHR27005:SF44	KOG1187	2.7.11.1		GO:0030247,GO:0006468,GO:0004672	AT5G02070.1		Protein kinase family protein	25.1829	19.9262	33.2918	155.803	100.704	159.259	300.795	2.42329	0.355839	6.81009	9.75e-12	1.76e-10
AUR62012161	PF07690	PTHR11654,PTHR11654:SF79			K14638	GO:0055085,GO:0016021,GO:0016020,GO:0006810,GO:0005215	AT3G53960.1		Major facilitator superfamily protein	0	0	0	1.0745	3.08278	5.73906	5.94151	3.7187	1.40666	2.64363	0.00820219	0.0242104
AUR62012183	PF01490	PTHR22950,PTHR22950:SF48	KOG1303				AT2G39890.2	ATPROT1,PROT1	proline transporter 1	67.1545	68.7452	47.1634	872.496	693.625	830.728	1398.24	3.71051	0.208881	17.7637	1.35e-70	1.99e-67
AUR62012204		PTHR24078,PTHR24078:SF261	KOG0724				AT2G38090.1		Duplicated homeodomain-like superfamily protein	62.9574	71.7341	49.9377	579.157	934.082	586.101	483.123	3.5007	0.298839	11.7143	1.08e-31	1.57e-29
AUR62012205	PF12937	PTHR24006,PTHR24006:SF428	KOG1947			GO:0005515	AT2G39940.1	COI1	RNI-like superfamily protein	65.0559	72.7305	86.0038	416.907	330.885	410.342	448.358	2.36232	0.211174	11.1866	4.74e-29	5.53e-27
AUR62012221	PF01277	PTHR33203,PTHR33203:SF6				GO:0016021,GO:0012511	AT3G01570.1		Oleosin family protein	49549.5	43776.8	72118.3	13395.8	15809.5	7901.25	14757.9	-2.1566	0.801609	-2.69034	0.00713802	0.0214787
AUR62012238	PF00067	PTHR24286,PTHR24286:SF44	KOG0157		K09588	GO:0055114,GO:0020037,GO:0016705,GO:0005506	AT5G05690.3	CBB3,CPD,CYP90,CYP90A,CYP90A1,DWF3	Cytochrome P450 superfamily protein	20.9858	23.9114	16.6459	89.1837	120.228	143.476	261.914	2.51194	0.328374	7.64961	2.02e-14	5.28e-13
AUR62012240	PF10457	PTHR34953,PTHR34953:SF1					AT2G40095.1		Alpha/beta hydrolase related protein	8.39432	1.99262	8.32295	59.0977	52.4072	48.782	113.058	3.2618	0.479376	6.80427	1.02e-11	1.83e-10
AUR62012249	PF09279,PF00168,PF00387,PF00388	PTHR10336,PTHR10336:SF101		3.1.4.11	K05857	GO:0005515,GO:0035556,GO:0007165,GO:0006629,GO:0004435	AT2G40116.1		Phosphoinositide-specific phospholipase C family protein	8.39432	10.9594	12.4844	75.2152	42.1313	63.1296	84.1322	2.47105	0.388107	6.36693	1.93e-10	2.87e-09
AUR62012253	PF13540,PF00069	PTHR27003,PTHR27003:SF102	KOG1187	2.7.11.1		GO:0006468,GO:0005524,GO:0004672	AT3G55950.1	ATCRR3,CCR3	CRINKLY4 related 3	2.09858	10.9594	4.16147	56.9487	25.6898	44.4777	70.9096	2.68094	0.479342	5.59297	2.23e-08	2.38e-07
AUR62012258	PF03171,PF14226	PTHR10209,PTHR10209:SF134	KOG0143	1.14.11.9		GO:0055114,GO:0016491	AT5G05600.1		2-oxoglutarate (2OG) and Fe(II)-dependent oxygenase superfamily protein	0	5.97785	4.16147	52.6506	54.4624	28.6953	105.2	3.49012	0.588968	5.92582	3.11e-09	3.83e-08
AUR62012259	PF00642,PF12796	PTHR14493,PTHR14493:SF51	KOG1595			GO:0046872	AT2G40140.2	ATSZF2,CZF1,SZF2,ZFAR1	zinc finger (CCCH-type) family protein	20.9858	47.8228	37.4533	1275.44	1231.06	1394.59	2351.42	5.10147	0.205623	24.8099	7.01e-136	1.19e-131
AUR62012262	PF00487,PF11960	PTHR32100,PTHR32100:SF17		1.14.99.33	K10257	GO:0006629,GO:0055114,GO:0016717	AT5G05580.1	FAD8	fatty acid desaturase 8	1284.33	1461.58	1312.25	9097.82	7954.59	8718.34	5743.1	2.66575	0.172254	15.4757	5.06e-54	3.3e-51
AUR62012304	PF00210	PTHR11431,PTHR11431:SF41	KOG2332	1.16.3.1	K00522	GO:0008199,GO:0006879,GO:0006826	AT3G11050.1	ATFER2,FER2	ferritin 2	747.094	727.305	478.569	2478.88	3059.14	2852.31	2360.81	2.10377	0.291679	7.21264	5.49e-13	1.16e-11
AUR62012306	PF03195	PTHR31301,PTHR31301:SF4					AT2G30130.1	ASL5,LBD12,PCK1	Lateral organ boundaries (LOB) domain family protein	77.6474	82.6935	131.78	29.0116	17.4691	20.8041	31.3713	-2.12672	0.428214	-4.96649	6.82e-07	5.53e-06
AUR62012310	PF10604	PTHR31213,PTHR31213:SF3			K14496		AT5G05440.1	PYL5,RCAR8	Polyketide cyclase/dehydrase and lipid transport superfamily protein	0	0	0	44.0546	62.6831	25.1084	165.987	7.38039	1.27819	5.77407	7.74e-09	8.94e-08
AUR62012339	PF00141	PTHR31388		1.11.1.7	K00430	GO:0055114,GO:0020037,GO:0006979,GO:0004601	AT5G05340.1		Peroxidase superfamily protein	0	2.98892	0	48.3526	34.9381	23.6736	97.9829	4.75493	0.984204	4.83124	1.36e-06	1.04e-05
AUR62012344	PF00141	PTHR31388,PTHR31388:SF24		1.11.1.7	K00430	GO:0055114,GO:0020037,GO:0006979,GO:0004601	AT5G05340.1		Peroxidase superfamily protein	2.09858	0	2.77432	3.22351	14.3863	7.8912	510.409	2.61584	0.941268	2.77906	0.00545163	0.0170204
AUR62012346	PF00067	PTHR24298,PTHR24298:SF121	KOG0156	1.14.13.152		GO:0055114,GO:0020037,GO:0016705,GO:0005506	AT2G45550.1	CYP76C4	cytochrome P450, family 76, subfamily C, polypeptide 4	0	0.996308	0	10.745	11.3035	7.8912	560.174	4.27176	1.2658	3.37477	0.000738784	0.00301044
AUR62012351	PF05701	PTHR32054,PTHR32054:SF4					AT3G51720.1		Plant protein of unknown function (DUF827)	0	0	0	1.0745	6.16556	5.73906	18.7356	4.07955	1.34915	3.02378	0.00249638	0.00871933
AUR62012361	PF10584,PF00227	PTHR11599,PTHR11599:SF13	KOG0178	3.4.25.1	K02728	GO:0019773,GO:0006511,GO:0004175,GO:0051603,GO:0005839,GO:0004298	AT3G22110.1	PAC1	20S proteasome alpha subunit C1	188.872	130.516	245.527	1150.79	1055.34	631.296	496.299	2.3314	0.345303	6.75176	1.46e-11	2.58e-10
AUR62012362	PF05349	PTHR36771				GO:0045893,GO:0008270,GO:0005634,GO:0003677	AT3G56290.1			2.09858	1.99262	0	11.8195	20.5519	15.7824	46.1223	3.56282	0.912977	3.90242	9.52e-05	0.000485224
AUR62012365	PF05553	PTHR33450,PTHR33450:SF5					AT5G47920.1			0	0	0	4.29801	3.08278	2.86953	8.33638	3.68872	1.43707	2.56684	0.0102629	0.0293208
AUR62012385										820.544	804.02	982.108	224.571	202.436	159.259	245	-2.15502	0.303588	-7.09851	1.26e-12	2.53e-11
AUR62012421	PF17047,PF00168	PTHR10774,PTHR10774:SF91	KOG1328,KOG1012			GO:0005515	AT1G05500.1	ATSYTE,NTMC2T2.1,NTMC2TYPE2.1,SYT5,SYTE	Calcium-dependent lipid-binding (CaLB domain) family protein	925.473	912.618	918.298	164.399	207.574	168.585	315.934	-2.35172	0.187523	-12.541	4.45e-36	8.89e-34
AUR62012430	PF03662	PTHR14363,PTHR14363:SF16		3.2.1.31,3.2.1.167		GO:0016798,GO:0016020	AT5G34940.2	AtGUS3,GUS3	glucuronidase 3	8.39432	10.9594	6.93579	1.0745	1.02759	2.15215	12.5027	-2.57534	0.852535	-3.0208	0.00252108	0.00879473
AUR62012440	PF01145	PTHR13806,PTHR13806:SF23	KOG2668		K07192		AT5G25250.1		SPFH/Band 7/PHB domain-containing membrane-associated protein family	0	0.996308	2.77432	18.2666	48.2969	35.8691	200.261	4.65471	0.929455	5.008	5.5e-07	4.54e-06
AUR62012441	PF01145	PTHR13806,PTHR13806:SF23	KOG2668		K07192		AT5G25260.1		SPFH/Band 7/PHB domain-containing membrane-associated protein family	2.09858	0.996308	0	6.44702	9.24833	13.6303	35.9577	3.44946	1.1161	3.09063	0.00199733	0.00720285
AUR62012453	PF13962,PF12796	PTHR24177,PTHR24177:SF36	KOG4412				AT4G03500.1		Ankyrin repeat family protein	2.09858	0.996308	1.38716	97.7798	69.8763	54.521	206.468	5.74763	0.902712	6.36707	1.93e-10	2.87e-09
AUR62012457	PF05910	PTHR31972,PTHR31972:SF3					AT5G11000.1		Plant protein of unknown function (DUF868)	2.09858	9.96308	5.54863	123.568	125.366	159.976	221.448	4.35564	0.445187	9.78383	1.32e-22	8.38e-21
AUR62012458	PF05903	PTHR12378,PTHR12378:SF12	KOG0324				AT5G25170.1		PPPDE putative thiol peptidase family protein	18.8872	13.9483	37.4533	127.866	141.808	78.912	143.785	2.31564	0.38798	5.96845	2.4e-09	3e-08
AUR62012460							AT5G10970.1		C2H2 and C2HC zinc fingers superfamily protein	4.19716	2.98892	0	29.0116	24.6622	11.4781	22.7025	3.22594	0.756497	4.26431	2.01e-05	0.000120492
AUR62012483	PF00083	PTHR23500,PTHR23500:SF55	KOG0254			GO:0055085,GO:0022857,GO:0016021	AT1G11260.1	ATSTP1,STP1	sugar transporter 1	2.09858	0	0	24.7136	14.3863	12.9129	195.534	5.05685	1.21842	4.15033	3.32e-05	0.000189557
AUR62012486		PTHR36382					AT4G21445.1			6.29574	0.996308	4.16147	32.2351	30.8278	22.2388	119.525	3.08164	0.718862	4.28683	1.81e-05	0.000110177
AUR62012495	PF01161	PTHR11362,PTHR11362:SF38	KOG3346				AT1G18100.1	E12A11,MFT	PEBP (phosphatidylethanolamine-binding protein) family protein	90.2389	90.664	138.716	21.4901	34.9381	12.9129	28.6079	-2.22482	0.446656	-4.98105	6.32e-07	5.16e-06
AUR62012510	PF01733	PTHR10332,PTHR10332:SF38	KOG1479		K15014	GO:0016021,GO:0006810,GO:0005337	AT4G05120.1	ATENT3,ENT3,FUR1	Major facilitator superfamily protein	37.7744	35.8671	33.2918	352.437	400.761	322.822	496.486	3.33532	0.29545	11.289	1.49e-29	1.8e-27
AUR62012512	PF04749	PTHR15907,PTHR15907:SF36					AT1G11380.1		PLAC8 family protein	69.2531	100.627	80.4551	501.793	472.693	507.189	426.113	2.53854	0.214738	11.8216	3.02e-32	4.63e-30
AUR62012533	PF11883,PF08276,PF00954,PF01453,PF07714	PTHR27002,PTHR27002:SF93	KOG1187	2.7.11.1		GO:0004674,GO:0048544,GO:0006468,GO:0004672	AT4G21380.1	ARK3,RK3	receptor kinase 3	4.19716	6.97415	1.38716	55.8742	32.883	43.7603	108.089	3.29467	0.529901	6.21752	5.05e-10	7.02e-09
AUR62012553	PF04564	PTHR22849,PTHR22849:SF43		6.3.2.19		GO:0016567,GO:0004842	AT1G66160.1	ATCMPG1,CMPG1	CYS, MET, PRO, and GLY protein 1	2.09858	0	9.7101	66.6192	66.7935	25.8258	156.408	3.81709	0.620269	6.15392	7.56e-10	1.03e-08
AUR62012592	PF01657,PF07714	PTHR27002,PTHR27002:SF122	KOG0581	2.7.11.1		GO:0006468,GO:0004672	AT1G11300.1		protein serine/threonine kinases;protein kinases;ATP binding;sugar binding;kinases;carbohydrate binding	0	1.99262	1.38716	8.59602	7.19315	5.73906	192.663	2.37357	0.91858	2.58396	0.00976741	0.0281135
AUR62012593	PF01657,PF00069	PTHR27002,PTHR27002:SF122	KOG1187	2.7.11.1		GO:0006468,GO:0005524,GO:0004672	AT4G38830.1	CRK26	cysteine-rich RLK (RECEPTOR-like protein kinase) 26	0	0	1.38716	17.192	6.16556	14.3476	179.462	4.63413	1.20726	3.83854	0.000123769	0.000614678
AUR62012594	PF01657,PF00069	PTHR27002,PTHR27002:SF122	KOG1187	2.7.11.1		GO:0006468,GO:0005524,GO:0004672	AT4G23180.1	CRK10,RLK4	cysteine-rich RLK (RECEPTOR-like protein kinase) 10	6.29574	0.996308	2.77432	67.6937	139.753	98.9987	521.662	5.2121	0.625205	8.33662	7.64e-17	2.71e-15
AUR62012598	PF01657,PF00069	PTHR27002,PTHR27002:SF122	KOG1187	2.7.11.1		GO:0006468,GO:0005524,GO:0004672	AT4G23180.1	CRK10,RLK4	cysteine-rich RLK (RECEPTOR-like protein kinase) 10	20.9858	24.9077	22.1945	4.29801	1.02759	2.15215	11.7392	-3.21708	0.797682	-4.03304	5.51e-05	0.000296974
AUR62012611	PF01657,PF07714	PTHR27002	KOG1187	2.7.11.1	K04730	GO:0006468,GO:0004672	AT1G11300.1		protein serine/threonine kinases;protein kinases;ATP binding;sugar binding;kinases;carbohydrate binding	977.938	1164.68	950.203	88.1092	86.3178	121.238	284.828	-3.38051	0.257168	-13.1452	1.81e-39	4.36e-37
AUR62012634	PF01657,PF07714	PTHR27002,PTHR27002:SF123	KOG1187	2.7.11.1		GO:0006468,GO:0004672	AT1G11300.1		protein serine/threonine kinases;protein kinases;ATP binding;sugar binding;kinases;carbohydrate binding	6.29574	2.98892	11.0973	53.7251	35.9657	43.0429	118.595	2.75988	0.537887	5.13096	2.88e-07	2.5e-06
AUR62012646		PTHR12606								0	0	0	5.37251	2.05519	5.02167	2.60388	3.99093	1.5579	2.56174	0.0104149	0.0296775
AUR62012649	PF13499	PTHR23050,PTHR23050:SF203					AT5G21274.1	ACAM-6,CAM6	calmodulin 6	0	4.98154	12.4844	34.3841	24.6622	38.0212	60.965	2.36961	0.507081	4.67305	2.97e-06	2.13e-05
AUR62012652	PF06955,PF00722	PTHR31062,PTHR31062:SF1		2.4.1.207	K08235	GO:0048046,GO:0016762,GO:0006073,GO:0005618,GO:0005975,GO:0004553	AT1G11545.1	XTH8	xyloglucan endotransglucosylase/hydrolase 8	0	2.98892	1.38716	233.167	142.835	115.498	348.846	6.52969	0.847203	7.70735	1.28e-14	3.48e-13
AUR62012658	PF14299	PTHR32278,PTHR32278:SF3					AT4G19840.1	ATPP2-A1,ATPP2A-1,PP2-A1	phloem protein 2-A1	0	0	0	2.14901	7.19315	5.73906	85.1945	4.28456	1.27957	3.34843	0.000812705	0.00327031
AUR62012659	PF02892,PF14372	PTHR23272,PTHR23272:SF46				GO:0003677	AT3G42170.1		BED zinc finger ;hAT family dimerisation domain	0	0.996308	1.38716	10.745	7.19315	8.60858	5.51374	3.28816	1.17102	2.80795	0.00498575	0.0157912
AUR62012666	PF13855,PF00931	PTHR23155	KOG4658			GO:0005515,GO:0043531	AT4G27190.1		NB-ARC domain-containing disease resistance protein	0	0	0	9.67053	4.11037	16.4998	26.6753	5.29958	1.31103	4.04232	5.29e-05	0.000286692
AUR62012690										10.4929	6.97415	18.033	3.22351	0	0	23.2494	-3.64078	1.02052	-3.56759	0.000360284	0.0015931
AUR62012694	PF00043,PF13417	PTHR11260,PTHR11260:SF290	KOG0868	2.5.1.18		GO:0005515	AT2G02390.1	ATGSTZ1,GST18,GSTZ1	glutathione S-transferase zeta 1	0	0	0	5.37251	8.22074	0.717382	138.809	4.1124	1.35741	3.02959	0.00244886	0.00857276
AUR62012700		PTHR33647,PTHR33647:SF5					AT3G20340.1			2.09858	0.996308	0	10.745	6.16556	2.86953	24.7436	2.79377	1.14921	2.43104	0.0150555	0.0404474
AUR62012702	PF04520	PTHR33083,PTHR33083:SF11					AT1G11700.1		Protein of unknown function, DUF584	0	0	0	27.9371	22.607	10.0433	83.8007	6.24295	1.26917	4.91893	8.7e-07	6.92e-06
AUR62012703							AT3G20395.1		RING/U-box superfamily protein	6.29574	12.952	13.8716	42.9801	75.0143	38.0212	224.037	2.16884	0.481002	4.50901	6.51e-06	4.34e-05
AUR62012706										8.39432	7.97046	29.1303	1.0745	1.02759	2.86953	5.2567	-3.12135	0.957267	-3.26069	0.00111141	0.00430489
AUR62012711		PTHR35495								16.7886	11.9557	6.93579	59.0977	45.2141	47.3472	27.5597	2.12908	0.490642	4.33938	1.43e-05	8.89e-05
AUR62012721	PF00085,PF01507	PTHR23293,PTHR23293:SF11	KOG0189	1.8.4.10		GO:0045454,GO:0008152,GO:0003824	AT4G04610.1	APR,APR1,ATAPR1,PRH19	APS reductase 1	774.376	610.737	848.94	12242.9	9730.27	7344.56	3196.02	3.71518	0.26746	13.8906	7.22e-44	2.45e-41
AUR62012750	PF01988	PTHR31851,PTHR31851:SF9	KOG4473				AT2G01770.1	ATVIT1,VIT1	vacuolar iron transporter 1	10.4929	26.9003	19.4202	3.22351	2.05519	5.73906	12.1304	-2.35637	0.638001	-3.69337	0.000221302	0.00103282
AUR62012759	PF07728	PTHR23073,PTHR23073:SF29		3.6.1.3		GO:0016887,GO:0005524	AT4G04180.1		P-loop containing nucleoside triphosphate hydrolases superfamily protein	130.112	171.365	169.233	752.152	691.57	777.642	472.073	2.21542	0.138561	15.9887	1.53e-57	1.3e-54
AUR62012765	PF14226,PF03171	PTHR10209,PTHR10209:SF193	KOG0143	1.14.17.4	K05933	GO:0055114,GO:0016491	AT1G05010.1	ACO4,EAT1,EFE	ethylene-forming enzyme	2.09858	0	9.7101	55.8742	63.7107	33.717	913.987	3.76468	0.63624	5.91707	3.28e-09	4.02e-08
AUR62012781	PF04720	PTHR31579,PTHR31579:SF15					AT1G12030.1		Protein of unknown function (DUF506)	0	3.98523	11.0973	223.497	78.097	92.5423	38.8569	4.64202	0.90321	5.13947	2.76e-07	2.4e-06
AUR62012835	PF07885	PTHR11003,PTHR11003:SF121			K05389		AT5G55630.2	ATKCO1,ATTPK1,KCO1,TPK1	Outward rectifying potassium channel protein	0	0	0	4.29801	16.4415	1.43476	43.3694	4.76306	1.31821	3.61328	0.000302346	0.00136067
AUR62012878	PF01087	PTHR11943,PTHR11943:SF3	KOG2958		K00965	GO:0008108,GO:0006012,GO:0008270	AT5G18200.1		UTP:galactose-1-phosphate uridylyltransferases;ribose-5-phosphate adenylyltransferases	23.0844	26.9003	26.356	130.015	117.146	80.3468	73.3596	2.07517	0.303958	6.82716	8.66e-12	1.58e-10
AUR62012903	PF13639	PTHR14155,PTHR14155:SF101				GO:0008270,GO:0005515	AT4G33565.1		RING/U-box superfamily protein	4.19716	0.996308	1.38716	24.7136	17.4691	20.0867	18.5734	3.48478	0.813786	4.28219	1.85e-05	0.000112281
AUR62012905		PTHR33735,PTHR33735:SF4					AT2G14095.1			2.09858	0.996308	4.16147	0	0	0	7.21221	-3.78034	1.49933	-2.52135	0.0116905	0.0327212
AUR62012912	PF00069	PTHR27001,PTHR27001:SF222	KOG1187	2.7.11.1,2.7.10.2		GO:0006468,GO:0005524,GO:0004672	AT4G35600.2	CONNEXIN 32	Protein kinase superfamily protein	6.29574	3.98523	5.54863	32.2351	61.6556	17.2172	158.022	2.85105	0.567359	5.02513	5.03e-07	4.19e-06
AUR62012928		PTHR33088,PTHR33088:SF10					AT5G09530.1		hydroxyproline-rich glycoprotein family protein	12.5915	17.9335	9.7101	4.29801	1.02759	3.58691	40.6377	-2.18623	0.651458	-3.35591	0.000791044	0.00319612
AUR62012936	PF13450	PTHR23023,PTHR23023:SF98		1.14.13.8	K00485		AT1G19250.1	FMO1	flavin-dependent monooxygenase 1	281.21	227.158	282.98	88.1092	56.5176	29.4127	107.07	-2.19797	0.362274	-6.06716	1.3e-09	1.71e-08
AUR62012950	PF03330,PF01357	PTHR31692,PTHR31692:SF4					AT3G45970.1	ATEXLA1,ATEXPL1,ATHEXP BETA 2.1,EXLA1,EXPL1	expansin-like A1	0	0	0	4.29801	6.16556	2.86953	124.74	4.05095	1.34564	3.01042	0.00260889	0.00904986
AUR62012972	PF00257	PTHR33346				GO:0009415,GO:0006950	AT1G20440.1	AtCOR47,COR47,RD17	cold-regulated 47	4.19716	0.996308	6.93579	26.8626	33.9106	48.782	68.8864	3.26983	0.745764	4.38454	1.16e-05	7.36e-05
AUR62012973	PF03168	PTHR31852,PTHR31852:SF8					AT4G35170.1		Late embryogenesis abundant (LEA) hydroxyproline-rich glycoprotein family	0	0	0	5.37251	4.11037	2.86953	9.89712	3.94899	1.42321	2.77471	0.0055251	0.0172085
AUR62012979	PF07821,PF00128	PTHR10357,PTHR10357:SF153	KOG0471	3.2.1.1	K01176	GO:0005975,GO:0005509,GO:0004556,GO:0043169,GO:0003824	AT4G25000.1	AMY1,ATAMY1	alpha-amylase-like	2.09858	0	0	122.493	169.553	53.0863	269.641	7.81102	1.37198	5.69325	1.25e-08	1.38e-07
AUR62012986	PF07821,PF00128	PTHR10357,PTHR10357:SF153	KOG0471	3.2.1.1,3.2.1.141		GO:0005975,GO:0005509,GO:0004556,GO:0043169,GO:0003824	AT4G25000.1	AMY1,ATAMY1	alpha-amylase-like	2035.62	1083.98	1524.49	12784.4	10575	4717.5	4501.46	2.59642	0.517648	5.0158	5.28e-07	4.37e-06
AUR62012989	PF00924	PTHR31618,PTHR31618:SF4	KOG4629			GO:0055085,GO:0016020	AT1G78610.1	MSL6	mechanosensitive channel of small conductance-like 6	2.09858	0	0	16.1175	13.3587	15.065	11.4377	4.86046	1.26504	3.84215	0.000121962	0.000607125
AUR62013012	PF01494	PTHR13789,PTHR13789:SF185	KOG2614	1.14.13.113		GO:0071949	AT5G05320.1		FAD/NAD(P)-binding oxidoreductase family protein	564.518	681.474	740.742	3213.84	2541.24	2205.95	1139.81	2.00048	0.249494	8.01817	1.07e-15	3.3e-14
AUR62013015	PF01494	PTHR13789,PTHR13789:SF185	KOG2614			GO:0071949	AT5G05320.1		FAD/NAD(P)-binding oxidoreductase family protein	44.0702	71.7341	87.3909	463.111	459.334	562.427	449.423	2.84566	0.288853	9.8516	6.75e-23	4.34e-21
AUR62013024	PF00230	PTHR19139,PTHR19139:SF152	KOG0223		K09872	GO:0016020,GO:0006810,GO:0005215	AT4G35100.1	PIP2;7,PIP3,PIP3A,SIMIP	plasma membrane intrinsic protein 3	125.915	136.494	177.556	1621.42	1341.01	1151.4	2863.53	3.22156	0.301271	10.6932	1.09e-26	1.01e-24
AUR62013035	PF00069	PTHR27001,PTHR27001:SF235	KOG1187	2.7.11.1		GO:0006468,GO:0005524,GO:0004672	AT2G16750.1		Protein kinase protein with adenine nucleotide alpha hydrolases-like domain	12.5915	19.9262	9.7101	64.4702	87.3454	79.6294	103.167	2.39389	0.356842	6.70855	1.97e-11	3.42e-10
AUR62013047	PF06911	PTHR21068,PTHR21068:SF22					AT2G17840.1	ERD7	Senescence/dehydration-associated protein-related	13376.3	13264.8	13639.9	3020.43	3421.88	2746.86	3778.81	-2.13219	0.272339	-7.82917	4.91e-15	1.39e-13
AUR62013048	PF05922,PF02225,PF00082	PTHR10795,PTHR10795:SF442		3.4.14.10		GO:0006508,GO:0004252	AT4G34980.1	SLP2	subtilisin-like serine protease 2	625.376	502.139	493.828	125.717	115.09	138.455	322.162	-2.09217	0.297171	-7.04028	1.92e-12	3.77e-11
AUR62013055	PF06813	PTHR21576,PTHR21576:SF17					AT4G34950.1		Major facilitator superfamily protein	463.786	562.914	521.571	3038.69	2299.75	3954.93	1674.07	2.58289	0.20592	12.5432	4.33e-36	8.69e-34
AUR62013075	PF01190	PTHR33210,PTHR33210:SF2					AT2G16630.1		Pollen Ole e 1 allergen and extensin family protein	0	0	1.38716	18.2666	13.3587	13.6303	43.2939	4.87575	1.25299	3.8913	9.97e-05	0.000506314
AUR62013119	PF00282	PTHR11999,PTHR11999:SF113		4.1.1.15	K01580	GO:0030170,GO:0019752,GO:0016831	AT5G17330.1	GAD,GAD1	glutamate decarboxylase	0	0	0	4.29801	6.16556	5.73906	305.045	4.37525	1.25699	3.48073	0.000500056	0.00213541
AUR62013123	PF00931	PTHR23155,PTHR23155:SF563	KOG4658			GO:0043531	AT3G14470.1		NB-ARC domain-containing disease resistance protein	6.29574	2.98892	0	13.9685	7.19315	27.2605	72.3268	2.60049	0.699377	3.7183	0.000200568	0.000945284
AUR62013149	PF00201	PTHR11926,PTHR11926:SF286		2.4.1.324		GO:0016758,GO:0008152	AT1G22360.1	AtUGT85A2,UGT85A2	UDP-glucosyl transferase 85A2	0	2.98892	0	88.1092	70.9039	182.215	90.8057	6.42601	0.924937	6.94751	3.72e-12	7.05e-11
AUR62013150	PF01070	PTHR32332,PTHR32332:SF20		1.3.1.9		GO:0016491	AT5G64250.2		Aldolase-type TIM barrel family protein	100.732	124.538	144.264	1058.39	1135.49	1238.92	891.901	3.1997	0.170522	18.7642	1.48e-78	3.59e-75
AUR62013152	PF04674	PTHR31279,PTHR31279:SF12					AT5G64260.1	EXL2	EXORDIUM like 2	885.6	1011.25	1087.53	264.328	213.739	266.866	880.421	-2.00251	0.154451	-12.9654	1.92e-38	4.4e-36
AUR62013154	PF00005,PF01061	PTHR19241,PTHR19241:SF301	KOG0061	3.6.3.19		GO:0016887,GO:0005524,GO:0016020	AT1G17840.1	ABCG11,ATWBC11,COF1,DSO,WBC11	white-brown complex homolog protein 11	16.7886	3.98523	5.54863	154.728	79.1246	34.4343	45.3865	3.46969	0.657629	5.27606	1.32e-07	1.22e-06
AUR62013171							AT2G42000.2		Plant EC metallothionein-like protein, family 15	26805.1	18556.2	42415.1	7734.27	8934.92	3507.28	8122.59	-2.12124	0.411804	-5.15109	2.59e-07	2.27e-06
AUR62013182		PTHR11014,PTHR11014:SF83					AT4G38225.1			23.0844	27.8966	34.6789	130.015	109.952	126.259	171.594	2.07773	0.295434	7.03278	2.02e-12	3.96e-11
AUR62013183		PTHR35714,PTHR35714:SF1					AT4G35320.1			4.19716	3.98523	12.4844	53.7251	40.0761	25.8258	116.288	2.51961	0.546328	4.6119	3.99e-06	2.78e-05
AUR62013220	PF00069	PTHR27003,PTHR27003:SF77	KOG1187	2.7.11.1		GO:0006468,GO:0005524,GO:0004672	AT3G19300.1		Protein kinase superfamily protein	2.09858	0.996308	1.38716	37.6076	28.7726	48.782	68.8326	4.82213	0.889722	5.41981	5.97e-08	5.89e-07
AUR62013222	PF04564	PTHR22849,PTHR22849:SF52		6.3.2.19		GO:0016567,GO:0004842	AT1G49780.1	PUB26	plant U-box 26	8.39432	6.97415	5.54863	130.015	129.477	96.1292	111.157	4.11128	0.437252	9.40254	5.33e-21	2.85e-19
AUR62013231	PF03007,PF06974	PTHR31650,PTHR31650:SF5				GO:0045017,GO:0004144	AT5G53390.1		O-acyltransferase (WSD1-like) family protein	31.4787	35.8671	65.1964	270.775	196.27	91.8249	171.169	2.06169	0.38326	5.37936	7.48e-08	7.23e-07
AUR62013232	PF03007,PF06974	PTHR31650,PTHR31650:SF5		2.3.1.20,2.3.1.75		GO:0045017,GO:0004144	AT5G53380.1		O-acyltransferase (WSD1-like) family protein	0	0	0	7.52152	0	2.15215	47.7269	3.56169	1.34327	2.6515	0.0080134	0.0237482
AUR62013239	PF00201	PTHR11926,PTHR11926:SF190	KOG1192			GO:0016758,GO:0008152	AT2G36790.1	UGT73C6	UDP-glucosyl transferase 73C6	20.9858	18.9298	27.7432	397.566	390.485	362.278	214.433	4.09405	0.341167	12.0001	3.55e-33	5.84e-31
AUR62013241	PF00201	PTHR11926,PTHR11926:SF152	KOG1192			GO:0016758,GO:0008152	AT4G34131.1	UGT73B3	UDP-glucosyl transferase 73B3	237.139	186.31	327.369	1505.38	1043.01	986.4	500.937	2.23669	0.291066	7.68447	1.54e-14	4.11e-13
AUR62013247	PF00396,PF08246,PF00112	PTHR12411,PTHR12411:SF344	KOG1543	3.4.22.14		GO:0008234,GO:0006508	AT5G43060.1		Granulin repeat cysteine protease family protein	146.901	132.509	177.556	3064.48	1986.34	2772.68	6090.48	4.10125	0.192043	21.3559	3.44e-101	1.94e-97
AUR62013258										291.702	215.202	1219.31	99.9288	176.746	81.0642	220.267	-2.27151	0.849491	-2.67396	0.00749609	0.0224149
AUR62013261	PF03662	PTHR14363,PTHR14363:SF16		3.2.1.31,3.2.1.167	K07964	GO:0016798,GO:0016020	AT5G34940.2	AtGUS3,GUS3	glucuronidase 3	6.29574	2.98892	0	13.9685	23.6346	20.8041	78.1928	2.83964	0.652279	4.35341	1.34e-05	8.39e-05
AUR62013267	PF03171,PF14226	PTHR10209,PTHR10209:SF107	KOG0143	1.14.11.23,1.14.11.9		GO:0055114,GO:0016491	AT5G54000.1		2-oxoglutarate (2OG) and Fe(II)-dependent oxygenase superfamily protein	4.19716	9.96308	4.16147	0	1.02759	1.43476	4.34159	-2.84728	1.14313	-2.49077	0.0127466	0.0352036
AUR62013277	PF02153	PTHR11811,PTHR11811:SF36		1.3.1.78	K15227	GO:0055114,GO:0008977,GO:0006571,GO:0004665	AT5G34930.1		arogenate dehydrogenase	1063.98	1123.83	1063.95	294.414	241.484	251.801	596.709	-2.04635	0.273383	-7.48529	7.14e-14	1.72e-12
AUR62013282	PF04101	PTHR21015,PTHR21015:SF25		2.4.1.46	K03715	GO:0016758	AT5G20410.1	ATMGD2,MGD2	monogalactosyldiacylglycerol synthase 2	2.09858	0	0	5.37251	5.13796	5.02167	11.9659	3.33698	1.30324	2.56052	0.0104515	0.0297619
AUR62013287		PTHR35834,PTHR35834:SF2								0	0	0	2.14901	1.02759	7.8912	6.06101	3.89568	1.42029	2.74288	0.00609038	0.0187233
AUR62013296	PF03006	PTHR20855,PTHR20855:SF32			K07297	GO:0016021	AT5G20270.1	HHP1	heptahelical transmembrane protein1	14.6901	16.9372	5.54863	113.897	68.8487	86.8032	279.112	2.8282	0.34141	8.28387	1.19e-16	4.13e-15
AUR62013306	PF14547	PTHR31731					AT2G10940.1		Bifunctional inhibitor/lipid-transfer protein/seed storage 2S albumin superfamily protein	2.09858	0.996308	0	170.846	100.704	230.28	2597.41	7.52315	1.04565	7.19474	6.26e-13	1.31e-11
AUR62013309	PF05691	PTHR31268,PTHR31268:SF5		2.4.1.82	K06617		AT5G20250.4	DIN10	Raffinose synthase family protein	2.09858	0.996308	6.93579	25.7881	11.3035	5.73906	192.331	2.09887	0.782795	2.68124	0.0073349	0.0220047
AUR62013321	PF01417	PTHR22951,PTHR22951:SF13	KOG0251				AT2G25430.1		epsin N-terminal homology (ENTH) domain-containing protein / clathrin assembly protein-related	2.09858	0.996308	0	5.37251	12.3311	4.30429	3.85027	2.97739	1.23621	2.40848	0.016019	0.042664
AUR62013330	PF04525	PTHR31087,PTHR31087:SF2					AT3G15810.1		Protein of unknown function (DUF567)	0	0	0	12.894	13.3587	3.58691	101.029	5.20317	1.30104	3.99924	6.35e-05	0.00033786
AUR62013380	PF13672	PTHR13832,PTHR13832:SF332	KOG0698	3.1.3.16	K17506	GO:0006470,GO:0004722	AT2G40180.1	ATHPP2C5,PP2C5	phosphatase 2C5	4.19716	0.996308	8.32295	145.058	320.609	214.497	188.009	5.74224	0.641102	8.95683	3.34e-19	1.5e-17
AUR62013385	PF06588	PTHR12953,PTHR12953:SF1	KOG1396				AT1G71360.1		Galactose-binding protein	50.3659	56.7895	40.2276	361.033	209.629	180.063	277.947	2.33872	0.311273	7.51341	5.76e-14	1.4e-12
AUR62013393		PTHR21136,PTHR21136:SF88	KOG0859				AT4G10170.1		SNARE-like superfamily protein	4.19716	11.9557	18.033	58.0232	85.2902	55.2384	66.1648	2.44381	0.380205	6.4276	1.3e-10	1.98e-09
AUR62013397	PF00076	PTHR24012,PTHR24012:SF421	KOG0149			GO:0003676	AT1G33470.2		RNA-binding (RRM/RBD/RNP motifs) family protein	4.19716	17.9335	11.0973	36.5331	44.1865	71.7382	89.1219	2.07515	0.408266	5.08283	3.72e-07	3.18e-06
AUR62013422	PF14226,PF03171	PTHR10209,PTHR10209:SF189	KOG0143	1.14.17.4	K05933	GO:0055114,GO:0016491	AT1G77330.1		2-oxoglutarate (2OG) and Fe(II)-dependent oxygenase superfamily protein	8.39432	0.996308	1.38716	120.344	51.3796	40.1734	633.278	4.53579	0.872962	5.19587	2.04e-07	1.82e-06
AUR62013454	PF14226,PF03171	PTHR10209,PTHR10209:SF129	KOG0143	4.2.3.19		GO:0055114,GO:0016491	AT4G25420.1	AT2301,ATGA20OX1,GA20OX1,GA5	2-oxoglutarate (2OG) and Fe(II)-dependent oxygenase superfamily protein	0	0	0	1.0745	10.2759	4.30429	2.34823	4.31252	1.67353	2.57689	0.0099693	0.0286024
AUR62013472	PF00463	PTHR21631,PTHR21631:SF4	KOG1260	3.7.1.1,4.1.3.22,4.1.3.1		GO:0019752,GO:0004451	AT1G21440.1		Phosphoenolpyruvate carboxylase family protein	12.5915	9.96308	33.2918	134.313	80.1522	59.5427	662.443	2.29143	0.716599	3.19764	0.00138555	0.00523052
AUR62013473	PF00463	PTHR21631,PTHR21631:SF4	KOG1260	3.7.1.1,4.1.3.22,4.1.3.1		GO:0019752,GO:0004451	AT1G21440.1		Phosphoenolpyruvate carboxylase family protein	0	0	5.54863	22.5646	67.8211	23.6736	1548.76	4.34753	1.01612	4.27855	1.88e-05	0.000113889
AUR62013474	PF00463	PTHR21631,PTHR21631:SF4	KOG1260	4.1.3.1,4.1.3.22,3.7.1.1		GO:0019752,GO:0004451	AT1G21440.1		Phosphoenolpyruvate carboxylase family protein	0	2.98892	13.8716	223.497	178.801	124.824	2698.84	4.89341	0.556245	8.79722	1.4e-18	5.95e-17
AUR62013494	PF01535,PF13041	PTHR24015,PTHR24015:SF677					AT3G09040.1		Pentatricopeptide repeat (PPR) superfamily protein	6.29574	10.9594	4.16147	18.2666	25.6898	52.3689	23.5009	2.12513	0.564204	3.7666	0.000165484	0.00079657
AUR62013498	PF07714,PF11721	PTHR27006,PTHR27006:SF44	KOG1187	2.7.11.1		GO:0006468,GO:0004672	AT1G56145.2		Leucine-rich repeat transmembrane protein kinase	0	0	0	7.52152	3.08278	10.7607	14.1568	4.78894	1.36641	3.50477	0.000457006	0.00196742
AUR62013500	PF00107,PF08240	PTHR11695,PTHR11695:SF540	KOG0023	1.1.1.183	K00083	GO:0055114,GO:0016491,GO:0008270	AT1G72680.1	ATCAD1,CAD1	cinnamyl-alcohol dehydrogenase	54.563	59.7785	94.3267	524.357	404.871	346.495	491.018	2.60346	0.299105	8.70416	3.2e-18	1.3e-16
AUR62013510	PF02701	PTHR31992				GO:0006355,GO:0003677	AT3G52440.1		Dof-type zinc finger DNA-binding family protein	4.19716	8.96677	5.54863	38.6821	35.9657	25.8258	35.0739	2.32206	0.531677	4.36742	1.26e-05	7.91e-05
AUR62013534	PF04564	PTHR22849,PTHR22849:SF12		6.3.2.19		GO:0016567,GO:0004842	AT3G18710.1	ATPUB29,PUB29	plant U-box 29	83.9432	41.8449	63.8092	266.477	327.802	215.932	619.043	2.13714	0.27275	7.83552	4.67e-15	1.33e-13
AUR62013541	PF02365	PTHR31989,PTHR31989:SF48				GO:0006355,GO:0003677	AT1G79580.1	ANAC033,SMB	NAC (No Apical Meristem) domain transcriptional regulator superfamily protein	71.3517	61.7711	72.1322	1.0745	17.4691	2.86953	18.2906	-3.27881	0.833239	-3.93502	8.32e-05	0.000428912
AUR62013545			KOG4462							384.04	350.7	497.99	55.8742	59.6004	180.063	906.976	-2.05046	0.430771	-4.75998	1.94e-06	1.44e-05
AUR62013602		PTHR13743,PTHR13743:SF16					AT2G45540.1		WD-40 repeat family protein / beige-related	4.19716	5.97785	9.7101	25.7881	23.6346	55.9558	46.1499	2.39865	0.503454	4.76439	1.89e-06	1.41e-05
AUR62013621	PF03479	PTHR31100,PTHR31100:SF2					AT2G45430.1	AHL22	AT-hook motif nuclear-localized protein 22	8.39432	24.9077	37.4533	196.634	91.4557	181.498	119.835	2.67414	0.393511	6.7956	1.08e-11	1.94e-10
AUR62013629	PF03016	PTHR11062,PTHR11062:SF56	KOG1021				AT2G20370.1	KAM1,MUR3	Exostosin family protein	2.09858	1.99262	0	15.043	8.22074	20.0867	6.60097	3.42755	1.165	2.9421	0.00325996	0.0109554
AUR62013633	PF10604	PTHR31213,PTHR31213:SF4			K14496		AT5G53160.2	PYL8,RCAR3	regulatory components of ABA receptor 3	0	0	0	9.67053	13.3587	4.30429	146.053	5.044	1.22804	4.10737	4e-05	0.000223972
AUR62013654	PF00854	PTHR11654,PTHR11654:SF121	KOG1237			GO:0016020,GO:0006810,GO:0005215	AT1G32450.1	NRT1.5	nitrate transporter 1.5	18.8872	23.9114	38.8404	4.29801	9.24833	2.86953	13.1929	-2.36273	0.644811	-3.66422	0.000248097	0.00114029
AUR62013658	PF04043	PTHR31080,PTHR31080:SF2		3.1.1.11		GO:0004857	AT3G47380.1		Plant invertase/pectin methylesterase inhibitor superfamily protein	0	4.98154	4.16147	0	0	0	7.19363	-4.30285	1.50954	-2.85044	0.00436594	0.0141044
AUR62013668	PF00743	PTHR23023,PTHR23023:SF94	KOG1399			GO:0055114,GO:0050661,GO:0050660,GO:0004499	AT1G12200.1		Flavin-binding monooxygenase family protein	8.39432	3.98523	15.2587	5.37251	1.02759	0.717382	16.0279	-2.03501	0.767595	-2.65115	0.00802179	0.0237668
AUR62013677	PF08541,PF00195	PTHR11877,PTHR11877:SF27		2.3.1.74	K00660	GO:0016747,GO:0008610	AT5G13930.1	ATCHS,CHS,TT4	Chalcone and stilbene synthase family protein	4.19716	55.7932	160.91	0	1.02759	10.0433	224.239	-4.26609	1.28673	-3.31545	0.000914952	0.0036238
AUR62013678	PF01657	PTHR32080,PTHR32080:SF2					AT3G60720.1	PDLP8	plasmodesmata-located protein 8	0	0	0	3.22351	4.11037	4.30429	14.9104	3.90188	1.30473	2.99057	0.00278461	0.00958101
AUR62013682	PF04043,PF01095	PTHR31707,PTHR31707:SF35		3.1.1.11	K01051	GO:0004857,GO:0042545,GO:0030599,GO:0005618	AT3G60730.1		Plant invertase/pectin methylesterase inhibitor superfamily	60.8588	37.8597	54.0991	10.745	7.19315	4.30429	12.5313	-2.80584	0.562566	-4.98757	6.11e-07	5e-06
AUR62013692	PF00134	PTHR15615,PTHR15615:SF15	KOG1674				AT3G60550.1	CYCP3;2	cyclin p3;2	2.09858	0	0	19.3411	20.5519	14.3476	216.043	5.12876	1.22664	4.18114	2.9e-05	0.000167809
AUR62013698	PF00195	PTHR11877,PTHR11877:SF25					AT1G02050.1	LAP6	Chalcone and stilbene synthase family protein	153.196	112.583	116.521	8.59602	28.7726	27.2605	45.2987	-2.54467	0.460188	-5.52964	3.21e-08	3.33e-07
AUR62013702		PTHR33625,PTHR33625:SF2					AT4G25170.2		Uncharacterised conserved protein (UCP012943)	2.09858	4.98154	5.54863	33.3096	24.6622	25.1084	19.9041	2.625	0.620642	4.22948	2.34e-05	0.000138298
AUR62013763	PF08613	PTHR15615,PTHR15615:SF28				GO:0019901,GO:0000079	AT2G44740.1	CYCP4;1	cyclin p4;1	0	1.99262	0	27.9371	21.5794	8.60858	50.0492	4.41731	1.12679	3.92025	8.85e-05	0.000453861
AUR62013778										10996.6	8733.63	12974.1	1780.45	2368.6	1448.39	2772.57	-2.54672	0.466181	-5.46294	4.68e-08	4.71e-07
AUR62013807	PF00005,PF00664	PTHR24223,PTHR24223:SF165		3.6.3.44		GO:0016887,GO:0005524,GO:0055085,GO:0042626,GO:0016021,GO:0006810	AT3G60160.1	ATMRP9,MRP9	multidrug resistance-associated protein 9	96.5346	61.7711	59.6478	199.858	293.891	487.102	336.131	2.19619	0.323324	6.79253	1.1e-11	1.98e-10
AUR62013836	PF07731,PF07732,PF00394	PTHR11709,PTHR11709:SF90		1.10.3.2		GO:0055114,GO:0016491,GO:0005507	AT1G76160.1	sks5	SKU5 similar 5	350.463	397.527	438.342	1823.43	1145.77	1954.15	1592.85	2.05044	0.195617	10.4819	1.05e-25	8.85e-24
AUR62013879	PF00085	PTHR10438,PTHR10438:SF247	KOG0907	1.6.5.4		GO:0045454,GO:0015035,GO:0006662	AT1G76080.1	ATCDSP32,CDSP32	chloroplastic drought-induced stress protein of 32 kD	2.09858	1.99262	2.77432	23.6391	33.9106	59.5427	555.741	4.1198	0.748816	5.50175	3.76e-08	3.86e-07
AUR62013886	PF13640	PTHR10869,PTHR10869:SF78	KOG1591	1.14.11.2	K00472	GO:0055114,GO:0016491	AT1G20270.1		2-oxoglutarate (2OG) and Fe(II)-dependent oxygenase superfamily protein	100.732	96.6418	102.65	436.248	445.975	342.191	510.616	2.02915	0.316009	6.42119	1.35e-10	2.06e-09
AUR62013893	PF13639,PF14392	PTHR14155,PTHR14155:SF77			K19037	GO:0008270,GO:0005515	AT5G42200.1		RING/U-box superfamily protein	2.09858	0	1.38716	38.6821	61.6556	30.8474	33.5059	5.55316	1.0836	5.12471	2.98e-07	2.58e-06
AUR62013894	PF14432,PF01535,PF13041	PTHR24015,PTHR24015:SF781					AT1G20230.1		Pentatricopeptide repeat (PPR) superfamily protein	2.09858	6.97415	0	10.745	15.4139	20.8041	9.36436	2.19958	0.729349	3.01581	0.00256291	0.00891043
AUR62013896	PF13462	PTHR33875,PTHR33875:SF2					AT1G76020.1		Thioredoxin superfamily protein	35.6758	18.9298	31.9046	155.803	132.559	81.7815	80.4936	2.13025	0.399468	5.33273	9.67e-08	9.18e-07
AUR62013916	PF00107,PF08240	PTHR11695,PTHR11695:SF556	KOG0023			GO:0055114,GO:0016491,GO:0008270	AT4G39330.1	ATCAD9,CAD9	cinnamyl alcohol dehydrogenase 9	0	0.996308	0	22.5646	20.5519	9.32597	47.0358	5.05211	1.21931	4.14343	3.42e-05	0.000194701
AUR62013920	PF03931,PF01466	PTHR11165	KOG1724			GO:0006511	AT1G20140.1	ASK4,SK4	SKP1-like 4	0	0	0	3.22351	4.11037	2.86953	11.6526	3.68003	1.3435	2.73915	0.00615988	0.0189164
AUR62013944	PF08646,PF16900	PTHR10492			K07466		AT5G08020.1	ATRPA70B,RPA70B	RPA70-kDa subunit B	73.4503	11.9557	34.6789	0	6.16556	2.15215	14.4511	-3.83932	0.998418	-3.8454	0.000120354	0.000600087
AUR62013947	PF10551,PF03083	PTHR10791,PTHR10791:SF57	KOG1623		K15382		AT3G14770.1		Nodulin MtN3 family protein	8.39432	14.9446	4.16147	85.9602	48.2969	52.3689	117.446	2.65926	0.406055	6.54903	5.79e-11	9.36e-10
AUR62013955	PF08387	PTHR32212,PTHR32212:SF126					AT4G14096.1		F-box/RNI-like superfamily protein	10.4929	10.9594	6.93579	209.528	109.952	117.651	147.027	3.93988	0.516263	7.63154	2.32e-14	6e-13
AUR62013964	PF00067	PTHR24282,PTHR24282:SF53	KOG0157	1.14.13.173		GO:0055114,GO:0020037,GO:0016705,GO:0005506	AT3G14690.1	CYP72A15	cytochrome P450, family 72, subfamily A, polypeptide 15	300.097	354.685	364.822	2340.27	2304.89	1688.72	1525.24	2.62806	0.166423	15.7914	3.56e-56	2.52e-53
AUR62013972	PF06839					GO:0008270				2.09858	3.98523	0	12.894	31.8554	15.7824	7.66357	3.20032	0.903367	3.54266	0.000396116	0.00173055
AUR62013976	PF10604	PTHR31907,PTHR31907:SF1					AT1G24020.2	MLP423	MLP-like protein 423	0	0	0	20.4156	16.4415	7.8912	1248.6	5.81983	1.45873	3.98966	6.62e-05	0.000350695
AUR62014007	PF02705	PTHR30540,PTHR30540:SF4			K03549	GO:0071805,GO:0016020,GO:0015079	AT1G60160.1		Potassium transporter family protein	132.21	169.372	160.91	644.702	452.141	847.228	623.335	2.06327	0.221831	9.3011	1.39e-20	7.12e-19
AUR62014019	PF06955,PF00722	PTHR31062,PTHR31062:SF25		2.4.1.207,3.2.1.151	K08235	GO:0048046,GO:0016762,GO:0006073,GO:0005618,GO:0005975,GO:0004553	AT1G10550.1	XET,XTH33	xyloglucan:xyloglucosyl transferase 33	0	0.996308	2.77432	24.7136	34.9381	26.5431	169.804	4.40259	0.976678	4.50772	6.55e-06	4.37e-05
AUR62014020	PF04564	PTHR23315,PTHR23315:SF116		6.3.2.19		GO:0016567,GO:0004842	AT1G60190.1		ARM repeat superfamily protein	0	0.996308	0	52.6506	14.3863	10.7607	14.1186	5.64985	1.30741	4.32141	1.55e-05	9.6e-05
AUR62014036	PF01966	PTHR11373,PTHR11373:SF31	KOG2681				AT5G40270.1		HD domain-containing metal-dependent phosphohydrolase family protein	48.2673	44.8338	26.356	183.74	263.064	281.214	164.646	2.62234	0.265431	9.87955	5.11e-23	3.32e-21
AUR62014042	PF03181	PTHR31458,PTHR31458:SF2					AT1G70370.1	PG2	polygalacturonase 2	10.4929	25.904	12.4844	70.9172	49.3244	121.955	621.823	2.23331	0.393645	5.67341	1.4e-08	1.54e-07
AUR62014044	PF00646,PF08387	PTHR32212				GO:0005515	AT1G69630.1		F-box/RNI-like superfamily protein	0	2.98892	1.38716	6.44702	5.13796	18.6519	7.93787	2.5735	0.947546	2.71597	0.00660823	0.0201256
AUR62014077	PF00646	PTHR24414,PTHR24414:SF35				GO:0005515	AT1G23390.1		Kelch repeat-containing F-box family protein	2.09858	1.99262	1.38716	20.4156	6.16556	9.32597	88.6412	2.70281	0.895445	3.0184	0.00254117	0.00885572
AUR62014180	PF10250	PTHR31288,PTHR31288:SF10					AT2G01480.1		O-fucosyltransferase family protein	0	16.9372	6.93579	67.6937	58.5728	77.4773	39.8802	2.85001	0.43579	6.53987	6.16e-11	9.92e-10
AUR62014183		PTHR35100,PTHR35100:SF1					AT1G23110.4			16.7886	9.96308	8.32295	58.0232	58.5728	53.8036	69.0638	2.35658	0.400561	5.88321	4.02e-09	4.87e-08
AUR62014207	PF02298	PTHR33021				GO:0009055	AT1G72230.1		Cupredoxin superfamily protein	2.09858	3.98523	11.0973	30.0861	28.7726	20.0867	196.552	2.14816	0.611272	3.51424	0.000441017	0.00190391
AUR62014210	PF13637,PF00027,PF11834	PTHR10217,PTHR10217:SF493					AT4G22200.1	AKT2,AKT2/3,AKT3,KT2/3	potassium transport 2/3	16.7886	18.9298	5.54863	0	3.08278	0.717382	52.77	-3.49704	0.884448	-3.95392	7.69e-05	0.00040022
AUR62014221	PF00069	PTHR27006,PTHR27006:SF26		2.7.11.1		GO:0006468,GO:0005524,GO:0004672	AT1G11050.1		Protein kinase superfamily protein	0	0.996308	4.16147	13.9685	15.4139	15.065	15.6782	3.02872	0.849673	3.56457	0.000364452	0.00160922
AUR62014222		PTHR27006,PTHR27006:SF16		2.7.11.1,2.7.10.1			AT1G11050.1		Protein kinase superfamily protein	0	0.996308	1.38716	7.52152	13.3587	4.30429	9.10354	3.18164	1.15469	2.7554	0.00586212	0.0181069
AUR62014265										0	0	0	8.59602	5.13796	27.2605	10.9448	5.73173	1.37457	4.16984	3.05e-05	0.000175545
AUR62014314	PF00225	PTHR24115,PTHR24115:SF487		3.6.4.4		GO:0008017,GO:0007018,GO:0005524,GO:0003777,GO:0005871	AT3G12020.1		P-loop containing nucleoside triphosphate hydrolases superfamily protein	16.7886	8.96677	16.6459	59.0977	87.3454	124.824	56.3432	2.74071	0.434565	6.30679	2.85e-10	4.14e-09
AUR62014347	PF00931	PTHR23155,PTHR23155:SF562				GO:0043531	AT3G14470.1		NB-ARC domain-containing disease resistance protein	10.4929	25.904	8.32295	4.29801	1.02759	2.15215	5.7523	-2.63164	0.935719	-2.81242	0.00491695	0.0156009
AUR62014370							AT2G38465.1			44.0702	9.96308	20.8074	1.0745	0	0	5.12892	-6.21661	1.60506	-3.87313	0.000107448	0.000541312
AUR62014373	PF13855,PF00069	PTHR27008,PTHR27008:SF19	KOG1187	2.7.11.1		GO:0005515,GO:0006468,GO:0005524,GO:0004672	AT5G16590.1	LRR1	Leucine-rich repeat protein kinase family protein	10.4929	1.99262	5.54863	67.6937	58.5728	110.477	185.472	3.94518	0.523419	7.53733	4.8e-14	1.18e-12
AUR62014391	PF00067	PTHR24298,PTHR24298:SF86	KOG0156			GO:0055114,GO:0020037,GO:0016705,GO:0005506	AT4G31500.1	ATR4,CYP83B1,RED1,RNT1,SUR2	cytochrome P450, family 83, subfamily B, polypeptide 1	0	0	0	5.37251	0	4.30429	32.5252	3.65051	1.32966	2.74544	0.00604294	0.0185994
AUR62014419	PF00561	PTHR10992,PTHR10992:SF866	KOG4409	2.3.1.51			AT4G24160.1		alpha/beta-Hydrolases superfamily protein	232.942	259.04	245.527	928.371	1061.5	1035.9	587.736	2.03119	0.15175	13.3851	7.39e-41	2.04e-38
AUR62014420	PF08263,PF00560,PF00069,PF13855	PTHR27000,PTHR27000:SF26	KOG1187	2.7.11.1		GO:0005515,GO:0006468,GO:0005524,GO:0004672	AT4G36180.1		Leucine-rich receptor-like protein kinase family protein	10.4929	3.98523	0	41.9056	50.352	98.2813	34.6038	3.89117	0.709219	5.48656	4.1e-08	4.17e-07
AUR62014433	PF00232,PF05277	PTHR17920		2.4.1.299		GO:0005975,GO:0004553	AT4G36210.3		Protein of unknown function (DUF726)	927.572	850.847	940.493	76.2897	88.373	85.3685	224.629	-3.44166	0.316492	-10.8744	1.53e-27	1.58e-25
AUR62014434										6.29574	3.98523	4.16147	26.8626	23.6346	12.9129	18.5551	2.17515	0.710719	3.0605	0.00220971	0.00785804
AUR62014471	PF05920,PF07526	PTHR11850,PTHR11850:SF65	KOG0773			GO:0006355,GO:0003677	AT1G19700.3	BEL10,BLH10	BEL1-like homeodomain 10	41.9716	79.7046	70.745	375.002	348.354	393.843	502.047	2.4725	0.177991	13.8911	7.17e-44	2.45e-41
AUR62014476	PF01095	PTHR31321,PTHR31321:SF10		3.1.1.11	K01051	GO:0042545,GO:0030599,GO:0005618	AT2G21610.1	ATPE11,PE11	pectinesterase 11	0	0	0	17.192	22.607	5.02167	13.7049	5.80815	1.32969	4.36805	1.25e-05	7.89e-05
AUR62014488	PF02458	PTHR31642,PTHR31642:SF5		2.3.1.188		GO:0016747	AT1G27620.1		HXXXD-type acyl-transferase family protein	4.19716	10.9594	4.16147	1.0745	0	2.86953	8.15639	-2.22653	0.922614	-2.41328	0.0158097	0.0422039
AUR62014500	PF02496	PTHR33801				GO:0006950				0	0.996308	0	48.3526	57.5452	41.6082	113.757	6.58214	1.20884	5.445	5.18e-08	5.16e-07
AUR62014519	PF00010	PTHR11514,PTHR11514:SF29				GO:0046983	AT2G31210.1		basic helix-loop-helix (bHLH) DNA-binding superfamily protein	0	0.996308	1.38716	8.59602	14.3863	6.45644	2.94271	3.44226	1.31756	2.6126	0.00898559	0.0261765
AUR62014526	PF00135	PTHR23024,PTHR23024:SF93	KOG1515	3.1.1.1			AT5G16080.1	AtCXE17,CXE17	carboxyesterase 17	2.09858	1.99262	2.77432	18.2666	28.7726	17.2172	403.593	3.22346	0.742038	4.34406	1.4e-05	8.72e-05
AUR62014540	PF06351	PTHR31843,PTHR31843:SF2		5.3.99.6	K10525	GO:0016853,GO:0009507	AT1G13280.1	AOC4	allene oxide cyclase 4	18.8872	19.9262	20.8074	87.0347	82.2074	94.6944	133.163	2.14275	0.360819	5.93856	2.88e-09	3.56e-08
AUR62014571	PF06522	PTHR33417,PTHR33417:SF2					AT3G48140.1		B12D protein	0	0.996308	8.32295	601.722	459.334	261.844	2020.64	7.1032	0.68871	10.3138	6.11e-25	4.8e-23
AUR62014618	PF14432,PF13041,PF01535	PTHR24015,PTHR24015:SF43					AT2G22070.1		pentatricopeptide (PPR) repeat-containing protein	6.29574	4.98154	4.16147	20.4156	14.3863	35.1517	15.3371	2.23169	0.634315	3.51827	0.000434378	0.00187921
AUR62014646	PF04564	PTHR22849,PTHR22849:SF43		6.3.2.19		GO:0016567,GO:0004842	AT1G66160.1	ATCMPG1,CMPG1	CYS, MET, PRO, and GLY protein 1	0	0	0	34.3841	63.7107	40.8908	201.025	7.45935	1.20481	6.19131	5.97e-10	8.2e-09
AUR62014656		PTHR16223,PTHR16223:SF21					AT1G61660.1		basic helix-loop-helix (bHLH) DNA-binding superfamily protein	0	4.98154	9.7101	24.7136	25.6898	33.717	86.1722	2.39677	0.564142	4.24852	2.15e-05	0.000128149
AUR62014657	PF03358	PTHR30546	KOG3135	1.6.5.2	K03809	GO:0016491	AT4G27270.1		Quinone reductase family protein	20.9858	14.9446	13.8716	175.144	217.85	80.3468	244.244	3.28023	0.398198	8.23769	1.76e-16	5.98e-15
AUR62014662	PF11883,PF08276,PF00954,PF01453,PF07714	PTHR27002,PTHR27002:SF93	KOG1187	2.7.11.1		GO:0004674,GO:0048544,GO:0006468,GO:0004672	AT4G21380.1	ARK3,RK3	receptor kinase 3	0	0.996308	2.77432	16.1175	19.5243	12.1955	93.6501	3.52519	0.890969	3.95658	7.6e-05	0.00039625
AUR62014686		PTHR15907,PTHR15907:SF36					AT1G11380.1		PLAC8 family protein	86.0417	51.808	56.8735	272.924	229.153	282.648	270.004	2.06166	0.221574	9.30461	1.34e-20	6.9e-19
AUR62014698	PF01161	PTHR11362,PTHR11362:SF34	KOG3346				AT1G18100.1	E12A11,MFT	PEBP (phosphatidylethanolamine-binding protein) family protein	459.589	526.05	860.038	102.078	149.001	65.9991	156.237	-2.54622	0.413817	-6.153	7.6e-10	1.03e-08
AUR62014699	PF01161	PTHR11362,PTHR11362:SF38	KOG3346				AT1G18100.1	E12A11,MFT	PEBP (phosphatidylethanolamine-binding protein) family protein	1030.4	715.349	1269.25	197.709	224.015	95.4118	250.587	-2.54762	0.338668	-7.52246	5.38e-14	1.31e-12
AUR62014700	PF00249	PTHR10641,PTHR10641:SF586	KOG0048		K09422		AT4G21440.1	ATM4,ATMYB102,MYB102	MYB-like 102	0	0.996308	1.38716	13.9685	6.16556	12.1955	59.5632	3.57776	1.09067	3.28032	0.00103688	0.00404203
AUR62014701	PF00249	PTHR10641,PTHR10641:SF586	KOG0048		K09422		AT4G21440.1	ATM4,ATMYB102,MYB102	MYB-like 102	2.09858	0	1.38716	9.67053	21.5794	21.5215	63.4897	4.29057	1.04439	4.10823	3.99e-05	0.000223249
AUR62014712	PF00083	PTHR23500,PTHR23500:SF55	KOG0254			GO:0055085,GO:0022857,GO:0016021	AT1G11260.1	ATSTP1,STP1	sugar transporter 1	0	0	6.93579	293.339	187.022	276.909	973.453	6.78638	0.696426	9.74457	1.95e-22	1.21e-20
AUR62014715	PF03732,PF13976	PTHR11439,PTHR11439:SF185		2.7.7.49			AT1G21280.1			0	0	2.77432	52.6506	24.6622	18.6519	68.48	5.10289	1.06613	4.78636	1.7e-06	1.28e-05
AUR62014759		PTHR33728,PTHR33728:SF1					AT1G11120.2			12.5915	3.98523	2.77432	22.5646	27.745	21.5215	20.9768	2.07436	0.562019	3.69091	0.000223457	0.00104215
AUR62014763	PF12695	PTHR11614,PTHR11614:SF20	KOG1455	2.3.1.22			AT1G11090.1		alpha/beta-Hydrolases superfamily protein	0	0	1.38716	9.67053	9.24833	4.30429	33.832	3.86675	1.24797	3.09842	0.00194553	0.00703891
AUR62014776	PF00201	PTHR11926,PTHR11926:SF383		2.4.1.85		GO:0016758,GO:0008152	AT2G36970.1		UDP-Glycosyltransferase superfamily protein	2.09858	2.98892	5.54863	172.995	73.9867	95.4118	144.361	4.96999	0.617466	8.04902	8.35e-16	2.61e-14
AUR62014787		PTHR23241	KOG4744				AT3G53040.1		late embryogenesis abundant protein, putative / LEA protein, putative	11342.8	11988.6	13409.7	2507.89	2125.06	2185.15	3223.37	-2.43005	0.271528	-8.94955	3.57e-19	1.59e-17
AUR62014793	PF00917		KOG1987			GO:0005515	AT3G22080.1		TRAF-like family protein	0	1.99262	0	6.44702	11.3035	4.30429	21.5254	2.99754	1.12164	2.67246	0.00752966	0.0225014
AUR62014803	PF01979	PTHR11647,PTHR11647:SF4	KOG2584	3.5.2.5	K01466	GO:0016787	AT4G04955.1	ALN,ATALN	allantoinase	10.4929	26.9003	23.5817	456.664	397.678	474.907	1045.54	4.33839	0.258457	16.7857	3.1e-63	3.63e-60
AUR62014833	PF14303			2.5.1.18			AT3G47680.1		DNA binding	2.09858	5.97785	2.77432	17.192	24.6622	16.4998	16.8366	2.26992	0.609817	3.72229	0.000197421	0.000931875
AUR62014851	PF05564	PTHR33565,PTHR33565:SF2					AT1G28330.1	DRM1,DYL1	dormancy-associated protein-like 1	21220.8	17031.9	27658.5	4112.12	5641.48	2586.88	7303.1	-2.41725	0.369812	-6.53641	6.3e-11	1.01e-09
AUR62014859	PF01823	PTHR33199,PTHR33199:SF8					AT1G28380.1	NSL1	MAC/Perforin domain-containing protein	2.09858	0.996308	2.77432	11.8195	19.5243	17.9345	242.715	3.17884	0.79503	3.99838	6.38e-05	0.000338972
AUR62014872	PF01585,PF07842	PTHR23329,PTHR23329:SF1	KOG2184			GO:0003676,GO:0006355,GO:0005634,GO:0003677	AT1G17070.1		GC-rich sequence DNA-binding factor-like protein with Tuftelin interacting domain	2.09858	5.97785	4.16147	25.7881	19.5243	50.9341	27.1096	2.8754	0.592941	4.84939	1.24e-06	9.58e-06
AUR62014882	PF00462	PTHR10168,PTHR10168:SF69	KOG1752			GO:0045454,GO:0015035,GO:0009055	AT1G28480.1	GRX480,roxy19	Thioredoxin superfamily protein	92.3375	49.8154	124.844	633.957	1163.23	285.518	660.512	2.96847	0.5145	5.76962	7.94e-09	9.17e-08
AUR62014888	PF07047	PTHR12499,PTHR12499:SF2	KOG3335				AT1G28510.1		Optic atrophy 3 protein (OPA3)	0	0	0	13.9685	6.16556	5.73906	6.0677	5.02519	1.44042	3.4887	0.000485384	0.00207772
AUR62014891	PF00005,PF01061	PTHR19241,PTHR19241:SF258	KOG0061	3.6.3.44		GO:0016887,GO:0005524,GO:0016020	AT2G37360.1		ABC-2 type transporter family protein	0	0	0	6.44702	9.24833	17.2172	4.27662	5.39836	1.51935	3.55307	0.000380764	0.0016734
AUR62014914	PF00069,PF00139	PTHR27007,PTHR27007:SF55		2.7.11.1		GO:0006468,GO:0005524,GO:0004672,GO:0030246	AT5G10530.1		Concanavalin A-like lectin protein kinase family protein	0	0	0	10.745	11.3035	1.43476	8.37258	4.87479	1.51429	3.21918	0.00128558	0.00489507
AUR62014925	PF00560	PTHR27004,PTHR27004:SF3	KOG0472			GO:0005515	AT1G45616.1	AtRLP6,RLP6	receptor like protein 6	2.09858	2.98892	1.38716	25.7881	21.5794	43.0429	12.342	3.76019	0.85077	4.41975	9.88e-06	6.34e-05
AUR62014943	PF00450	PTHR11802,PTHR11802:SF79	KOG1282	3.4.16.5	K16298	GO:0006508,GO:0004185	AT3G45010.1	scpl48	serine carboxypeptidase-like 48	732.404	350.7	731.032	6150.45	4621.08	2650.01	1796.6	2.88976	0.354847	8.14366	3.83e-16	1.25e-14
AUR62014953	PF03016	PTHR11062,PTHR11062:SF46	KOG1021	2.4.2.41			AT5G22940.1	F8H	FRA8 homolog	0	1.99262	2.77432	114.972	67.8211	115.498	158.229	5.78437	0.75834	7.62768	2.39e-14	6.16e-13
AUR62014966	PF02458	PTHR31642,PTHR31642:SF9		2.3.1.196		GO:0016747	AT5G17540.1		HXXXD-type acyl-transferase family protein	4.19716	0	8.32295	29.0116	44.1865	29.4127	426.322	3.18399	0.619234	5.14182	2.72e-07	2.38e-06
AUR62014972	PF05495	PTHR21319,PTHR21319:SF11		6.3.2.19		GO:0008270	AT5G22920.1		CHY-type/CTCHY-type/RING-type Zinc finger protein	10.4929	7.97046	18.033	349.213	226.07	86.8032	433.714	4.18985	0.528684	7.92506	2.28e-15	6.77e-14
AUR62015004	PF01373	PTHR31352,PTHR31352:SF5		3.2.1.2		GO:0016161,GO:0000272	AT4G15210.1	AT-BETA-AMY,ATBETA-AMY,BAM5,BMY1,RAM1	beta-amylase 5	948.558	501.143	836.456	10650.5	8815.72	4760.55	4559.83	3.40762	0.356168	9.56744	1.1e-21	6.33e-20
AUR62015009	PF00079	PTHR11461,PTHR11461:SF171	KOG2392			GO:0005615	AT1G47710.1		Serine protease inhibitor (SERPIN) family protein	243.435	190.295	237.204	25.7881	9.24833	27.2605	75.2936	-3.40424	0.339597	-10.0244	1.19e-23	8.18e-22
AUR62015018							AT5G35770.1	SAP	Transducin/WD40 repeat-like superfamily protein	0	0	0	8.59602	4.11037	1.43476	2.88099	4.13546	1.55999	2.65096	0.00802631	0.0237782
AUR62015073	PF03188,PF04526	PTHR23130,PTHR23130:SF60	KOG4293			GO:0016021	AT2G04850.1		Auxin-responsive family protein	0	6.97415	0	19.3411	18.4967	21.5215	12.9535	2.7165	0.698973	3.88642	0.000101734	0.000515356
AUR62015076	PF03188,PF04526	PTHR23130,PTHR23130:SF80	KOG4293			GO:0016021	AT5G35735.1		Auxin-responsive family protein	94.436	141.476	94.3267	412.609	463.444	731.012	899.745	2.2711	0.292088	7.7754	7.52e-15	2.1e-13
AUR62015101	PF00612	PTHR32295,PTHR32295:SF15				GO:0005515	AT5G35670.1	iqd33	IQ-domain 33	14.6901	13.9483	13.8716	40.8311	72.9591	63.1296	61.444	2.0665	0.416021	4.9673	6.79e-07	5.52e-06
AUR62015113	PF03055	PTHR10543,PTHR10543:SF48	KOG1285	1.13.11.51	K09840		AT3G24220.1	ATNCED6,NCED6	nine-cis-epoxycarotenoid dioxygenase 6	44.0702	41.8449	26.356	11.8195	9.24833	5.73906	10.3655	-2.08653	0.606378	-3.44098	0.000579613	0.00243679
AUR62015124	PF03162	PTHR31126,PTHR31126:SF15		3.1.3.48			AT1G05000.1		Phosphotyrosine protein phosphatases superfamily protein	27.2815	10.9594	16.6459	119.27	101.732	91.8249	110.121	2.62229	0.332513	7.88628	3.11e-15	9.02e-14
AUR62015125	PF03171	PTHR10209,PTHR10209:SF193	KOG0143	1.14.17.4		GO:0055114,GO:0016491	AT1G05010.1	ACO4,EAT1,EFE	ethylene-forming enzyme	6.29574	0	0	17.192	15.4139	10.0433	32.5801	3.28406	0.951322	3.4521	0.000556251	0.00234905
AUR62015203	PF12697	PTHR10992,PTHR10992:SF891	KOG4178,KOG1454				AT3G03990.1		alpha/beta-Hydrolases superfamily protein	0	0	1.38716	18.2666	13.3587	12.9129	232.38	4.83891	1.20158	4.02713	5.65e-05	0.00030386
AUR62015232	PF14870	PTHR32010,PTHR32010:SF6					AT5G23120.1	HCF136	photosystem II stability/assembly factor, chloroplast (HCF136)	0	49.8154	6.93579	0	1.02759	2.15215	6.23469	-4.09768	1.29594	-3.16194	0.00156721	0.00582232
AUR62015272	PF13639	PTHR14155				GO:0008270,GO:0005515	AT3G16720.1	ATL2,TL2	TOXICOS EN LEVADURA 2	10.4929	16.9372	11.0973	99.9288	110.98	75.3251	218.082	2.82205	0.359217	7.8561	3.96e-15	1.14e-13
AUR62015274		PTHR35488,PTHR35488:SF2					AT3G06840.1			12.5915	8.96677	15.2587	65.5447	68.8487	73.8903	57.8405	2.53917	0.394766	6.43208	1.26e-10	1.92e-09
AUR62015308										4.19716	0.996308	0	7.52152	7.19315	8.60858	6.62368	2.47116	1.01302	2.43939	0.014712	0.0396911
AUR62015322	PF03018	PTHR21495,PTHR21495:SF59					AT1G65870.1		Disease resistance-responsive (dirigent-like protein) family protein	12.5915	21.9188	15.2587	120.344	125.366	65.9991	136.752	2.60644	0.506908	5.14184	2.72e-07	2.38e-06
AUR62015363	PF03171,PF14226	PTHR10209,PTHR10209:SF169	KOG0143	1.14.11.32		GO:0055114,GO:0016491	AT3G21420.1		2-oxoglutarate (2OG) and Fe(II)-dependent oxygenase superfamily protein	0	0	0	7.52152	0	4.30429	126.985	3.90861	1.26716	3.08453	0.00203873	0.0073284
AUR62015378	PF03760	PTHR33493,PTHR33493:SF2				GO:0009790	AT5G06760.1	LEA4-5	Late Embryogenesis Abundant 4-5	87598.9	61378.5	109615	20130.8	22870.1	8898.41	22290.3	-2.31688	0.921664	-2.5138	0.0119438	0.0333149
AUR62015433	PF08263,PF00560,PF00069	PTHR27000,PTHR27000:SF1	KOG1187	2.7.11.1		GO:0005515,GO:0006468,GO:0005524,GO:0004672	AT5G61480.1	PXY	Leucine-rich repeat protein kinase family protein	4.19716	6.97415	2.77432	18.2666	16.4415	30.13	52.3735	2.16175	0.569708	3.79448	0.000147951	0.000720632
AUR62015442	PF07690	PTHR23500,PTHR23500:SF30	KOG0254			GO:0055085,GO:0016021	AT5G61520.1		Major facilitator superfamily protein	81.8446	70.7378	86.0038	11.8195	18.4967	22.2388	75.5099	-2.14753	0.331625	-6.47577	9.43e-11	1.48e-09
AUR62015451	PF03767	PTHR31284,PTHR31284:SF7		3.1.3.2		GO:0003993	AT5G51260.1		HAD superfamily, subfamily IIIB acid phosphatase	0	0	0	23.6391	25.6898	14.3476	42.5656	6.30986	1.2182	5.17966	2.22e-07	1.97e-06
AUR62015455		PTHR14493					AT5G07500.1	PEI1	Zinc finger C-x8-C-x5-C-x3-H type family protein	413.42	351.697	693.579	109.599	117.146	72.4556	126.262	-2.28965	0.374745	-6.10988	9.97e-10	1.33e-08
AUR62015476	PF00512,PF01590,PF00072	PTHR24423,PTHR24423:SF530		2.7.11.1	K14509	GO:0007165,GO:0000155,GO:0005515,GO:0000160	AT3G23150.1	ETR2	Signal transduction histidine kinase, hybrid-type, ethylene sensor	274.914	311.844	220.558	1115.33	1410.88	1718.13	899.267	2.39273	0.222593	10.7494	5.97e-27	5.77e-25
AUR62015492	PF03100	PTHR34128,PTHR34128:SF2				GO:0017004,GO:0017003,GO:0005886	AT3G51790.1	ATG1,TG1	transmembrane protein G1P-related 1	218.252	232.14	180.33	956.308	923.806	968.466	542.419	2.17391	0.200774	10.8276	2.55e-27	2.55e-25
AUR62015499	PF07690	PTHR11662,PTHR11662:SF302	KOG2533	3.6.3.20	K13783	GO:0055085,GO:0016021	AT3G47420.1	ATPS3,PS3	phosphate starvation-induced gene 3	73.4503	77.712	94.3267	851.006	631.969	495.711	373.118	3.00536	0.277061	10.8473	2.05e-27	2.09e-25
AUR62015505	PF00931	PTHR23155,PTHR23155:SF563				GO:0043531	AT3G14470.1		NB-ARC domain-containing disease resistance protein	8.39432	3.98523	16.6459	36.5331	60.628	51.6515	61.8897	2.42353	0.423563	5.72178	1.05e-08	1.19e-07
AUR62015522	PF04043	PTHR31080,PTHR31080:SF19		3.1.1.11		GO:0004857	AT5G62360.1		Plant invertase/pectin methylesterase inhibitor superfamily protein	0	0	0	1.0745	16.4415	3.58691	331.406	4.73258	1.48793	3.18065	0.00146946	0.00550979
AUR62015526	PF04043,PF01095	PTHR31707,PTHR31707:SF45		3.1.1.11	K01051	GO:0004857,GO:0042545,GO:0030599,GO:0005618	AT5G51490.1		Plant invertase/pectin methylesterase inhibitor superfamily	10.4929	17.9335	11.0973	182.666	103.787	78.1946	69.0769	3.16066	0.518828	6.09192	1.12e-09	1.48e-08
AUR62015532	PF13847,PF01593	PTHR10108,PTHR10108:SF795		2.1.1.79		GO:0055114,GO:0016491	AT3G23510.1		Cyclopropane-fatty-acyl-phospholipid synthase	0	0	2.77432	15.043	21.5794	38.7386	786.339	4.80793	1.06723	4.50505	6.64e-06	4.42e-05
AUR62015543	PF00890,PF05199	PTHR10668,PTHR10668:SF81		1.1.3.20	K17756	GO:0055114,GO:0016614	AT3G23410.1	ATFAO3,FAO3	fatty alcohol oxidase 3	0	0.996308	1.38716	34.3841	14.3863	24.391	27.2322	4.74553	1.0799	4.39442	1.11e-05	7.05e-05
AUR62015553		PTHR31008,PTHR31008:SF0					AT5G43310.2		COP1-interacting protein-related	134.309	132.509	162.297	659.745	435.699	914.662	452.394	2.22866	0.301735	7.38615	1.51e-13	3.48e-12
AUR62015579	PF07690	PTHR24064,PTHR24064:SF274			K08176	GO:0055085,GO:0016021	AT3G54700.1	PHT1;7	phosphate transporter 1;7	4.19716	3.98523	22.1945	247.136	203.463	142.042	463.336	4.28007	0.417119	10.261	1.06e-24	8.1e-23
AUR62015587	PF12609	PTHR33090					AT4G10265.1		Wound-responsive family protein	12.5915	29.8892	31.9046	194.485	254.843	73.8903	223.965	2.77024	0.471356	5.87717	4.17e-09	5.04e-08
AUR62015588	PF12609	PTHR33090					AT4G10265.1		Wound-responsive family protein	417.617	389.556	638.092	3412.62	4354.94	1462.02	1487.87	2.67456	0.407083	6.57006	5.03e-11	8.19e-10
AUR62015611	PF10250	PTHR31741,PTHR31741:SF11					AT2G44500.1		O-fucosyltransferase family protein	67.1545	70.7378	33.2918	380.374	319.581	491.407	367.39	2.80114	0.254377	11.0118	3.35e-28	3.68e-26
AUR62015612	PF15306	PTHR37173,PTHR37173:SF1				GO:0017053,GO:0007049	AT2G32840.1		proline-rich family protein	41.9716	67.7489	48.5505	292.265	255.871	213.78	237.36	2.23352	0.287411	7.77119	7.78e-15	2.16e-13
AUR62015617	PF00459	PTHR20854,PTHR20854:SF32	KOG1528	3.1.3.7	K01082	GO:0046854	AT5G54390.1	AHL,ATAHL,HL	HAL2-like	35.6758	40.8486	51.3248	306.233	253.815	251.084	154.922	2.65133	0.266143	9.96204	2.23e-23	1.51e-21
AUR62015628							AT3G15518.1			0	0	1.38716	18.2666	12.3311	5.02167	140.945	4.4762	1.23548	3.62305	0.000291146	0.00131708
AUR62015637	PF09353	PTHR36365					AT3G20680.1		Domain of unknown function (DUF1995)	54.563	43.8375	37.4533	209.528	138.725	197.997	128.055	2.03024	0.277626	7.31287	2.61e-13	5.77e-12
AUR62015643	PF13962	PTHR24177					AT5G60070.1		ankyrin repeat family protein	16.7886	7.97046	12.4844	2.14901	2.05519	3.58691	11.9169	-2.16471	0.772703	-2.80148	0.00508688	0.016053
AUR62015663	PF00234	PTHR35496,PTHR35496:SF2					AT4G27160.1	AT2S3,SESA3	seed storage albumin 3	8562.2	8295.26	11091.7	2515.41	2363.46	1492.87	2556.12	-2.13328	0.370315	-5.76073	8.38e-09	9.62e-08
AUR62015664	PF01946	PTHR10617,PTHR10617:SF115	KOG2960		K03146		AT5G54770.1	THI1,THI4,TZ	thiazole biosynthetic enzyme, chloroplast (ARA6) (THI1) (THI4)	268.618	211.217	301.013	52.6506	27.745	49.4994	303.174	-2.57939	0.308707	-8.35547	6.52e-17	2.33e-15
AUR62015675	PF00646	PTHR32212				GO:0005515	AT1G16930.1		F-box/RNI-like/FBD-like domains-containing protein	0	0.996308	0	42.9801	21.5794	30.13	9.83917	5.94745	1.27047	4.68131	2.85e-06	2.05e-05
AUR62015701	PF00071	PTHR24073,PTHR24073:SF515	KOG1673			GO:0007264,GO:0005525	AT5G54840.1	ATSGP1,SGP1	Ras-related small GTP-binding family protein	2.09858	1.99262	12.4844	31.1606	44.1865	15.065	63.3328	2.4261	0.621242	3.90524	9.41e-05	0.000480148
AUR62015709	PF00069	PTHR27001,PTHR27001:SF127	KOG1187	2.7.11.1		GO:0006468,GO:0005524,GO:0004672	AT3G20530.1		Protein kinase superfamily protein	0	0	0	3.22351	7.19315	9.32597	4.05014	4.67076	1.41443	3.30222	0.00095922	0.00377576
AUR62015710	PF00931	PTHR23155,PTHR23155:SF563				GO:0043531	AT3G14470.1		NB-ARC domain-containing disease resistance protein	0	1.99262	2.77432	8.59602	23.6346	24.391	30.0122	3.41296	0.808143	4.22321	2.41e-05	0.000141761
AUR62015711	PF00931	PTHR23155,PTHR23155:SF563				GO:0043531	AT3G14470.1		NB-ARC domain-containing disease resistance protein	6.29574	3.98523	9.7101	20.4156	32.883	30.13	55.6454	2.12485	0.471671	4.50494	6.64e-06	4.42e-05
AUR62015721										0	6.97415	31.9046	195.56	303.14	53.8036	661.908	3.80219	0.926784	4.10256	4.09e-05	0.000228036
AUR62015742	PF10520	PTHR24067,PTHR24067:SF41	KOG3011				AT4G27030.1	FAD4,FADA	fatty acid desaturase A	0	0	0	37.6076	39.0485	16.4998	155.915	6.87301	1.26893	5.41636	6.08e-08	5.99e-07
AUR62015752	PF00462	PTHR10168,PTHR10168:SF81	KOG1752		K03676	GO:0045454,GO:0015035,GO:0009055	AT1G03020.1		Thioredoxin superfamily protein	0	0.996308	0	3.22351	16.4415	6.45644	4.31992	4.08731	1.42394	2.87041	0.00409937	0.0133452
AUR62015781	PF01253	PTHR10388,PTHR10388:SF16	KOG1770		K03113	GO:0006413,GO:0003743	AT5G54940.1		Translation initiation factor SUI1 family protein	736.601	570.884	674.159	4151.88	5062.95	2122.02	2532.56	2.51755	0.289244	8.70391	3.21e-18	1.31e-16
AUR62015798	PF08276,PF00954,PF01453,PF00069	PTHR27002,PTHR27002:SF150	KOG1187	2.7.11.1		GO:0048544,GO:0006468,GO:0005524,GO:0004672	AT2G19130.1		S-locus lectin protein kinase family protein	0	1.99262	0	4.29801	9.24833	10.0433	8.20324	3.16841	1.16169	2.72741	0.00638339	0.0195179
AUR62015803	PF00657	PTHR22835,PTHR22835:SF116		3.1.1.3		GO:0016788	AT5G37690.1		SGNH hydrolase-type esterase superfamily protein	0	0	0	2.14901	7.19315	2.15215	17.3236	3.82414	1.32331	2.88982	0.00385458	0.0126589
AUR62015811										4.19716	4.98154	4.16147	32.2351	30.8278	5.73906	75.1757	2.32324	0.708316	3.27995	0.00103824	0.00404597
AUR62015836	PF16269	PTHR20884,PTHR20884:SF10	KOG2720	2.7.7.69		GO:0080048	AT4G26850.1	VTC2	mannose-1-phosphate guanylyltransferase (GDP)s;GDP-galactose:mannose-1-phosphate guanylyltransferases;GDP-galactose:glucose-1-phosphate guanylyltransferases;GDP-galactose:myoinositol-1-phosphate guanylyltransferases;glucose-1-phosphate guanylyltransferase	98.6332	143.468	127.618	2342.42	2649.13	2556.75	1514.97	4.32603	0.180356	23.9861	3.89e-127	4.39e-123
AUR62015860	PF00759	PTHR22298,PTHR22298:SF23		3.2.1.4		GO:0005975,GO:0004553	AT2G32990.1	AtGH9B8,GH9B8	glycosyl hydrolase 9B8	31.4787	19.9262	33.2918	7.52152	7.19315	2.15215	13.0298	-2.37654	0.571138	-4.16105	3.17e-05	0.000181637
AUR62015892										6.29574	8.96677	4.16147	0	1.02759	0	328.458	-4.30773	1.47696	-2.91662	0.00353851	0.0117598
AUR62015904										761.784	1133.8	4877.25	305.159	385.347	196.563	731.367	-2.93394	0.494965	-5.92757	3.07e-09	3.8e-08
AUR62015905										26666.6	27358.6	28273	3012.91	4385.77	2952.03	6777.09	-2.99119	0.366434	-8.16297	3.27e-16	1.08e-14
AUR62015907	PF00724	PTHR22893,PTHR22893:SF67		1.3.1.42		GO:0055114,GO:0016491,GO:0010181	AT2G06050.3	DDE1,OPR3	oxophytodienoate-reductase 3	0	5.97785	8.32295	26.8626	19.5243	36.5865	31.1646	2.3916	0.557223	4.292	1.77e-05	0.000107915
AUR62015923	PF00999	PTHR10110,PTHR10110:SF101	KOG1965			GO:0055085,GO:0016021,GO:0015299,GO:0006812,GO:0055075,GO:0009651,GO:0006814,GO:0005886,GO:0005774	AT5G55470.1	ATNHX3,NHX3	Na+/H+ (sodium hydrogen) exchanger 3	786.967	864.795	801.777	122.493	138.725	131.998	221.136	-2.64183	0.225684	-11.7059	1.19e-31	1.72e-29
AUR62015958	PF01764,PF03893	PTHR21493,PTHR21493:SF152	KOG2088	3.1.1.73		GO:0006629,GO:0016042	AT3G49050.1		alpha/beta-Hydrolases superfamily protein	4.19716	4.98154	5.54863	22.5646	21.5794	25.8258	55.7393	2.23538	0.506252	4.41554	1.01e-05	6.45e-05
AUR62015964	PF03283	PTHR21562				GO:0016787	AT5G23870.2		Pectinacetylesterase family protein	0	0	5.54863	12.894	9.24833	7.8912	45.7156	2.42511	0.835423	2.90285	0.00369782	0.0122114
AUR62015965	PF12580,PF00082	PTHR10795,PTHR10795:SF351		3.4.14.10	K01280	GO:0006508,GO:0004252	AT4G20850.1	TPP2	tripeptidyl peptidase ii	1437.53	1421.73	1381.61	210.603	225.043	358.691	930.069	-2.4112	0.236483	-10.1961	2.06e-24	1.53e-22
AUR62015973	PF08100,PF00891	PTHR11746,PTHR11746:SF106	KOG3178	2.1.1.68	K13066	GO:0046983,GO:0008171	AT5G54160.1	ATOMT1,OMT1	O-methyltransferase 1	8.39432	3.98523	1.38716	35.4586	8.22074	15.7824	112.698	2.21597	0.736792	3.0076	0.00263321	0.00912303
AUR62015982	PF07918	PTHR33836,PTHR33836:SF1					AT5G52300.1	LTI65,RD29B	CAP160 protein	4864.51	4892.87	4917.47	552.295	482.969	718.099	1194.32	-3.06448	0.353744	-8.66301	4.59e-18	1.85e-16
AUR62016023	PF14299	PTHR31960					AT3G61060.1	AtPP2-A13,PP2-A13	phloem protein 2-A13	0	3.98523	1.38716	20.4156	14.3863	12.9129	31.5048	2.83672	0.786449	3.607	0.000309758	0.00139131
AUR62016063	PF04702									1435.43	1262.32	1406.58	166.548	215.794	218.084	355.574	-2.77172	0.330284	-8.39191	4.78e-17	1.74e-15
AUR62016066	PF07859	PTHR23024,PTHR23024:SF219		3.1.1.1		GO:0016787,GO:0008152	AT5G62180.1	AtCXE20,CXE20	carboxyesterase 20	0	0	0	5.37251	2.05519	2.15215	11.7062	3.55349	1.3266	2.67865	0.00739198	0.0221524
AUR62016067	PF00135	PTHR23024,PTHR23024:SF219	KOG1515	3.1.1.1			AT5G62180.1	AtCXE20,CXE20	carboxyesterase 20	6.29574	2.98892	6.93579	97.7798	82.2074	35.1517	118.257	3.79654	0.597008	6.35928	2.03e-10	3.01e-09
AUR62016100	PF00407	PTHR31213,PTHR31213:SF13				GO:0009607,GO:0006952	AT1G24020.2	MLP423	MLP-like protein 423	98.6332	145.461	368.984	27.9371	62.6831	15.7824	1679.21	-2.54596	0.444898	-5.72256	1.05e-08	1.18e-07
AUR62016110	PF08263,PF13855,PF00069	PTHR27008,PTHR27008:SF29	KOG1187	2.7.11.1		GO:0005515,GO:0006468,GO:0005524,GO:0004672	AT5G51560.1		Leucine-rich repeat protein kinase family protein	2.09858	1.99262	2.77432	27.9371	19.5243	31.5648	60.1048	3.54034	0.767996	4.60983	4.03e-06	2.81e-05
AUR62016118	PF00135	PTHR23024,PTHR23024:SF228	KOG1515	3.1.1.1			AT1G19190.1		alpha/beta-Hydrolases superfamily protein	6.29574	3.98523	9.7101	0	2.05519	2.15215	9.52242	-2.132	0.910013	-2.34282	0.0191384	0.0495858
AUR62016128	PF00847	PTHR31985,PTHR31985:SF34				GO:0006355,GO:0003700	AT1G19210.1		Integrase-type DNA-binding superfamily protein	0	0	1.38716	12.894	27.745	6.45644	76.4911	4.90056	1.23973	3.95291	7.72e-05	0.00040154
AUR62016143	PF08246,PF00112	PTHR12411,PTHR12411:SF346	KOG1543	3.4.22.14		GO:0008234,GO:0006508	AT5G50260.1		Cysteine proteinases superfamily protein	207.759	90.664	169.233	6907.98	5816.17	1873.8	1462.08	4.97174	0.466018	10.6686	1.43e-26	1.31e-24
AUR62016144	PF14416,PF13839	PTHR32285,PTHR32285:SF55					AT3G12060.1	TBL1	Plant protein of unknown function (DUF828)	0	1.99262	0	5.37251	23.6346	5.02167	10.4022	3.70242	1.31813	2.80884	0.00497208	0.0157552
AUR62016146	PF00201	PTHR11926,PTHR11926:SF356		2.4.1.297		GO:0016758,GO:0008152	AT5G54010.1		UDP-Glycosyltransferase superfamily protein	218.252	171.365	228.881	34.3841	50.352	41.6082	78.757	-2.28358	0.248128	-9.20322	3.47e-20	1.7e-18
AUR62016154	PF04833	PTHR31052,PTHR31052:SF3				GO:0031225,GO:0016049,GO:0010215	AT4G16120.1	ATSEB1,COBL7,SEB1	COBRA-like protein-7 precursor	62.9574	34.8708	24.9688	194.485	130.504	264.714	293.428	2.3223	0.322354	7.20419	5.84e-13	1.23e-11
AUR62016167	PF01657	PTHR32080,PTHR32080:SF4					AT1G04520.1	PDLP2	plasmodesmata-located protein 2	18.8872	16.9372	16.6459	126.791	136.67	192.976	137.189	3.13713	0.378217	8.29452	1.09e-16	3.78e-15
AUR62016180	PF07714	PTHR24356,PTHR24356:SF169		2.7.11.1		GO:0006468,GO:0004672	AT5G62310.1	IRE	AGC (cAMP-dependent, cGMP-dependent and protein kinase C) kinase family protein	0	6.97415	0	0	0	0	7.85951	-3.97431	1.65951	-2.39487	0.0166264	0.0440329
AUR62016197	PF03656	PTHR12388,PTHR12388:SF2	KOG3442		K17805	GO:0030150,GO:0005744	AT3G59280.1	TXR1	Protein Transporter, Pam16	60.8588	84.6861	87.3909	649	629.914	317.083	249.681	2.76471	0.370898	7.45409	9.05e-14	2.15e-12
AUR62016208	PF02629,PF00549,PF00285	PTHR23118,PTHR23118:SF3		2.3.3.8	K01648	GO:0048037,GO:0008152,GO:0003824,GO:0046912	AT3G06650.1	ACLB-1	ATP-citrate lyase B-1	169.985	215.202	206.686	1138.97	717.26	936.183	1622.02	2.23097	0.240148	9.29	1.54e-20	7.83e-19
AUR62016217	PF00657	PTHR22835,PTHR22835:SF153		3.1.1.3		GO:0016788	AT2G23540.1		GDSL-like Lipase/Acylhydrolase superfamily protein	0	0	0	155.803	124.339	86.8032	213.77	8.8606	1.22907	7.20921	5.63e-13	1.18e-11
AUR62016219	PF03171,PF14226	PTHR10209,PTHR10209:SF122	KOG0143	1.14.11.20		GO:0055114,GO:0016491	AT1G06620.1		2-oxoglutarate (2OG) and Fe(II)-dependent oxygenase superfamily protein	18.8872	3.98523	29.1303	440.546	429.534	434.016	234.514	4.72015	0.423416	11.1478	7.34e-29	8.35e-27
AUR62016225	PF13833,PF13966,PF13456,PF13499	PTHR10891,PTHR10891:SF629	KOG0027				AT5G49480.1	ATCP1,CP1	Ca2+-binding protein 1	159.492	96.6418	106.811	1360.32	1124.19	940.488	562.42	3.26997	0.205706	15.8963	6.72e-57	5.18e-54
AUR62016230	PF03106	PTHR31221,PTHR31221:SF13				GO:0043565,GO:0006355,GO:0003700	AT2G47260.1	ATWRKY23,WRKY23	WRKY DNA-binding protein 23	4.19716	2.98892	2.77432	35.4586	34.9381	53.0863	54.0372	3.70624	0.614341	6.03287	1.61e-09	2.07e-08
AUR62016273										67.1545	69.7415	108.198	19.3411	13.3587	6.45644	32.2355	-2.68512	0.481038	-5.58192	2.38e-08	2.52e-07
AUR62016288		PTHR24006	KOG1947		K10268		AT1G80630.1		RNI-like superfamily protein	0	0	1.38716	5.37251	0	11.4781	9.23653	3.52636	1.34759	2.61678	0.00887626	0.0259002
AUR62016312	PF02782,PF00370	PTHR10196,PTHR10196:SF69		2.7.1.30	K00864	GO:0016773,GO:0005975	AT1G80460.1	GLI1,NHO1	Actin-like ATPase superfamily protein	33.5773	32.8781	33.2918	208.454	152.084	110.477	150.447	2.23629	0.355442	6.29156	3.14e-10	4.53e-09
AUR62016332	PF00646,PF08387	PTHR32212				GO:0005515	AT5G56420.1		F-box/RNI-like/FBD-like domains-containing protein	8.39432	1.99262	6.93579	20.4156	9.24833	37.3039	9.84712	2.04824	0.830806	2.46536	0.0136875	0.0373971
AUR62016335	PF00571	PTHR13780,PTHR13780:SF51	KOG1764				AT1G15330.1		Cystathionine beta-synthase (CBS) protein	15581.9	13785.9	20323.2	2908.68	3769.21	2144.25	4311.5	-2.49394	0.344424	-7.24089	4.46e-13	9.6e-12
AUR62016346	PF00011	PTHR11527,PTHR11527:SF173	KOG0710		K13993		AT1G52560.1		HSP20-like chaperones superfamily protein	1202.49	1013.24	1348.32	220.273	344.244	177.911	361.575	-2.26457	0.363671	-6.22697	4.76e-10	6.64e-09
AUR62016355	PF04134	PTHR33639,PTHR33639:SF2					AT1G52590.1		Putative thiol-disulphide oxidoreductase DCC	4.19716	7.97046	0	36.5331	59.6004	16.4998	57.6843	3.07723	0.618895	4.97214	6.62e-07	5.39e-06
AUR62016362	PF12681	PTHR10374,PTHR10374:SF15	KOG2944	2.5.1.18			AT1G80160.1		Lactoylglutathione lyase / glyoxalase I family protein	3936.93	2757.78	4458.32	515.761	746.032	448.364	1053.04	-2.7059	0.262547	-10.3063	6.6e-25	5.18e-23
AUR62016365	PF08100,PF00891	PTHR11746,PTHR11746:SF111	KOG3178			GO:0046983,GO:0008171	AT5G54160.1	ATOMT1,OMT1	O-methyltransferase 1	0	2.98892	45.7762	0	0	0.717382	10.4672	-5.62596	1.66163	-3.3858	0.000709717	0.00290561
AUR62016374	PF01177	PTHR21198,PTHR21198:SF7		5.1.1.13		GO:0036361,GO:0006807	AT1G15410.1		aspartate-glutamate racemase family	50.3659	19.9262	27.7432	140.76	139.753	123.39	142.649	2.10743	0.375702	5.6093	2.03e-08	2.18e-07
AUR62016393	PF04862	PTHR31265					AT5G11420.1		Protein of unknown function, DUF642	237.139	186.31	244.14	103.152	26.7174	35.8691	249.426	-2.01765	0.431726	-4.67345	2.96e-06	2.12e-05
AUR62016394	PF00955	PTHR11453,PTHR11453:SF48				GO:0016021,GO:0006820,GO:0016020,GO:0005452	AT1G15460.1	ATBOR4,BOR4	HCO3- transporter family	0	0.996308	0	120.344	89.4006	92.5423	29.0887	7.62245	1.22396	6.22769	4.73e-10	6.61e-09
AUR62016396	PF00955	PTHR11453,PTHR11453:SF48				GO:0016021,GO:0006820,GO:0016020,GO:0005452	AT1G15460.1	ATBOR4,BOR4	HCO3- transporter family	41.9716	56.7895	34.6789	181.591	165.442	266.866	309.157	2.18457	0.296091	7.37801	1.61e-13	3.69e-12
AUR62016415	PF14226	PTHR10209,PTHR10209:SF95					AT1G15550.1	ATGA3OX1,GA3OX1,GA4	gibberellin 3-oxidase 1	0	0	0	49.4271	8.22074	42.3255	43.1028	6.99428	1.27012	5.50677	3.65e-08	3.76e-07
AUR62016420	PF02309	PTHR31734,PTHR31734:SF34				GO:0006355,GO:0005634	AT1G04250.1	AXR3,IAA17	AUX/IAA transcriptional regulator family protein	4.19716	0	0	31.1606	12.3311	7.8912	117.697	4.16056	1.0778	3.86025	0.000113272	0.000568453
AUR62016428	PF08263,PF13855,PF00069	PTHR27000,PTHR27000:SF114	KOG1187	2.7.11.1		GO:0005515,GO:0006468,GO:0005524,GO:0004672	AT3G47570.1		Leucine-rich repeat protein kinase family protein	31.4787	21.9188	36.0661	3.22351	5.13796	4.30429	19.7419	-2.80666	0.688463	-4.0767	4.57e-05	0.000251417
AUR62016449	PF02362	PTHR31920,PTHR31920:SF20				GO:0003677	AT3G18990.1	REM39,VRN1	AP2/B3-like transcriptional factor family protein	16.7886	28.8929	29.1303	2.14901	5.13796	10.0433	10.9171	-2.06662	0.60166	-3.43485	0.000592874	0.00248546
AUR62016451	PF03732	PTHR11439		2.7.7.49			AT1G21280.1			2.09858	0	0	10.745	6.16556	3.58691	2.82038	3.71651	1.43784	2.58479	0.00974384	0.0280576
AUR62016453	PF03398	PTHR12161,PTHR12161:SF14	KOG2027				AT1G79910.1		Regulator of Vps4 activity in the MVB pathway protein	4.19716	2.98892	0	9.67053	15.4139	16.4998	53.5376	2.62076	0.789788	3.3183	0.000905663	0.00359204
AUR62016464	PF00069	PTHR27001,PTHR27001:SF27	KOG1187	2.7.11.1		GO:0006468,GO:0005524,GO:0004672	AT1G52290.1		Protein kinase superfamily protein	20.9858	29.8892	30.5175	151.505	171.608	139.172	161.584	2.47065	0.309111	7.99278	1.32e-15	4.03e-14
AUR62016478	PF03759	PTHR33101,PTHR33101:SF10				GO:0005089	AT1G79860.1	ATROPGEF12,MEE64,ROPGEF12	RHO guanyl-nucleotide exchange factor 12	8.39432	5.97785	8.32295	0	0	0.717382	6.15374	-4.49001	1.38136	-3.25043	0.0011523	0.00444145
AUR62016507	PF07690	PTHR11654,PTHR11654:SF157				GO:0055085,GO:0016021,GO:0016020,GO:0006810,GO:0005215	AT1G52190.1		Major facilitator superfamily protein	29.3801	28.8929	23.5817	272.924	248.677	327.126	558.992	3.37864	0.332659	10.1565	3.1e-24	2.25e-22
AUR62016524	PF08240,PF13602	PTHR11695,PTHR11695:SF507	KOG1198	1.6.5.5		GO:0055114,GO:0016491,GO:0008270	AT4G13010.1		Oxidoreductase, zinc-binding dehydrogenase family protein	77.6474	113.579	94.3267	365.331	487.079	418.951	338.105	2.12302	0.18371	11.5564	6.85e-31	9.53e-29
AUR62016532	PF00201	PTHR11926,PTHR11926:SF359		2.4.1.115		GO:0016758,GO:0008152	AT5G54010.1		UDP-Glycosyltransferase superfamily protein	44.0702	54.7969	61.0349	251.434	164.415	274.757	234.451	2.0964	0.256459	8.1744	2.97e-16	9.85e-15
AUR62016537	PF00810	PTHR10585,PTHR10585:SF36	KOG3106			GO:0046923,GO:0016021,GO:0006621	AT1G19970.1		ER lumen protein retaining receptor family protein	16.7886	11.9557	16.6459	4.29801	3.08278	1.43476	7.83676	-2.41482	0.68757	-3.5121	0.000444583	0.00191727
AUR62016538	PF00810	PTHR10585,PTHR10585:SF36	KOG3106			GO:0046923,GO:0016021,GO:0006621	AT1G19970.1		ER lumen protein retaining receptor family protein	243.435	283.948	278.819	49.4271	54.4624	49.4994	104.554	-2.40116	0.223435	-10.7466	6.15e-27	5.91e-25
AUR62016586	PF00646	PTHR32212				GO:0005515	AT5G56440.1		F-box/RNI-like/FBD-like domains-containing protein	4.19716	7.97046	8.32295	0	0	0	30.2432	-5.39072	1.29038	-4.17762	2.95e-05	0.000170167
AUR62016591	PF02298	PTHR33021,PTHR33021:SF13				GO:0009055	AT5G15350.1	AtENODL17,ENODL17	early nodulin-like protein 17	8.39432	0.996308	0	8.59602	7.19315	14.3476	61.3697	2.13053	0.763559	2.79026	0.00526649	0.0165275
AUR62016609	PF13966,PF13456	PTHR33033					AT3G09510.1		Ribonuclease H-like superfamily protein	373.547	321.807	393.953	53.7251	80.1522	52.3689	117.699	-2.55322	0.237722	-10.7403	6.58e-27	6.29e-25
AUR62016632	PF13181,PF07719,PF00160	PTHR11071,PTHR11071:SF259	KOG0546	5.2.1.8	K05864	GO:0005515,GO:0006457,GO:0003755,GO:0000413	AT2G15790.1	CYP40,SQN	peptidyl-prolyl cis-trans isomerase / cyclophilin-40 (CYP40) / rotamase	12.5915	0.996308	11.0973	33.3096	41.1037	22.2388	96.7508	2.13451	0.527001	4.05029	5.12e-05	0.000278246
AUR62016655	PF01501	PTHR13778,PTHR13778:SF6		2.4.1.43		GO:0016757	AT1G19300.1	ATGATL1,GATL1,GLZ1,PARVUS	Nucleotide-diphospho-sugar transferases superfamily protein	4.19716	9.96308	1.38716	26.8626	26.7174	34.4343	127.64	2.37693	0.570508	4.16634	3.1e-05	0.00017799
AUR62016664	PF00400	PTHR22844,PTHR22844:SF145	KOG0279,KOG0645	2.7.11.7		GO:0005515	AT3G18950.1		Transducin/WD40 repeat-like superfamily protein	4.19716	1.99262	8.32295	64.4702	82.2074	53.8036	144.022	3.85638	0.51157	7.53833	4.76e-14	1.18e-12
AUR62016679	PF00042	PTHR22924				GO:0020037,GO:0019825	AT2G16060.1	AHB1,ARATH GLB1,ATGLB1,GLB1,HB1,NSHB1	hemoglobin 1	54.563	83.6898	70.745	253.583	576.479	378.06	315.515	2.51879	0.402508	6.25773	3.91e-10	5.53e-09
AUR62016680			KOG4744				AT1G53645.1		hydroxyproline-rich glycoprotein family protein	13475	15748.6	24393.2	3957.39	6000.11	2676.55	4918.18	-2.08558	0.322779	-6.46133	1.04e-10	1.61e-09
AUR62016696	PF00560,PF08263,PF07714	PTHR27000,PTHR27000:SF94	KOG1187	2.7.11.1		GO:0005515,GO:0006468,GO:0004672	AT3G47570.1		Leucine-rich repeat protein kinase family protein	0	1.99262	0	5.37251	9.24833	10.0433	44.5347	3.21871	1.10057	2.92458	0.00344924	0.0115055
AUR62016699	PF01554	PTHR11206,PTHR11206:SF181	KOG1347		K03327	GO:0055085,GO:0016020,GO:0015297,GO:0015238,GO:0006855	AT1G47530.1		MATE efflux family protein	155.295	99.6308	113.747	19.3411	16.4415	11.4781	33.1607	-2.9731	0.455092	-6.53297	6.45e-11	1.04e-09
AUR62016702	PF16076,PF01553	PTHR10983,PTHR10983:SF25	KOG1505	2.3.1.51	K13513	GO:0016746,GO:0008152	AT3G18850.2	LPAT5	lysophosphatidyl acyltransferase 5	8.39432	3.98523	1.38716	74.1407	45.2141	33.717	102.664	3.60728	0.55949	6.44745	1.14e-10	1.75e-09
AUR62016703	PF05055	PTHR31113,PTHR31113:SF3					AT4G34320.1		Protein of unknown function (DUF677)	2.09858	3.98523	0	163.324	122.284	65.9991	92.9796	5.70457	0.737506	7.73495	1.03e-14	2.84e-13
AUR62016715	PF10950	PTHR33731,PTHR33731:SF3					AT1G49310.1			0	0	0	4.29801	22.607	5.73906	669.899	5.36195	1.39519	3.84316	0.000121459	0.000604974
AUR62016723	PF00005,PF00664	PTHR24221,PTHR24221:SF205		3.6.3.44	K05658	GO:0016887,GO:0005524,GO:0055085,GO:0042626,GO:0016021,GO:0006810	AT1G02520.1	PGP11	P-glycoprotein 11	184.675	182.324	215.009	2890.41	2397.37	3002.96	1701.03	3.83215	0.186431	20.5553	6.89e-94	2.92e-90
AUR62016774	PF07724	PTHR23073,PTHR23073:SF32	KOG0651	3.4.25.1		GO:0005524	AT5G43010.1	RPT4A	regulatory particle triple-A ATPase 4A	44.0702	66.7526	54.0991	4.29801	7.19315	6.45644	15.0537	-3.20311	0.513919	-6.23271	4.58e-10	6.43e-09
AUR62016794	PF05142	PTHR31604,PTHR31604:SF3					AT5G66350.1	SHI	Lateral root primordium (LRP) protein-related	4.19716	12.952	12.4844	67.6937	63.7107	43.0429	92.6809	2.45078	0.454953	5.38688	7.17e-08	6.96e-07
AUR62016821	PF00759	PTHR22298,PTHR22298:SF29		3.2.1.4	K01179	GO:0005975,GO:0004553	AT4G39010.1	AtGH9B18,GH9B18	glycosyl hydrolase 9B18	0	2.98892	1.38716	23.6391	5.13796	9.32597	20.7161	2.83791	0.921879	3.0784	0.00208114	0.00745873
AUR62016825										4.19716	0	0	4.29801	17.4691	5.73906	107.032	3.27179	1.09406	2.9905	0.00278524	0.00958221
AUR62016840	PF00278,PF02784	PTHR11482,PTHR11482:SF36		4.1.1.19,1.13.12.1		GO:0003824,GO:0008792,GO:0008295,GO:0006527	AT4G34710.1	ADC2,ATADC2,SPE2	arginine decarboxylase 2	1049.29	1199.55	1223.47	6251.46	6009.36	7927.79	6270.61	2.5383	0.174731	14.5269	8.18e-48	3.75e-45
AUR62016857	PF02519	PTHR31374,PTHR31374:SF35			K14488	GO:0009733	AT4G34760.1		SAUR-like auxin-responsive protein family	6.29574	0.996308	2.77432	10.745	19.5243	7.8912	35.8003	2.11873	0.812839	2.60658	0.00914504	0.0265793
AUR62016859	PF02519	PTHR31929,PTHR31929:SF13			K14488	GO:0009733	AT2G21210.1		SAUR-like auxin-responsive protein family	8.39432	1.99262	8.32295	180.516	172.636	124.824	69.5886	4.8171	0.527115	9.13862	6.33e-20	2.99e-18
AUR62016862	PF02519	PTHR31929			K14488	GO:0009733	AT4G34770.1		SAUR-like auxin-responsive protein family	0	1.99262	1.38716	34.3841	29.8002	21.5215	28.5633	4.42607	1.03518	4.27565	1.91e-05	0.000115257
AUR62016863	PF02519	PTHR31929,PTHR31929:SF13			K14488	GO:0009733	AT4G34800.1		SAUR-like auxin-responsive protein family	75.5488	68.7452	112.36	866.049	1171.46	659.274	360.415	3.39304	0.36015	9.42119	4.46e-21	2.42e-19
AUR62016865	PF02458	PTHR31896		2.3.1.133		GO:0016747	AT5G07870.1		HXXXD-type acyl-transferase family protein	25.1829	38.856	51.3248	609.243	429.534	576.775	388.143	3.77448	0.281639	13.4018	5.9e-41	1.65e-38
AUR62016866	PF02458	PTHR31896		2.3.1.133		GO:0016747	AT5G07870.1		HXXXD-type acyl-transferase family protein	155.295	98.6344	141.49	673.713	588.811	733.882	479.372	2.3513	0.26605	8.8378	9.76e-19	4.18e-17
AUR62016870	PF02458	PTHR31896		2.3.1.99		GO:0016747	AT5G42830.1		HXXXD-type acyl-transferase family protein	2.09858	2.98892	4.16147	40.8311	10.2759	23.6736	25.2385	2.9719	0.7255	4.09635	4.2e-05	0.000233542
AUR62016871	PF02458	PTHR31896				GO:0016747	AT5G07850.1		HXXXD-type acyl-transferase family protein	6.29574	0	6.93579	45.1291	20.5519	30.13	30.2691	3.04526	0.678312	4.48948	7.14e-06	4.72e-05
AUR62016873	PF00931	PTHR23155,PTHR23155:SF402	KOG4658			GO:0043531	AT1G50180.1		NB-ARC domain-containing disease resistance protein	0	0.996308	0	20.4156	9.24833	20.0867	23.4501	5.0325	1.24275	4.0495	5.13e-05	0.000278925
AUR62016874	PF02519	PTHR31929,PTHR31929:SF13			K14488	GO:0009733	AT4G34810.1		SAUR-like auxin-responsive protein family	4.19716	1.99262	2.77432	466.334	613.473	250.366	255.018	7.31283	0.762266	9.59355	8.51e-22	4.99e-20
AUR62016875	PF02519	PTHR31929,PTHR31929:SF13				GO:0009733	AT4G38840.1		SAUR-like auxin-responsive protein family	98.6332	71.7341	80.4551	960.606	932.026	596.144	343.167	3.32489	0.287882	11.5495	7.43e-31	1.03e-28
AUR62016898		PTHR34049,PTHR34049:SF1					AT4G21510.1		F-box family protein	335.773	266.014	346.789	1866.41	2355.24	1130.59	1061.78	2.49841	0.287518	8.68959	3.64e-18	1.48e-16
AUR62016942	PF12695	PTHR11614,PTHR11614:SF20	KOG1455	2.3.1.22			AT1G11090.1		alpha/beta-Hydrolases superfamily protein	4.19716	0	2.77432	10.745	16.4415	5.73906	28.3001	2.51036	0.839216	2.99131	0.00277782	0.00956195
AUR62016945	PF00067	PTHR24298,PTHR24298:SF121	KOG0156	1.14.13.152		GO:0055114,GO:0020037,GO:0016705,GO:0005506	AT2G45550.1	CYP76C4	cytochrome P450, family 76, subfamily C, polypeptide 4	2.09858	0	0	23.6391	42.1313	17.2172	37.2208	5.74315	1.24059	4.62938	3.67e-06	2.58e-05
AUR62016949	PF01370	PTHR10366,PTHR10366:SF391				GO:0050662,GO:0003824	AT4G39230.1		NmrA-like negative transcriptional regulator family protein	62.9574	73.7268	63.8092	401.864	404.871	375.908	415.864	2.5555	0.399221	6.40122	1.54e-10	2.33e-09
AUR62016957		PTHR31342,PTHR31342:SF16					AT4G04980.1			0	0	0	1.0745	4.11037	6.45644	20.5619	3.94665	1.37893	2.86212	0.00420821	0.0136432
AUR62016962	PF00201	PTHR11926,PTHR11926:SF383		2.4.1.85		GO:0016758,GO:0008152	AT2G28080.1		UDP-Glycosyltransferase superfamily protein	14.6901	4.98154	15.2587	141.834	79.1246	83.9337	128.957	3.19215	0.541126	5.89909	3.66e-09	4.45e-08
AUR62016967	PF02701	PTHR31992				GO:0006355,GO:0003677	AT1G28310.2		Dof-type zinc finger DNA-binding family protein	0	1.99262	0	19.3411	17.4691	10.7607	28.3717	4.10276	1.06373	3.85694	0.000114814	0.000575428
AUR62016977	PF07714	PTHR27006,PTHR27006:SF20	KOG1187	2.7.11.1		GO:0006468,GO:0004672	AT3G09010.1		Protein kinase superfamily protein	10.4929	13.9483	13.8716	68.7682	69.8763	39.456	65.2812	2.18133	0.460277	4.73917	2.15e-06	1.58e-05
AUR62016994	PF01979	PTHR11647,PTHR11647:SF4	KOG2584	3.5.2.5	K01466	GO:0016787	AT4G04955.1	ALN,ATALN	allantoinase	4.19716	3.98523	5.54863	137.536	120.228	182.932	588.629	5.02144	0.499371	10.0555	8.69e-24	6.12e-22
AUR62017026		PTHR33402,PTHR33402:SF5					AT1G28280.2		VQ motif-containing protein	0	7.97046	8.32295	27.9371	28.7726	40.1734	90.7195	2.38522	0.450411	5.29565	1.19e-07	1.11e-06
AUR62017046	PF05564	PTHR33565,PTHR33565:SF2					AT1G28330.1	DRM1,DYL1	dormancy-associated protein-like 1	44063.9	33195	91294.4	11496.1	16565.8	4647.92	16028.5	-2.36546	0.442638	-5.34401	9.09e-08	8.66e-07
AUR62017054	PF02902	PTHR12606,PTHR12606:SF38		3.4.22.68		GO:0008234,GO:0006508	AT3G48480.1		Cysteine proteinases superfamily protein	0	0	0	4.29801	3.08278	1.43476	6.01542	3.42989	1.4062	2.43911	0.0147234	0.0397157
AUR62017066	PF00132,PF06426	PTHR23416,PTHR23416:SF56	KOG4750	2.3.1.30	K00640	GO:0009001,GO:0006535,GO:0005737	AT1G55920.1	ATSERAT2;1,SAT1,SAT5,SERAT2;1	serine acetyltransferase 2;1	306.393	373.615	313.498	3098.87	3348.92	2027.32	1278.21	3.08853	0.231655	13.3324	1.5e-40	4e-38
AUR62017073		PTHR33513,PTHR33513:SF2					AT3G09950.1			62.9574	47.8228	90.1652	1728.88	2295.64	540.906	760.206	4.50792	0.548992	8.21127	2.19e-16	7.33e-15
AUR62017084	PF13202,PF07885	PTHR11003,PTHR11003:SF135	KOG1418		K05389	GO:0005509	AT5G55630.1	ATKCO1,ATTPK1,KCO1,TPK1	Outward rectifying potassium channel protein	16.7886	17.9335	8.32295	71.9917	67.8211	53.0863	95.6871	2.15443	0.426777	5.04814	4.46e-07	3.75e-06
AUR62017095	PF03181	PTHR31236					AT5G25610.1	ATRD22,RD22	BURP domain-containing protein	4394.42	4138.66	4244.7	970.276	860.095	878.076	7740.13	-2.23818	0.209873	-10.6644	1.49e-26	1.36e-24
AUR62017131	PF00348	PTHR11525,PTHR11525:SF5	KOG0711	2.5.1.10		GO:0008299	AT5G47770.1	FPS1	farnesyl diphosphate synthase 1	6.29574	8.96677	20.8074	218.124	103.787	139.889	457.964	3.64828	0.45017	8.10423	5.31e-16	1.7e-14
AUR62017163		PTHR36704					AT1G05060.1			0	0.996308	0	10.745	5.13796	17.2172	29.1279	4.48328	1.23868	3.6194	0.000295282	0.00133331
AUR62017167	PF00226	PTHR24078					AT3G13310.1		Chaperone DnaJ-domain superfamily protein	48.2673	49.8154	69.3579	265.402	473.72	220.954	294.609	2.51348	0.320979	7.83066	4.85e-15	1.38e-13
AUR62017169	PF01490	PTHR22950,PTHR22950:SF228					AT5G63850.1	AAP4	amino acid permease 4	16.7886	5.97785	6.93579	0	1.02759	0.717382	6.87664	-3.96617	1.24916	-3.17506	0.00149805	0.00560096
AUR62017170	PF01490	PTHR22950,PTHR22950:SF228	KOG1303				AT5G23810.1	AAP7	amino acid permease 7	10.4929	17.9335	2.77432	2.14901	2.05519	1.43476	5.70211	-2.5116	1.0653	-2.35765	0.018391	0.047924
AUR62017185	PF00847,PF02362	PTHR31140,PTHR31140:SF13			K09287	GO:0006355,GO:0003700,GO:0003677	AT1G51120.1		AP2/B3 transcription factor family protein	4.19716	0.996308	0	15.043	14.3863	17.2172	8.32008	3.45354	1.03465	3.33788	0.000844204	0.0033819
AUR62017188	PF00069	PTHR24361,PTHR24361:SF253	KOG0198	2.7.11.25		GO:0006468,GO:0005524,GO:0004672	AT1G63700.1	EMB71,MAPKKK4,YDA	Protein kinase superfamily protein	29.3801	37.8597	26.356	119.27	96.5937	181.498	97.3606	2.07144	0.301054	6.88062	5.96e-12	1.11e-10
AUR62017211	PF03953,PF00091	PTHR11588,PTHR11588:SF97		2.4.2.1	K07375	GO:0003924,GO:0007017,GO:0005874	AT5G44340.1	TUB4	tubulin beta chain 4	0	0	0	6.44702	1.02759	2.15215	11.1345	3.57539	1.43342	2.4943	0.0126206	0.0349173
AUR62017218	PF00201	PTHR11926,PTHR11926:SF356		2.4.1.297		GO:0016758,GO:0008152	AT5G54010.1		UDP-Glycosyltransferase superfamily protein	4.19716	9.96308	4.16147	501.793	369.933	512.211	675.156	6.10269	0.432305	14.1166	3e-45	1.17e-42
AUR62017227	PF00578	PTHR11592,PTHR11592:SF42	KOG1651			GO:0055114,GO:0016491,GO:0016209,GO:0006979,GO:0004602	AT4G11600.1	ATGPX6,GPX6,LSC803,PHGPX	glutathione peroxidase 6	25.1829	17.9335	22.1945	108.525	214.767	104.02	198.917	2.73235	0.422202	6.47167	9.69e-11	1.51e-09
AUR62017229	PF03016	PTHR11062,PTHR11062:SF47	KOG1021				AT1G63450.1	RHS8	root hair specific 8	0	0	4.16147	20.4156	17.4691	14.3476	50.5019	3.65004	0.88868	4.10726	4e-05	0.000224037
AUR62017265	PF00314	PTHR31048,PTHR31048:SF36					AT4G11650.1	ATOSM34,OSM34	osmotin 34	4.19716	13.9483	16.6459	75.2152	154.139	40.8908	374.671	2.87846	0.520552	5.52964	3.21e-08	3.33e-07
AUR62017274				1.6.5.3			ATMG01275.1		NADH dehydrogenase 1A	56.6616	35.8671	105.424	6.44702	10.2759	5.02167	15.3473	-3.19765	0.780526	-4.09678	4.19e-05	0.000233151
AUR62017285	PF00067	PTHR24286,PTHR24286:SF11	KOG0157			GO:0055114,GO:0020037,GO:0016705,GO:0005506	AT1G12740.1	CYP87A2	cytochrome P450, family 87, subfamily A, polypeptide 2	4.19716	0	0	16.1175	26.7174	6.45644	30.5011	4.09008	1.12558	3.63376	0.000279319	0.00126917
AUR62017292	PF14365,PF03080	PTHR31589					AT2G24950.1		Protein of Unknown Function (DUF239)	0	1.99262	2.77432	20.4156	9.24833	11.4781	8.62741	2.92642	0.890571	3.28601	0.00101618	0.00397096
AUR62017297	PF00847	PTHR31839,PTHR31839:SF8				GO:0006355,GO:0003700	AT5G51990.1	CBF4,DREB1D	C-repeat-binding factor 4	0	0.996308	4.16147	25.7881	13.3587	12.1955	6.86714	3.22906	0.985349	3.27708	0.00104888	0.00408224
AUR62017306	PF05199,PF00732	PTHR11552,PTHR11552:SF141			K00108	GO:0055114,GO:0016614,GO:0050660	AT1G12570.1		Glucose-methanol-choline (GMC) oxidoreductase family protein	2.09858	0	0	5.37251	8.22074	12.9129	62.1839	4.15528	1.25887	3.3008	0.000964106	0.00379301
AUR62017319	PF12638	PTHR31750,PTHR31750:SF4					AT4G22920.1	ATNYE1,NYE1	non-yellowing 1	2.09858	1.99262	4.16147	53.7251	34.9381	32.9996	78.7575	3.88125	0.706283	5.49531	3.9e-08	3.99e-07
AUR62017332	PF02195	PTHR21348	KOG3388	1.8.98.2	K12260	GO:0055114,GO:0032542	AT1G31170.4	ATSRX,SRX	sulfiredoxin	266.52	218.191	244.14	55.8742	70.9039	53.8036	93.1954	-2.01291	0.289035	-6.96427	3.3e-12	6.3e-11
AUR62017334	PF02826	PTHR10996,PTHR10996:SF131		1.1.1.79,1.1.1.81		GO:0055114,GO:0051287	AT1G12550.1		D-isomer specific 2-hydroxyacid dehydrogenase family protein	8.39432	18.9298	13.8716	2.14901	0	0.717382	11.0997	-3.95815	0.992224	-3.98917	6.63e-05	0.000351255
AUR62017355	PF00155	PTHR11751,PTHR11751:SF411		4.4.1.14	K14270	GO:0030170,GO:0009058	AT1G62960.1	ACS10	ACC synthase 10	25.1829	12.952	19.4202	117.121	91.4557	68.8687	131.146	2.32764	0.376234	6.18668	6.14e-10	8.43e-09
AUR62017365	PF01428	PTHR10634,PTHR10634:SF38	KOG3173			GO:0008270	AT4G12040.2		A20/AN1-like zinc finger family protein	29.3801	11.9557	20.8074	132.164	160.304	78.912	131.776	2.63327	0.469596	5.60753	2.05e-08	2.2e-07
AUR62017390	PF07279	PTHR33593,PTHR33593:SF2					AT2G45360.1		Protein of unknown function (DUF1442)	12.5915	6.97415	19.4202	305.159	472.693	247.497	162.716	4.75734	0.432331	11.0039	3.66e-28	3.98e-26
AUR62017411		PTHR36073,PTHR36073:SF1					AT5G45310.1			1850.95	1880.03	2036.35	287.967	327.802	306.322	501.969	-2.64498	0.199729	-13.2429	4.96e-40	1.27e-37
AUR62017412	PF11926	PTHR10825,PTHR10825:SF4					AT5G18750.1		DNAJ heat shock N-terminal domain-containing protein	8.39432	19.9262	19.4202	97.7798	120.228	92.5423	82.2451	2.62183	0.373551	7.01868	2.24e-12	4.36e-11
AUR62017414	PF03106	PTHR31221,PTHR31221:SF27				GO:0043565,GO:0006355,GO:0003700	AT2G03340.1	WRKY3	WRKY DNA-binding protein 3	0	4.98154	2.77432	12.894	13.3587	15.7824	13.1437	2.1957	0.705736	3.11121	0.00186321	0.00677213
AUR62017421	PF01074	PTHR11607,PTHR11607:SF29		3.2.1.24		GO:0005975,GO:0004559	AT3G26720.1		Glycosyl hydrolase family 38 protein	25.1829	21.9188	18.033	2.14901	6.16556	5.02167	14.2046	-2.25512	0.588887	-3.82946	0.000128426	0.000635293
AUR62017422	PF07748	PTHR11607,PTHR11607:SF29		3.2.1.24		GO:0015923,GO:0006013	AT3G26720.1		Glycosyl hydrolase family 38 protein	39.873	44.8338	41.6147	2.14901	1.02759	15.065	18.3542	-2.69301	0.649362	-4.14716	3.37e-05	0.000191844
AUR62017423	PF07748	PTHR11607,PTHR11607:SF18		3.2.1.24		GO:0015923,GO:0006013	AT3G26720.1		Glycosyl hydrolase family 38 protein	211.956	179.335	191.428	12.894	23.6346	32.9996	65.1914	-3.02874	0.324334	-9.33835	9.78e-21	5.07e-19
AUR62017439	PF04434,PF10551,PF03101	PTHR31669,PTHR31669:SF34				GO:0008270,GO:0006355	AT1G10240.1	FRS11	FAR1-related sequence 11	67.1545	56.7895	56.8735	263.253	212.712	384.517	176.898	2.26574	0.285426	7.9381	2.05e-15	6.13e-14
AUR62017440	PF07714	PTHR27003,PTHR27003:SF68	KOG1187	2.7.11.1		GO:0006468,GO:0004672	AT3G26700.1		Protein kinase superfamily protein	27.2815	9.96308	15.2587	142.909	152.084	177.911	227.821	3.29091	0.363681	9.04891	1.44e-19	6.66e-18
AUR62017444	PF00043,PF13417	PTHR11260,PTHR11260:SF230	KOG0406	2.5.1.18		GO:0005515	AT1G17180.1	ATGSTU25,GSTU25	glutathione S-transferase TAU 25	136.408	117.564	159.523	4642.93	3970.62	2608.4	1988.93	4.76436	0.329509	14.459	2.2e-47	9.82e-45
AUR62017478	PF00293	PTHR12629,PTHR12629:SF11	KOG2839			GO:0016787	AT1G12880.1	atnudt12,NUDT12	nudix hydrolase homolog 12	14.6901	11.9557	13.8716	146.132	89.4006	106.89	332.554	3.10345	0.344572	9.00668	2.12e-19	9.63e-18
AUR62017482	PF13966	PTHR25952,PTHR25952:SF189					AT4G29090.1		Ribonuclease H-like superfamily protein	0	0.996308	0	3.22351	5.13796	10.7607	5.25153	3.67319	1.44855	2.53577	0.0112201	0.0315949
AUR62017548										142.703	148.45	209.461	1.0745	6.16556	0.717382	40.9317	-6.06017	0.695217	-8.71695	2.86e-18	1.17e-16
AUR62017551	PF02469	PTHR32077,PTHR32077:SF3					AT2G04780.2	FLA7	FASCICLIN-like arabinoogalactan 7	4.19716	2.98892	0	58.0232	34.9381	46.6298	228.969	4.35365	0.678544	6.41617	1.4e-10	2.12e-09
AUR62017560	PF13202	PTHR10891,PTHR10891:SF615				GO:0005509	AT2G44310.1		Calcium-binding EF-hand family protein	0	3.98523	2.77432	9.67053	17.4691	9.32597	115.052	2.20822	0.828236	2.66618	0.00767194	0.0228702
AUR62017562		PTHR32295,PTHR32295:SF15					AT5G35670.1	iqd33	IQ-domain 33	0	2.98892	0	1.0745	14.3863	11.4781	16.3607	2.81162	1.05503	2.66496	0.00769967	0.0229427
AUR62017584	PF13350	PTHR31126,PTHR31126:SF15		3.1.3.48	K18045		AT1G05000.1		Phosphotyrosine protein phosphatases superfamily protein	6.29574	5.97785	11.0973	151.505	95.5661	88.9554	74.1173	3.84428	0.418036	9.19605	3.71e-20	1.81e-18
AUR62017598		PTHR31479,PTHR31479:SF3					AT5G50890.1		alpha/beta-Hydrolases superfamily protein	2.09858	0	0	8.59602	4.11037	5.73906	29.0057	3.57705	1.27975	2.79512	0.00518806	0.0163101
AUR62017605	PF00067	PTHR24286,PTHR24286:SF43	KOG0157	1.14.99.37		GO:0055114,GO:0020037,GO:0016705,GO:0005506	AT2G42850.1	CYP718	cytochrome P450, family 718	0	0	0	5.37251	10.2759	0	13.6752	4.25058	1.4027	3.03028	0.00244331	0.00855775
AUR62017619	PF00248	PTHR11732,PTHR11732:SF213	KOG1575	1.1.1.65			AT1G06690.1		NAD(P)-linked oxidoreductase superfamily protein	16.7886	11.9557	6.93579	58.0232	103.787	90.3901	180.466	2.88627	0.357676	8.06951	7.06e-16	2.24e-14
AUR62017639	PF02617	PTHR33473,PTHR33473:SF1				GO:0030163	AT1G68660.1		Ribosomal protein L12/ ATP-dependent Clp protease adaptor protein ClpS family protein	69.2531	95.6455	92.9396	399.715	414.12	241.04	260.367	2.01844	0.320874	6.29044	3.17e-10	4.55e-09
AUR62017684	PF00069	PTHR24361,PTHR24361:SF326		2.7.11.1		GO:0006468,GO:0005524,GO:0004672	AT3G13530.1	MAP3KE1,MAPKKK7	mitogen-activated protein kinase kinase kinase 7	6.29574	3.98523	0	19.3411	22.607	38.0212	20.5898	3.0733	0.698991	4.39677	1.1e-05	6.99e-05
AUR62017708	PF00857	PTHR11080,PTHR11080:SF13				GO:0008152,GO:0003824	AT5G23230.1	NIC2	nicotinamidase 2	589.701	426.42	595.091	69.8427	110.98	50.2167	141.779	-2.80675	0.376602	-7.45282	9.14e-14	2.16e-12
AUR62017795	PF00282	PTHR11999,PTHR11999:SF113		4.1.1.15	K01580	GO:0030170,GO:0019752,GO:0016831	AT2G02010.1	GAD4	glutamate decarboxylase 4	10.4929	0	2.77432	95.6308	107.897	91.8249	241.451	4.85866	0.649192	7.48417	7.2e-14	1.73e-12
AUR62017806	PF00004,PF08597,PF00067	PTHR24298,PTHR24298:SF45	KOG0156			GO:0005524,GO:0005852,GO:0005737,GO:0003743,GO:0055114,GO:0020037,GO:0016705,GO:0005506	AT1G64940.1	CYP89A6	cytochrome P450, family 87, subfamily A, polypeptide 6	6.29574	10.9594	2.77432	41.9056	30.8278	30.8474	32.288	2.27726	0.499352	4.56043	5.11e-06	3.48e-05
AUR62017810	PF00560,PF13855,PF07714	PTHR27000,PTHR27000:SF5	KOG1187	2.7.11.1		GO:0005515,GO:0006468,GO:0004672	AT2G01950.1	BRL2,VH1	BRI1-like 2	4.19716	9.96308	6.93579	44.0546	34.9381	35.1517	43.9861	2.3076	0.420964	5.48169	4.21e-08	4.28e-07
AUR62017851	PF05678	PTHR33179,PTHR33179:SF7					AT1G35830.1		VQ motif-containing protein	2.09858	0	2.77432	6.44702	16.4415	7.8912	68.7186	2.87003	0.937884	3.06011	0.00221254	0.00786563
AUR62017875	PF11910	PTHR36728,PTHR36728:SF2				GO:0055114,GO:0016655,GO:0005886	AT1G74880.1	NDH-O	NAD(P)H:plastoquinone dehydrogenase complex subunit O	6.29574	7.97046	1.38716	16.1175	30.8278	19.3693	109.742	2.04257	0.601344	3.39668	0.000682079	0.00280832
AUR62017893	PF03181	PTHR31236,PTHR31236:SF8					AT1G49320.1	ATUSPL1,USPL1	unknown seed protein like 1	4.19716	0.996308	8.32295	0	0	0	2.10041	-4.70056	1.69671	-2.77039	0.00559889	0.0173968
AUR62017917	PF01501	PTHR11183,PTHR11183:SF56	KOG1950	2.4.1.17		GO:0016757	AT3G18660.2	GUX1,PGSIP1	plant glycogenin-like starch initiation protein 1	2.09858	4.98154	2.77432	18.2666	20.5519	17.9345	33.2529	2.398	0.631402	3.7979	0.000145929	0.000712316
AUR62017918	PF00628	PTHR10615,PTHR10615:SF112		2.1.1.43		GO:0005515	AT5G09790.2	ATXR5,SDG15	ARABIDOPSIS TRITHORAX-RELATED PROTEIN 5	2.09858	0.996308	1.38716	22.5646	27.745	15.065	32.697	3.9697	0.90039	4.40887	1.04e-05	6.63e-05
AUR62017919	PF05678	PTHR33143,PTHR33143:SF5					AT3G18690.1	MKS1	MAP kinase substrate 1	4.19716	2.98892	0	23.6391	32.883	15.7824	64.3669	3.38553	0.74059	4.57139	4.85e-06	3.32e-05
AUR62017922	PF00400	PTHR14221,PTHR14221:SF8	KOG0266			GO:0005515	AT5G24320.1		Transducin/WD40 repeat-like superfamily protein	2.09858	3.98523	5.54863	18.2666	8.22074	23.6736	53.213	2.06988	0.61054	3.39024	0.000698308	0.00286582
AUR62017923	PF04564	PTHR22849,PTHR22849:SF20		6.3.2.19		GO:0016567,GO:0004842	AT5G64660.1	ATCMPG2,CMPG2	CYS, MET, PRO, and GLY protein 2	4.19716	0.996308	0	208.454	279.505	174.324	255.881	7.32521	0.866082	8.45787	2.72e-17	1.01e-15
AUR62017931		PTHR13650,PTHR13650:SF0			K19026		AT4G39420.2			54.563	22.9151	20.8074	121.419	119.201	322.822	171.752	2.5841	0.417401	6.19092	5.98e-10	8.22e-09
AUR62017937		PTHR36363					AT3G18800.1			0	0	1.38716	10.745	7.19315	10.7607	32.5501	4.2382	1.23599	3.42899	0.000605831	0.00253163
AUR62017943	PF00847	PTHR31190				GO:0006355,GO:0003700	AT5G61890.1		Integrase-type DNA-binding superfamily protein	512.053	321.807	435.567	5411.2	7040.04	4909.76	2738.23	3.77835	0.27829	13.577	5.48e-42	1.66e-39
AUR62017962	PF00010	PTHR12565,PTHR12565:SF120				GO:0046983	AT1G68810.1		basic helix-loop-helix (bHLH) DNA-binding superfamily protein	6.29574	4.98154	8.32295	0	0	0	2.04998	-5.25836	1.74556	-3.01241	0.00259181	0.00899615
AUR62017990	PF02780,PF02779,PF13292	PTHR11624,PTHR11624:SF83		2.2.1.7	K01662	GO:0008152,GO:0003824,GO:0016114,GO:0008661	AT4G15560.1	CLA,CLA1,DEF,DXPS2,DXS	Deoxyxylulose-5-phosphate synthase	564.518	536.013	638.092	96.7053	65.7659	136.303	165.347	-2.53233	0.298792	-8.47523	2.35e-17	8.8e-16
AUR62017994										0	0	0	42.9801	24.6622	10.0433	196.78	6.61881	1.50564	4.396	1.1e-05	7.01e-05
AUR62017995										0	0	0	6.44702	1.02759	4.30429	281.307	3.90681	1.29226	3.02324	0.0025008	0.00873027
AUR62017996	PF04937	PTHR32166					AT3G17450.1		hAT dimerisation domain-containing protein	0	0	0	0	5.13796	2.86953	16.4418	3.37029	1.35072	2.49518	0.0125893	0.0348464
AUR62017999	PF06747	PTHR13523					AT5G09570.1		Cox19-like CHCH family protein	111.225	58.7821	56.8735	20.4156	23.6346	9.32597	33.8735	-2.09068	0.784413	-2.66529	0.00769229	0.0229248
AUR62018004	PF02826,PF00107,PF08240	PTHR11695,PTHR11695:SF588	KOG0023	1.1.1.195		GO:0055114,GO:0051287,GO:0016491,GO:0008270	AT4G37990.1	ATCAD8,CAD-B2,ELI3,ELI3-2	elicitor-activated gene 3-2	8.39432	14.9446	11.0973	58.0232	81.1798	53.8036	43.9105	2.42432	0.450872	5.37696	7.58e-08	7.31e-07
AUR62018005	PF00107,PF08240	PTHR11695,PTHR11695:SF588	KOG0023	1.1.1.195		GO:0055114,GO:0016491,GO:0008270	AT4G37990.1	ATCAD8,CAD-B2,ELI3,ELI3-2	elicitor-activated gene 3-2	0	0.996308	0	15.043	6.16556	7.17382	51.2904	4.18703	1.27045	3.2957	0.000981751	0.0038497
AUR62018027	PF00070	PTHR22912,PTHR22912:SF183		1.8.1.9	K00384	GO:0055114,GO:0016491	AT2G17420.1	ATNTRA,NTR2,NTRA	NADPH-dependent thioredoxin reductase A	79.746	114.575	104.037	458.813	408.982	382.365	352.373	2.04632	0.2365	8.65253	5.04e-18	2.02e-16
AUR62018060		PTHR36751,PTHR36751:SF1					AT3G06780.1		glycine-rich protein	41.9716	55.7932	52.712	261.104	308.278	181.498	142.34	2.29077	0.255935	8.95059	3.54e-19	1.58e-17
AUR62018069	PF13639	PTHR14155				GO:0008270,GO:0005515	AT3G16720.1	ATL2,TL2	TOXICOS EN LEVADURA 2	18.8872	12.952	12.4844	74.1407	114.063	45.9124	278.798	2.43711	0.368704	6.60993	3.85e-11	6.4e-10
AUR62018071		PTHR35488,PTHR35488:SF2					AT3G06840.1			4.19716	26.9003	16.6459	197.709	115.09	104.02	125.513	2.98865	0.391939	7.6253	2.43e-14	6.27e-13
AUR62018089	PF03083	PTHR10791,PTHR10791:SF29	KOG1623		K15382		AT4G15920.1		Nodulin MtN3 family protein	0	0.996308	0	6.44702	4.11037	3.58691	62.8575	3.16686	1.26223	2.50894	0.0121093	0.0337043
AUR62018102	PF02365	PTHR31744,PTHR31744:SF8				GO:0006355,GO:0003677	AT5G61430.1	ANAC100,ATNAC5,NAC100	NAC domain containing protein 100	0	0	0	105.301	87.3454	45.9124	48.8825	8.23849	1.26994	6.48729	8.74e-11	1.38e-09
AUR62018121	PF03222	PTHR22950,PTHR22950:SF280	KOG1303		K15015	GO:0003333	AT3G28960.1		Transmembrane amino acid transporter family protein	67.1545	70.7378	80.4551	5.37251	11.3035	11.4781	68.215	-2.92839	0.396948	-7.37728	1.62e-13	3.7e-12
AUR62018137	PF00027,PF11834,PF13857,PF12796,PF00520	PTHR10217,PTHR10217:SF478	KOG0498			GO:0055085,GO:0016020,GO:0006811,GO:0005216	AT3G02850.1	SKOR	STELAR K+ outward rectifier	0	0	0	9.67053	4.11037	16.4998	81.3747	5.33855	1.22862	4.34515	1.39e-05	8.68e-05
AUR62018180	PF07168	PTHR31081,PTHR31081:SF4				GO:0071705	AT2G03530.1	ATUPS2,UPS2	ureide permease 2	2077.59	1919.88	2055.77	465.26	509.686	483.515	640.953	-2.05295	0.211333	-9.71429	2.62e-22	1.61e-20
AUR62018186	PF00450	PTHR11802,PTHR11802:SF43		3.4.16.6	K16297	GO:0006508,GO:0004185	AT3G02110.1	scpl25	serine carboxypeptidase-like 25	155.295	112.583	129.006	698.427	645.328	443.342	538.693	2.1841	0.22797	9.58068	9.64e-22	5.59e-20
AUR62018216	PF07983,PF00332	PTHR32227,PTHR32227:SF52		3.2.1.39		GO:0005975,GO:0004553	AT1G66250.1		O-Glycosyl hydrolases family 17 protein	2.09858	0.996308	1.38716	74.1407	32.883	89.6727	26.8503	5.58301	0.921161	6.06084	1.35e-09	1.77e-08
AUR62018220	PF00560,PF08263,PF07714	PTHR27008,PTHR27008:SF17	KOG1187	2.7.11.1		GO:0005515,GO:0006468,GO:0004672	AT1G48480.1	RKL1	receptor-like kinase 1	41.9716	32.8781	18.033	226.72	154.139	243.192	207.453	2.7837	0.296871	9.37682	6.8e-21	3.59e-19
AUR62018245	PF04193	PTHR13131,PTHR13131:SF5					AT5G40670.1		PQ-loop repeat family protein / transmembrane family protein	125.915	191.291	206.686	831.665	575.452	775.49	317.729	2.05096	0.325392	6.30306	2.92e-10	4.23e-09
AUR62018281	PF03330,PF01357	PTHR31867,PTHR31867:SF4					AT1G20190.1	ATEXP11,ATEXPA11,ATHEXP ALPHA 1.14,EXP11,EXPA11	expansin 11	104.929	71.7341	88.7781	1461.32	1122.13	840.772	605.639	3.70363	0.304026	12.1819	3.88e-34	6.68e-32
AUR62018282	PF03330,PF01357	PTHR31867,PTHR31867:SF4					AT1G20190.1	ATEXP11,ATEXPA11,ATHEXP ALPHA 1.14,EXP11,EXPA11	expansin 11	2.09858	0.996308	5.54863	16.1175	19.5243	6.45644	8.23293	2.30546	0.821449	2.80657	0.00500716	0.0158442
AUR62018292	PF03931,PF01466	PTHR11165	KOG1724			GO:0006511	AT1G75950.1	ASK1,ATSKP1,SKP1,SKP1A,UIP1	S phase kinase-associated protein 1	4.19716	2.98892	9.7101	1.0745	0	0	24.003	-4.06864	1.3356	-3.0463	0.00231679	0.00818648
AUR62018298	PF06955,PF00722	PTHR31062,PTHR31062:SF20		2.4.1.207	K08235	GO:0048046,GO:0016762,GO:0006073,GO:0005618,GO:0005975,GO:0004553	AT4G25810.1	XTH23,XTR6	xyloglucan endotransglycosylase 6	16.7886	3.98523	13.8716	375.002	271.284	194.411	326.491	4.69208	0.550967	8.51609	1.65e-17	6.27e-16
AUR62018299	PF04601	PTHR31205,PTHR31205:SF6					AT1G27100.1		Actin cross-linking protein	2.09858	4.98154	5.54863	61.2467	31.8554	64.5644	147.287	3.55662	0.588664	6.04185	1.52e-09	1.98e-08
AUR62018300	PF04601	PTHR31205,PTHR31205:SF2					AT1G59710.1		Protein of unknown function (DUF569)	0	1.99262	0	22.5646	48.2969	22.2388	98.2339	5.11823	1.1293	4.53221	5.84e-06	3.93e-05
AUR62018303	PF04601	PTHR31205,PTHR31205:SF6					AT1G59710.1		Protein of unknown function (DUF569)	54.563	33.8745	41.6147	205.23	206.546	174.324	191.392	2.20778	0.297786	7.41399	1.23e-13	2.85e-12
AUR62018315	PF00004	PTHR23070,PTHR23070:SF5				GO:0005524	AT3G28610.1		P-loop containing nucleoside triphosphate hydrolases superfamily protein	2.09858	2.98892	6.93579	34.3841	15.4139	30.8474	100.798	2.71981	0.626987	4.33791	1.44e-05	8.95e-05
AUR62018325	PF07059	PTHR31558					AT1G59650.1	CW14	Protein of unknown function (DUF1336)	12.5915	5.97785	0	1.0745	1.02759	0	21.6716	-3.20524	1.2202	-2.62682	0.00861868	0.0252682
AUR62018331		PTHR36001,PTHR36001:SF1					AT3G28370.1			4.19716	0	0	7.52152	14.3863	6.45644	4.8807	3.23927	1.2537	2.58378	0.00977245	0.0281256
AUR62018333	PF00005,PF00664	PTHR24221,PTHR24221:SF141				GO:0016887,GO:0005524,GO:0055085,GO:0042626,GO:0016021,GO:0006810	AT3G28345.1		ABC transporter family protein	62.9574	79.7046	92.9396	303.01	271.284	398.864	228.384	2.03541	0.268166	7.59014	3.2e-14	8.09e-13
AUR62018353	PF01055	PTHR22762,PTHR22762:SF91		3.2.1.20		GO:0005975,GO:0004553	AT5G63840.1	PSL5,RSW3	Glycosyl hydrolases family 31 protein	2.09858	2.98892	4.16147	21.4901	32.883	37.3039	28.2872	3.27826	0.74539	4.39805	1.09e-05	6.95e-05
AUR62018370	PF00450	PTHR11802,PTHR11802:SF94	KOG1282	3.4.16.6		GO:0006508,GO:0004185	AT1G28110.1	SCPL45	serine carboxypeptidase-like 45	14.6901	12.952	9.7101	261.104	257.926	142.042	151.93	4.15891	0.389126	10.6878	1.16e-26	1.07e-24
AUR62018371	PF00450	PTHR11802,PTHR11802:SF94	KOG1282	3.4.16.6		GO:0006508,GO:0004185	AT1G28110.2	SCPL45	serine carboxypeptidase-like 45	0	0	0	2.14901	8.22074	8.60858	12.5809	4.62215	1.33477	3.46288	0.00053443	0.00226537
AUR62018388	PF00854	PTHR11654,PTHR11654:SF92				GO:0016020,GO:0006810,GO:0005215	AT1G68570.1		Major facilitator superfamily protein	16.7886	17.9335	30.5175	102.078	138.725	140.607	317.25	2.541	0.396195	6.4135	1.42e-10	2.16e-09
AUR62018391	PF00067	PTHR24296	KOG0157			GO:0055114,GO:0020037,GO:0016705,GO:0005506	AT3G56630.1	CYP94D2	cytochrome P450, family 94, subfamily D, polypeptide 2	8.39432	10.9594	1.38716	38.6821	32.883	43.0429	65.5222	2.41941	0.44788	5.4019	6.59e-08	6.45e-07
AUR62018402	PF13302	PTHR13256,PTHR13256:SF35		2.3.1.57		GO:0008080	AT2G32030.1		Acyl-CoA N-acyltransferases (NAT) superfamily protein	0	0	0	3.22351	13.3587	1.43476	201.948	4.49541	1.56535	2.87183	0.00408098	0.0133019
AUR62018444	PF00230	PTHR19139,PTHR19139:SF128	KOG0223		K09875	GO:0016020,GO:0006810,GO:0005215	AT3G56950.2	SIP2,SIP2;1	small and basic intrinsic protein 2;1	0	1.99262	2.77432	55.8742	44.1865	22.2388	68.4919	4.47415	0.792675	5.64437	1.66e-08	1.8e-07
AUR62018474										0	0	0	35.4586	133.587	23.6736	199.561	7.93371	1.48106	5.35679	8.47e-08	8.11e-07
AUR62018494	PF00248	PTHR11732,PTHR11732:SF226	KOG1575	1.1.1.317			AT1G60710.1	ATB2	NAD(P)-linked oxidoreductase superfamily protein	503.659	253.062	337.079	1842.77	1407.8	1495.02	1085.59	2.12596	0.280183	7.58774	3.26e-14	8.22e-13
AUR62018496	PF00248	PTHR11732,PTHR11732:SF226	KOG1575	1.1.1.317			AT1G60710.1	ATB2	NAD(P)-linked oxidoreductase superfamily protein	663.151	626.677	613.124	93.4818	142.835	152.085	200.135	-2.28908	0.326686	-7.00698	2.44e-12	4.72e-11
AUR62018510	PF06884	PTHR31360,PTHR31360:SF0					AT1G05510.1		Protein of unknown function (DUF1264)	12366.9	9849.5	19438.2	3546.93	4391.93	1660.02	3778.51	-2.1177	0.43149	-4.90787	9.21e-07	7.29e-06
AUR62018523	PF00201	PTHR11926,PTHR11926:SF98	KOG1192	2.4.1.271		GO:0016758,GO:0008152	AT4G15550.1	IAGLU	indole-3-acetate beta-D-glucosyltransferase	2.09858	6.97415	13.8716	1345.28	681.294	1299.18	739.42	7.09985	0.473612	14.9909	8.42e-51	4.84e-48
AUR62018545	PF05498	PTHR33136,PTHR33136:SF3					AT4G14010.1	RALFL32	ralf-like 32	0	2.98892	0	9.67053	12.3311	7.8912	125.376	2.87929	0.940634	3.06101	0.00220595	0.00784715
AUR62018594	PF00505,PF01388	PTHR13711,PTHR13711:SF202	KOG0381			GO:0003677	AT1G04880.1		HMG (high mobility group) box protein with ARID/BRIGHT DNA-binding domain	102.83	39.8523	37.4533	9.67053	12.3311	10.0433	19.2482	-2.46178	0.513083	-4.79801	1.6e-06	1.21e-05
AUR62018613	PF13193,PF00501	PTHR24096,PTHR24096:SF253	KOG1176			GO:0008152,GO:0003824	AT4G19010.1		AMP-dependent synthetase and ligase family protein	2.09858	1.99262	1.38716	15.043	10.2759	3.58691	21.0715	2.33855	0.840476	2.78241	0.00539562	0.0168625
AUR62018621	PF03152	PTHR12555,PTHR12555:SF14	KOG1816			GO:0006511	AT4G15420.1		Ubiquitin fusion degradation UFD1 family protein	316.885	244.095	328.756	1381.81	1902.07	1091.14	810.646	2.3014	0.248767	9.25119	2.22e-20	1.1e-18
AUR62018629	PF00722,PF06955	PTHR31062,PTHR31062:SF16		2.4.1.207		GO:0005975,GO:0004553,GO:0048046,GO:0016762,GO:0006073,GO:0005618	AT1G32170.1	XTH30,XTR4	xyloglucan endotransglucosylase/hydrolase 30	0	0	11.0973	20.4156	26.7174	17.2172	252.742	2.52929	0.605937	4.17417	2.99e-05	0.000172514
AUR62018639	PF16884,PF00107	PTHR11695,PTHR11695:SF598	KOG1196	1.3.1.74	K07119	GO:0055114,GO:0016491,GO:0008270	AT5G16970.1	AER,AT-AER	alkenal reductase	4.19716	1.99262	4.16147	0	0	0	32.751	-4.24706	1.34822	-3.15012	0.00163204	0.00603212
AUR62018644	PF00155	PTHR11751,PTHR11751:SF363			K00815	GO:0030170,GO:0009058	AT4G28420.2		Tyrosine transaminase family protein	23.0844	33.8745	27.7432	2.14901	4.11037	3.58691	15.6036	-3.10561	0.686382	-4.52461	6.05e-06	4.06e-05
AUR62018646	PF02928,PF02375,PF02373	PTHR10694,PTHR10694:SF33		1.14.11.27			AT5G46910.1		Transcription factor jumonji (jmj) family protein / zinc finger (C5HC2 type) family protein	79.746	62.7674	66.5836	357.809	363.768	443.342	634.212	2.49888	0.235274	10.6211	2.38e-26	2.14e-24
AUR62018659	PF04080	PTHR13148,PTHR13148:SF2	KOG2970				AT1G16560.1		Per1-like family protein	0	0	0	7.52152	0	9.32597	13.4894	4.47158	1.31331	3.40481	0.000662111	0.00273581
AUR62018665	PF08241	PTHR10108,PTHR10108:SF934		2.1.1.103		GO:0008168,GO:0008152	AT1G73600.2		S-adenosyl-L-methionine-dependent methyltransferases superfamily protein	27.2815	32.8781	15.2587	4.29801	3.08278	3.58691	9.21339	-2.79209	0.676164	-4.12931	3.64e-05	0.000206054
AUR62018684	PF02458	PTHR31896		2.3.1.133		GO:0016747	AT5G07850.1		HXXXD-type acyl-transferase family protein	44.0702	49.8154	67.9707	687.682	435.699	518.667	435.851	3.33057	0.248465	13.4046	5.68e-41	1.61e-38
AUR62018699	PF01370	PTHR10366,PTHR10366:SF428	KOG1502	1.2.1.44		GO:0050662,GO:0003824	AT2G23910.1		NAD(P)-binding Rossmann-fold superfamily protein	10.4929	45.8301	40.2276	400.79	296.974	261.844	382.359	3.24135	0.372316	8.70592	3.15e-18	1.29e-16
AUR62018717	PF10604	PTHR31213,PTHR31213:SF6			K14496		AT4G17870.1	PYR1,RCAR11	Polyketide cyclase/dehydrase and lipid transport superfamily protein	4.19716	14.9446	9.7101	61.2467	45.2141	42.3255	54.7593	2.21328	0.397579	5.56689	2.59e-08	2.73e-07
AUR62018731	PF00067	PTHR24286,PTHR24286:SF0	KOG0157		K09832	GO:0055114,GO:0020037,GO:0016705,GO:0005506	AT2G34500.1	CYP710A1	cytochrome P450, family 710, subfamily A, polypeptide 1	8.39432	13.9483	8.32295	80.5877	90.4281	49.4994	205.95	2.77787	0.445931	6.22936	4.68e-10	6.56e-09
AUR62018738	PF07690	PTHR11654,PTHR11654:SF121			K14638	GO:0055085,GO:0016021,GO:0016020,GO:0006810,GO:0005215	AT1G32450.1	NRT1.5	nitrate transporter 1.5	2.09858	3.98523	1.38716	26.8626	18.4967	7.8912	363.856	2.70833	0.783786	3.45545	0.000549373	0.0023229
AUR62018742	PF04825	PTHR12585,PTHR12585:SF31				GO:0005515	AT5G40840.2	AtRAD21.1,SYN2	Rad21/Rec8-like family protein	83.9432	102.62	105.424	15.043	31.8554	25.1084	36.3982	-2.02036	0.392132	-5.15225	2.57e-07	2.26e-06
AUR62018752	PF02365	PTHR31989,PTHR31989:SF51				GO:0006355,GO:0003677	AT4G17980.1	anac071,NAC071	NAC domain containing protein 71	0	0.996308	1.38716	8.59602	13.3587	7.8912	12.6219	3.45089	1.17234	2.94359	0.00324425	0.0109123
AUR62018776	PF00931	PTHR23155,PTHR23155:SF592	KOG4658			GO:0043531	AT3G07040.1	RPM1,RPS3	NB-ARC domain-containing disease resistance protein	0	0	4.16147	7.52152	9.24833	11.4781	4.97983	2.76836	1.09902	2.51893	0.0117713	0.032893
AUR62018783	PF02212,PF00350,PF01031	PTHR11566,PTHR11566:SF77				GO:0005525,GO:0003924	AT3G60190.1	ADL1E,ADL4,ADLP2,DL1E,DRP1E,EDR3	DYNAMIN-like 1E	54.563	37.8597	27.7432	5.37251	6.16556	4.30429	10.4207	-2.92514	0.723661	-4.04214	5.3e-05	0.000286862
AUR62018784	PF00477	PTHR34671,PTHR34671:SF1					AT2G40170.1	ATEM6,EM6,GEA6	Stress induced protein	44410.1	38479.4	47909.6	6045.15	8869.15	5155.11	10936	-2.70426	1.10456	-2.44826	0.0143546	0.0388662
AUR62018801	PF00169,PF06650,PF12624,PF06101,PF16910,PF16908	PTHR16166,PTHR16166:SF105	KOG1809				AT4G17140.3		pleckstrin homology (PH) domain-containing protein	1643.19	1417.75	1527.26	217.05	247.65	493.559	589.323	-2.2544	0.286779	-7.8611	3.81e-15	1.1e-13
AUR62018804	PF07714	PTHR27001,PTHR27001:SF228	KOG1187	2.7.11.1,2.7.10.2		GO:0006468,GO:0004672	AT5G47070.1		Protein kinase superfamily protein	52.4645	24.9077	62.4221	352.437	453.168	249.649	291.959	2.9455	0.339362	8.67952	3.97e-18	1.61e-16
AUR62018864		PTHR34189,PTHR34189:SF1					AT2G35658.2			6.29574	6.97415	2.77432	20.4156	16.4415	32.2822	18.7565	2.11275	0.590005	3.58091	0.000342402	0.00152077
AUR62018879	PF00847	PTHR31190,PTHR31190:SF30			K09286	GO:0006355,GO:0003700	AT4G17500.1	ATERF-1,ERF-1	ethylene responsive element binding factor 1	14.6901	7.97046	27.7432	1472.07	2025.39	794.142	939.169	6.43585	0.464314	13.861	1.09e-43	3.63e-41
AUR62018895	PF05212,PF00067	PTHR24286,PTHR24286:SF12		1.14.13.79		GO:0055114,GO:0020037,GO:0016705,GO:0005506	AT1G05160.1	ATKAO1,CYP88A3,KAO1	cytochrome P450, family 88, subfamily A, polypeptide 3	27.2815	26.9003	16.6459	2.14901	5.13796	7.17382	8.5271	-2.23748	0.624756	-3.58136	0.000341808	0.00151833
AUR62018906	PF06955,PF00722	PTHR31062,PTHR31062:SF20		2.4.1.207,3.2.1.151		GO:0048046,GO:0016762,GO:0006073,GO:0005618,GO:0005975,GO:0004553	AT4G25810.1	XTH23,XTR6	xyloglucan endotransglycosylase 6	2.09858	0	0	20.4156	7.19315	3.58691	127.593	4.2669	1.2391	3.44355	0.000574139	0.00241707
AUR62018907	PF06955,PF00722	PTHR31062,PTHR31062:SF20		2.4.1.207	K08235	GO:0048046,GO:0016762,GO:0006073,GO:0005618,GO:0005975,GO:0004553	AT4G25810.1	XTH23,XTR6	xyloglucan endotransglycosylase 6	18.8872	9.96308	20.8074	106.376	181.884	51.6515	348.729	2.80932	0.472318	5.94794	2.72e-09	3.38e-08
AUR62018916	PF02358	PTHR10788,PTHR10788:SF19		3.1.3.12	K01087	GO:0005992,GO:0003824	AT1G35910.1		Haloacid dehalogenase-like hydrolase (HAD) superfamily protein	0	0	0	19.3411	15.4139	31.5648	54.2264	6.42039	1.24097	5.17369	2.3e-07	2.03e-06
AUR62018943	PF04674	PTHR31279,PTHR31279:SF3					AT4G08950.1	EXO	Phosphate-responsive 1 family protein	25.1829	9.96308	15.2587	1401.15	1202.28	1991.45	2309.91	6.61799	0.36413	18.1748	8.18e-74	1.46e-70
AUR62018944	PF04674	PTHR31279,PTHR31279:SF3					AT1G35140.1	EXL7,PHI-1	Phosphate-responsive 1 family protein	0	0	0	262.179	179.829	317.083	360.316	9.91528	1.23109	8.05407	8.01e-16	2.51e-14
AUR62018945	PF04674	PTHR31279,PTHR31279:SF3					AT4G08950.1	EXO	Phosphate-responsive 1 family protein	0	0	1.38716	10.745	21.5794	10.7607	331.43	4.78702	1.21171	3.95064	7.79e-05	0.000405004
AUR62018946	PF04674	PTHR31279,PTHR31279:SF3					AT4G08950.1	EXO	Phosphate-responsive 1 family protein	0	1.99262	2.77432	29.0116	19.5243	13.6303	230.503	3.50454	0.833117	4.20654	2.59e-05	0.000151789
AUR62018948	PF04674	PTHR31279,PTHR31279:SF3					AT4G08950.1	EXO	Phosphate-responsive 1 family protein	140.605	94.6492	54.0991	12.894	10.2759	10.0433	696.876	-3.11574	0.416421	-7.48218	7.31e-14	1.76e-12
AUR62018949	PF04674	PTHR31279,PTHR31279:SF8					AT4G08950.1	EXO	Phosphate-responsive 1 family protein	0	2.98892	0	18.2666	18.4967	4.30429	555.853	3.26031	0.899621	3.62409	0.000289978	0.00131198
AUR62018956	PF00244	PTHR18860,PTHR18860:SF26	KOG0841		K06630	GO:0019904	AT1G78300.1	14-3-3OMEGA,GF14 OMEGA,GRF2	general regulatory factor 2	220.351	225.166	346.789	1476.37	1143.71	593.275	2340.38	2.01848	0.405727	4.97499	6.53e-07	5.31e-06
AUR62018975	PF02806,PF02922	PTHR10357,PTHR10357:SF74		3.2.1.68	K01214	GO:0043169,GO:0005975,GO:0003824,GO:0004553	AT4G09020.1	ATISA3,ISA3	isoamylase 3	451.194	478.228	378.694	84.8857	94.5385	96.1292	187.601	-2.24493	0.207004	-10.8449	2.11e-27	2.13e-25
AUR62018989	PF07651	PTHR22951,PTHR22951:SF24				GO:0005543	AT4G40080.1		ENTH/ANTH/VHS superfamily protein	2.09858	1.99262	2.77432	10.745	11.3035	10.7607	62.2378	2.26392	0.749849	3.01916	0.00253475	0.00883698
AUR62018994	PF16913	PTHR31376,PTHR31376:SF1				GO:0016021,GO:0005215	AT1G28220.1	ATPUP3,PUP3	purine permease 3	4.19716	3.98523	0	0	0	0	6.11486	-3.98589	1.51094	-2.63803	0.008339	0.0245629
AUR62019024		PTHR31110,PTHR31110:SF2					AT4G24610.1			100.732	91.6603	83.2295	500.718	518.934	859.424	378.358	2.77791	0.252742	10.9911	4.22e-28	4.57e-26
AUR62019032	PF00931	PTHR23155,PTHR23155:SF563	KOG4658			GO:0043531	AT3G14470.1		NB-ARC domain-containing disease resistance protein	2.09858	2.98892	0	13.9685	4.11037	13.6303	7.90679	2.58673	1.00777	2.56678	0.0102648	0.0293218
AUR62019035	PF00026	PTHR13683,PTHR13683:SF259		3.4.23.12		GO:0006508,GO:0004190	AT1G09750.1		Eukaryotic aspartyl protease family protein	0	0	0	5.37251	0	5.02167	73.0992	3.75981	1.36215	2.7602	0.00577661	0.0178688
AUR62019040	PF00187,PF00182	PTHR22595,PTHR22595:SF34	KOG4742	3.2.1.14	K01183	GO:0008061,GO:0016998,GO:0006032,GO:0004568	AT3G12500.1	ATHCHIB,B-CHI,CHI-B,HCHIB,PR-3,PR3	basic chitinase	6.29574	6.97415	2.77432	45.1291	38.0209	24.391	341.206	2.7159	0.564675	4.80966	1.51e-06	1.15e-05
AUR62019055	PF00225	PTHR24115,PTHR24115:SF487		3.6.4.4		GO:0008017,GO:0007018,GO:0005524,GO:0003777,GO:0005871	AT3G12020.1		P-loop containing nucleoside triphosphate hydrolases superfamily protein	16.7886	15.9409	8.32295	85.9602	59.6004	109.042	59.5608	2.65077	0.382159	6.93631	4.02e-12	7.6e-11
AUR62019113							AT2G38465.1			25.1829	11.9557	31.9046	7.52152	3.08278	0.717382	5.42558	-2.64542	1.06409	-2.48609	0.0129155	0.0355889
AUR62019115	PF08263,PF13855,PF00069	PTHR27008,PTHR27008:SF19	KOG1187	2.7.11.1		GO:0005515,GO:0006468,GO:0005524,GO:0004672	AT1G48480.1	RKL1	receptor-like kinase 1	2.09858	9.96308	1.38716	18.2666	28.7726	45.9124	188.964	2.59054	0.546925	4.73654	2.17e-06	1.6e-05
AUR62019136	PF00067	PTHR24298,PTHR24298:SF86	KOG0156			GO:0055114,GO:0020037,GO:0016705,GO:0005506	AT3G26210.1	CYP71B23	cytochrome P450, family 71, subfamily B, polypeptide 23	0	0	0	12.894	5.13796	13.6303	17.3298	5.3519	1.25585	4.26156	2.03e-05	0.000121811
AUR62019155	PF00561	PTHR10992,PTHR10992:SF866	KOG4409	2.3.1.51			AT4G24160.1		alpha/beta-Hydrolases superfamily protein	222.449	224.169	230.268	1012.18	1140.63	1045.94	659.192	2.23977	0.155309	14.4214	3.79e-47	1.63e-44
AUR62019156	PF08263,PF00560,PF00069,PF13855	PTHR27000,PTHR27000:SF26	KOG1187	2.7.11.1		GO:0005515,GO:0006468,GO:0005524,GO:0004672	AT4G36180.1		Leucine-rich receptor-like protein kinase family protein	0	0.996308	0	1.0745	3.08278	13.6303	5.5354	3.58954	1.49268	2.40476	0.0161832	0.0430237
AUR62019176	PF00954,PF07714,PF01453	PTHR27002,PTHR27002:SF150	KOG1187	2.7.11.1		GO:0048544,GO:0006468,GO:0004672	AT2G41890.1		curculin-like (mannose-binding) lectin family protein / PAN domain-containing protein	4.19716	2.98892	2.77432	38.6821	29.8002	45.9124	26.3166	3.5912	0.613624	5.85244	4.84e-09	5.79e-08
AUR62019177		PTHR31250,PTHR31250:SF4					AT3G13600.1		calmodulin-binding family protein	2.09858	4.98154	2.77432	19.3411	38.0209	36.5865	92.9799	3.13754	0.604561	5.18978	2.11e-07	1.88e-06
AUR62019202		PTHR37707					AT1G60870.1	MEE9	maternal effect embryo arrest 9	8.39432	23.9114	12.4844	84.8857	94.5385	43.7603	272.229	2.23377	0.485879	4.59737	4.28e-06	2.96e-05
AUR62019218	PF00487	PTHR32100,PTHR32100:SF16		1.3.1.35	K10256	GO:0006629	AT3G12120.2	FAD2	fatty acid desaturase 2	31.4787	24.9077	36.0661	5.37251	6.16556	9.32597	20.6313	-2.10158	0.511826	-4.10604	4.02e-05	0.000224997
AUR62019231	PF01453,PF07714	PTHR27002,PTHR27002:SF64	KOG1187	2.7.11.1		GO:0006468,GO:0004672	AT5G60900.1	RLK1	receptor-like protein kinase 1	12.5915	13.9483	6.93579	2.14901	2.05519	2.86953	8.7096	-2.21952	0.725684	-3.05852	0.00222431	0.00789898
AUR62019249	PF01477,PF00305	PTHR11771,PTHR11771:SF42		1.13.11.12	K00454	GO:0005515,GO:0055114,GO:0046872,GO:0016702	AT3G45140.1	ATLOX2,LOX2	lipoxygenase 2	0	0	0	7.52152	10.2759	17.9345	2259.81	5.5221	1.37714	4.00984	6.08e-05	0.000324821
AUR62019268	PF00847	PTHR32467,PTHR32467:SF12				GO:0006355,GO:0003700,GO:0007275	AT1G51190.1	PLT2	Integrase-type DNA-binding superfamily protein	142.703	246.088	195.589	7.52152	16.4415	7.8912	46.0722	-4.2139	0.551406	-7.6421	2.14e-14	5.56e-13
AUR62019271	PF00069	PTHR24362,PTHR24362:SF258	KOG0589	2.7.11.1	K08857	GO:0006468,GO:0005524,GO:0004672	AT3G20860.1	ATNEK5,NEK5	NIMA-related kinase 5	2.09858	0	1.38716	7.52152	4.11037	9.32597	15.0443	2.94975	1.10652	2.6658	0.00768058	0.0228919
AUR62019289	PF00628,PF01426,PF00004	PTHR10763,PTHR10763:SF23			K02603	GO:0005515,GO:0003682,GO:0005524	AT4G12620.1	ATORC1B,ORC1B,UNE13	origin of replication complex 1B	12.5915	13.9483	11.0973	1.0745	2.05519	2.86953	13.357	-2.58955	0.727916	-3.55749	0.00037442	0.00164808
AUR62019295	PF00249	PTHR10641,PTHR10641:SF640	KOG0048		K09422		AT3G08500.1	AtMYB83,MYB83	myb domain protein 83	4.19716	6.97415	2.77432	19.3411	38.0209	10.0433	16.5153	2.19665	0.698574	3.14448	0.00166381	0.00613081
AUR62019321	PF01370	PTHR10366,PTHR10366:SF362	KOG1502	1.1.1.195		GO:0050662,GO:0003824	AT5G19440.1		NAD(P)-binding Rossmann-fold superfamily protein	329.477	309.852	368.984	2468.13	2270.98	1728.89	1040.4	2.68169	0.200003	13.4082	5.41e-41	1.54e-38
AUR62019323	PF01370	PTHR10366,PTHR10366:SF244	KOG1502	1.1.1.195		GO:0050662,GO:0003824	AT5G19440.1		NAD(P)-binding Rossmann-fold superfamily protein	14.6901	10.9594	13.8716	3.22351	4.11037	2.15215	26.878	-2.07642	0.653573	-3.17703	0.00148793	0.00556864
AUR62019337	PF00010	PTHR11514,PTHR11514:SF58				GO:0046983	AT3G06120.1	MUTE	basic helix-loop-helix (bHLH) DNA-binding superfamily protein	0	1.99262	11.0973	26.8626	32.883	21.5215	22.579	2.56142	0.58942	4.34567	1.39e-05	8.66e-05
AUR62019373	PF00201	PTHR11926,PTHR11926:SF276		2.4.1.203	K13495	GO:0016758,GO:0008152	AT2G15490.1	UGT73B4	UDP-glycosyltransferase 73B4	0	0	0	40.8311	76.0419	40.8908	187.223	7.64233	1.23793	6.1735	6.68e-10	9.12e-09
AUR62019395	PF01764	PTHR31479,PTHR31479:SF4				GO:0006629	AT4G10955.1		alpha/beta-Hydrolases superfamily protein	0	0	0	12.894	9.24833	14.3476	72.5489	5.54989	1.24212	4.46808	7.89e-06	5.16e-05
AUR62019396	PF04043,PF01095	PTHR31707,PTHR31707:SF8		3.1.1.11		GO:0004857,GO:0042545,GO:0030599,GO:0005618	AT5G53370.1	ATPMEPCRF,PMEPCRF	pectin methylesterase PCR fragment F	128.013	112.583	145.652	654.372	583.673	817.098	651.233	2.417	0.237342	10.1836	2.35e-24	1.73e-22
AUR62019425	PF00141	PTHR31235		1.11.1.7	K00430	GO:0055114,GO:0020037,GO:0006979,GO:0004601	AT5G17820.1		Peroxidase superfamily protein	0	0	0	0	6.16556	5.02167	32.0459	3.87522	1.34254	2.88649	0.00389566	0.012769
AUR62019434	PF07883	PTHR31238,PTHR31238:SF39					AT3G62020.1	GLP10	germin-like protein 10	4.19716	8.96677	8.32295	40.8311	30.8278	34.4343	64.3463	2.20883	0.448004	4.93039	8.21e-07	6.56e-06
AUR62019440	PF02298	PTHR33021,PTHR33021:SF45				GO:0009055	AT4G27520.1	AtENODL2,ENODL2	early nodulin-like protein 2	203.562	148.45	133.167	12.894	39.0485	20.0867	637.728	-2.74941	0.331426	-8.29572	1.08e-16	3.75e-15
AUR62019441	PF01554	PTHR11206,PTHR11206:SF78	KOG1347		K03327	GO:0055085,GO:0016020,GO:0015297,GO:0015238,GO:0006855	AT3G23560.1	ALF5	MATE efflux family protein	56.6616	61.7711	76.2937	17.192	16.4415	11.4781	45.6991	-2.12975	0.452968	-4.70176	2.58e-06	1.87e-05
AUR62019446	PF00560,PF13855,PF00069	PTHR27000,PTHR27000:SF24	KOG1187	2.7.11.1		GO:0005515,GO:0006468,GO:0005524,GO:0004672	AT5G53890.1	AtPSKR2,PSKR2	phytosylfokine-alpha receptor 2	14.6901	15.9409	15.2587	82.7367	51.3796	82.4989	84.1643	2.23453	0.330293	6.7653	1.33e-11	2.36e-10
AUR62019451							AT3G15280.1			3450.06	3402.39	4590.1	626.435	882.702	423.255	959.529	-2.56696	0.333891	-7.68803	1.49e-14	4e-13
AUR62019473	PF10508	PTHR13554	KOG4413		K06692	GO:0043248	AT3G15180.1		ARM repeat superfamily protein	4488.86	4000.17	4429.19	900.433	1130.35	877.358	1310.87	-2.15164	0.147384	-14.5988	2.86e-48	1.36e-45
AUR62019477	PF02365	PTHR31744,PTHR31744:SF22				GO:0006355,GO:0003677	AT5G53950.1	ANAC098,ATCUC2,CUC2	NAC (No Apical Meristem) domain transcriptional regulator superfamily protein	0	1.99262	0	11.8195	10.2759	7.17382	10.0405	3.45467	1.20028	2.87821	0.00399933	0.0130679
AUR62019490	PF07939	PTHR33785,PTHR33785:SF1					AT2G42760.1			4.19716	2.98892	9.7101	60.1722	15.4139	19.3693	49.355	2.49497	0.660646	3.77656	0.000159011	0.000768431
AUR62019498	PF01190	PTHR33470,PTHR33470:SF1			K03006		AT2G47540.1		Pollen Ole e 1 allergen and extensin family protein	2.09858	0.996308	0	18.2666	4.11037	12.9129	60.3377	3.67924	1.20449	3.05461	0.00225355	0.00799054
AUR62019560	PF03634	PTHR31072,PTHR31072:SF3					AT3G15030.3	MEE35,TCP4	TCP family transcription factor 4	111.225	97.6381	86.0038	489.973	427.479	503.602	284.599	2.27688	0.264298	8.61479	7.01e-18	2.78e-16
AUR62019572	PF01453	PTHR32444,PTHR32444:SF13					AT1G78860.1		D-mannose binding lectin protein with Apple-like carbohydrate-binding domain	10.4929	24.9077	33.2918	523.283	530.238	357.256	667.225	4.30685	0.390265	11.0357	2.57e-28	2.85e-26
AUR62019587		PTHR31723					AT1G78780.2		pathogenesis-related family protein	858.319	649.593	1048.69	159.026	105.842	86.8032	212.61	-2.86691	0.301997	-9.49316	2.24e-21	1.25e-19
AUR62019599	PF00685	PTHR11783,PTHR11783:SF74	KOG1584			GO:0008146	AT3G45070.1		P-loop containing nucleoside triphosphate hydrolases superfamily protein	0	0.996308	5.54863	56.9487	54.4624	20.8041	61.249	4.26354	0.821934	5.18721	2.13e-07	1.9e-06
AUR62019601	PF07690	PTHR24064,PTHR24064:SF287	KOG0253			GO:0055085,GO:0016021	AT3G13050.1		Major facilitator superfamily protein	2.09858	1.99262	4.16147	26.8626	34.9381	44.4777	167.031	3.71494	0.652285	5.69527	1.23e-08	1.37e-07
AUR62019627	PF14416,PF13839	PTHR32285,PTHR32285:SF42					AT1G29050.1	TBL38	TRICHOME BIREFRINGENCE-LIKE 38	4.19716	0.996308	6.93579	25.7881	23.6346	7.17382	29.8661	2.29566	0.681859	3.36676	0.000760559	0.00308804
AUR62019658	PF02358,PF00982	PTHR10788,PTHR10788:SF6		2.4.1.15		GO:0005992,GO:0003824	AT1G78580.1	ATTPS1,TPS1	trehalose-6-phosphate synthase	172.083	154.428	167.846	17.192	42.1313	31.5648	54.0864	-2.43677	0.367715	-6.6268	3.43e-11	5.75e-10
AUR62019664	PF03083	PTHR10791,PTHR10791:SF57	KOG1623				AT3G14770.1		Nodulin MtN3 family protein	8.39432	9.96308	5.54863	84.8857	28.7726	73.8903	185.318	2.95132	0.456861	6.46001	1.05e-10	1.62e-09
AUR62019697	PF00067	PTHR24282,PTHR24282:SF53		1.14.13.173		GO:0055114,GO:0020037,GO:0016705,GO:0005506	AT3G14660.1	CYP72A13	cytochrome P450, family 72, subfamily A, polypeptide 13	146.901	139.483	137.329	782.238	673.073	566.014	561.039	2.25567	0.192088	11.7429	7.68e-32	1.14e-29
AUR62019698	PF00067	PTHR24282,PTHR24282:SF53		1.14.13.173		GO:0055114,GO:0020037,GO:0016705,GO:0005506	AT3G14690.1	CYP72A15	cytochrome P450, family 72, subfamily A, polypeptide 15	50.3659	59.7785	70.745	459.887	437.754	406.038	325.481	2.83029	0.198558	14.2542	4.22e-46	1.7e-43
AUR62019703	PF01535,PF13041	PTHR24015,PTHR24015:SF740					AT3G14580.1		Pentatricopeptide repeat (PPR) superfamily protein	6.29574	3.98523	9.7101	29.0116	23.6346	30.8474	16.3993	2.09498	0.647587	3.23505	0.0012162	0.00465861
AUR62019704	PF00168	PTHR10774,PTHR10774:SF80				GO:0005515	AT1G53590.1	NTMC2T6.1,NTMC2TYPE6.1	Calcium-dependent lipid-binding (CaLB domain) family protein	1152.12	1197.56	1231.8	202.007	242.512	196.563	460.989	-2.48486	0.169308	-14.6766	9.11e-49	4.48e-46
AUR62019714										4.19716	5.97785	9.7101	0	0	0.717382	4.2885	-4.34589	1.4001	-3.10398	0.00190933	0.00691754
AUR62019732	PF00067	PTHR24298,PTHR24298:SF121	KOG0156	1.14.13.152		GO:0055114,GO:0020037,GO:0016705,GO:0005506	AT2G45570.1	CYP76C2	cytochrome P450, family 76, subfamily C, polypeptide 2	0	0	0	2.14901	0	4.30429	40.0773	3.18282	1.3205	2.41031	0.015939	0.0424777
AUR62019755	PF00759	PTHR22298,PTHR22298:SF22		3.2.1.4		GO:0005975,GO:0004553	AT4G09740.1	AtGH9B14,GH9B14	glycosyl hydrolase 9B14	6.29574	0	1.38716	13.9685	8.22074	10.7607	98.9661	2.4647	0.934344	2.63789	0.00834231	0.0245705
AUR62019820	PF03106	PTHR32096,PTHR32096:SF20				GO:0043565,GO:0006355,GO:0003700	AT4G23810.1	ATWRKY53,WRKY53	WRKY family transcription factor	2.09858	2.98892	1.38716	4.29801	7.19315	18.6519	222.522	2.24072	0.760512	2.94633	0.00321565	0.0108301
AUR62019826		PTHR37379,PTHR37379:SF1								0	0	1.38716	20.4156	13.3587	1.43476	39.316	4.47979	1.33322	3.36012	0.00077909	0.00315346
AUR62019827	PF00295	PTHR31339,PTHR31339:SF3				GO:0005975,GO:0004650	AT4G23820.1		Pectin lyase-like superfamily protein	186.774	156.42	166.459	38.6821	51.3796	36.5865	73.7984	-2.00994	0.338328	-5.94082	2.84e-09	3.52e-08
AUR62019829	PF00847	PTHR31657,PTHR31657:SF9				GO:0006355,GO:0003700	AT1G64380.1		Integrase-type DNA-binding superfamily protein	10.4929	6.97415	2.77432	36.5331	25.6898	23.6736	167.217	2.14617	0.520532	4.12303	3.74e-05	0.000211144
AUR62019831	PF09478,PF00759	PTHR22298,PTHR22298:SF19		3.2.1.4		GO:0030246,GO:0005975,GO:0004553	AT1G64390.1	AtGH9C2,GH9C2	glycosyl hydrolase 9C2	50.3659	72.7305	87.3909	455.589	353.492	360.126	1285.65	2.44697	0.236513	10.346	4.36e-25	3.46e-23
AUR62019889	PF00106	PTHR24320,PTHR24320:SF81	KOG1208	1.1.1.330		GO:0016491,GO:0008152	AT4G24050.1		NAD(P)-binding Rossmann-fold superfamily protein	14.6901	21.9188	27.7432	199.858	206.546	131.281	390.104	3.02733	0.375866	8.05428	7.99e-16	2.51e-14
AUR62019904	PF02298	PTHR33021,PTHR33021:SF44				GO:0009055	AT1G64640.1	AtENODL8,ENODL8	early nodulin-like protein 8	8.39432	1.99262	5.54863	126.791	38.0209	38.0212	118.48	3.77813	0.773603	4.88381	1.04e-06	8.15e-06
AUR62019916	PF04398	PTHR31676,PTHR31676:SF20					AT4G24130.1		Protein of unknown function, DUF538	10.4929	3.98523	5.54863	93.4818	133.587	35.8691	1964.97	3.78956	0.763384	4.96417	6.9e-07	5.59e-06
AUR62019917	PF00561	PTHR10794	KOG1838	2.3.1.84			AT3G50790.1		esterase/lipase/thioesterase family protein	6.29574	0.996308	2.77432	13.9685	24.6622	10.0433	140.303	2.51279	0.66421	3.78312	0.000154873	0.000750036
AUR62019928	PF13225	PTHR33591,PTHR33591:SF1		5.2.1.14			AT1G64680.1			52.4645	22.9151	15.2587	116.046	138.725	144.911	201.166	2.21978	0.376812	5.89095	3.84e-09	4.66e-08
AUR62019932		PTHR31071,PTHR31071:SF10					AT1G64690.1	BLT	branchless trichome	4.19716	0.996308	2.77432	12.894	12.3311	5.02167	29.7838	2.07095	0.757556	2.73373	0.00626222	0.0192027
AUR62019946	PF00719	PTHR10286,PTHR10286:SF10	KOG1626	3.6.1.1	K01507	GO:0006796,GO:0005737,GO:0004427,GO:0000287	AT2G46860.1	AtPPa3,PPa3	pyrophosphorylase 3	2.09858	2.98892	9.7101	37.6076	84.2626	40.8908	155.584	3.42838	0.583788	5.87264	4.29e-09	5.17e-08
AUR62019948	PF02362	PTHR31140,PTHR31140:SF4				GO:0003677	AT2G46870.1	NGA1	AP2/B3-like transcriptional factor family protein	25.1829	34.8708	23.5817	114.972	158.249	207.323	106.697	2.50089	0.348785	7.1703	7.48e-13	1.55e-11
AUR62019972	PF03016	PTHR11062,PTHR11062:SF59	KOG1021	2.4.2.41			AT4G16745.1		Exostosin family protein	0	0	0	5.37251	14.3863	10.0433	17.7422	5.24758	1.28746	4.07593	4.58e-05	0.000252127
AUR62019980	PF00847	PTHR31985,PTHR31985:SF3				GO:0006355,GO:0003700	AT2G44940.1		Integrase-type DNA-binding superfamily protein	0	0	0	5.37251	4.11037	2.86953	5.87348	3.943	1.36781	2.8827	0.00394278	0.0129048
AUR62019983	PF06888	PTHR20889,PTHR20889:SF4	KOG3120	3.6.1.1	K13248	GO:0016791,GO:0008152	AT1G73010.1	ATPS2,PS2	phosphate starvation-induced gene 2	0	0	0	11.8195	8.22074	1.43476	4.47426	4.74109	1.49394	3.17354	0.0015059	0.00562658
AUR62020033	PF00069,PF00139	PTHR27007	KOG1187	2.7.11.1		GO:0006468,GO:0005524,GO:0004672,GO:0030246	AT3G53810.1		Concanavalin A-like lectin protein kinase family protein	6.29574	0	1.38716	16.1175	10.2759	11.4781	9.9493	2.67681	0.907528	2.94956	0.00318226	0.0107357
AUR62020044	PF00481	PTHR13832,PTHR13832:SF219	KOG0698	3.1.3.16		GO:0003824,GO:0006470,GO:0004722	AT2G29380.1	HAI3	highly ABA-induced PP2C gene 3	302.195	345.719	321.821	80.5877	63.7107	47.3472	84.7793	-2.35249	0.285012	-8.25401	1.53e-16	5.24e-15
AUR62020080	PF13410,PF13417	PTHR11260,PTHR11260:SF230	KOG0406	2.5.1.18	K00799	GO:0005515	AT1G78380.1	ATGSTU19,GST8,GSTU19	glutathione S-transferase TAU 19	3494.13	2286.53	3381.89	14431.6	16177.4	8019.61	5634.84	2.07627	0.298357	6.95902	3.43e-12	6.53e-11
AUR62020109	PF13432	PTHR26312,PTHR26312:SF87					AT2G29670.1		Tetratricopeptide repeat (TPR)-like superfamily protein	65.0559	70.7378	91.5524	412.609	424.396	585.384	426.422	2.64047	0.225262	11.7218	9.86e-32	1.45e-29
AUR62020126	PF08370,PF00005,PF01061	PTHR19241,PTHR19241:SF169		3.6.3.19		GO:0016887,GO:0005524,GO:0016020	AT2G29940.1	ATPDR3,PDR3	pleiotropic drug resistance 3	25.1829	11.9557	9.7101	127.866	136.67	167.15	88.3423	3.28267	0.46868	7.00407	2.49e-12	4.81e-11
AUR62020127		PTHR32487,PTHR32487:SF7		1.3.1.3			AT5G58750.1		NAD(P)-binding Rossmann-fold superfamily protein	8.39432	5.97785	1.38716	42.9801	22.607	27.9779	473.721	2.6258	0.61607	4.26217	2.02e-05	0.000121566
AUR62020159	PF00481	PTHR13832,PTHR13832:SF117	KOG0698	3.1.3.16	K17506	GO:0003824,GO:0006470,GO:0004722	AT2G30020.1		Protein phosphatase 2C family protein	18.8872	11.9557	24.9688	240.689	267.174	215.215	533.303	3.73687	0.3295	11.3411	8.21e-30	1.02e-27
AUR62020164	PF04983,PF05000,PF04998	PTHR19376,PTHR19376:SF11		2.7.7.6		GO:0006351,GO:0003899,GO:0003677,GO:0008270,GO:0005634	AT3G57660.1	NRPA1	nuclear RNA polymerase A1	0	0.996308	0	15.043	20.5519	33.717	12.2306	5.51185	1.32123	4.17177	3.02e-05	0.000174183
AUR62020165	PF04983,PF04997,PF00623	PTHR19376,PTHR19376:SF11		2.7.7.6		GO:0006351,GO:0003899,GO:0003677,GO:0008270,GO:0005634	AT3G57660.1	NRPA1	nuclear RNA polymerase A1	2.09858	0	0	4.29801	5.13796	10.0433	3.18243	3.69018	1.43292	2.57528	0.010016	0.0287096
AUR62020224										6.29574	7.97046	2.77432	108.525	75.0143	68.1513	122.516	3.84103	0.521526	7.36498	1.77e-13	4.03e-12
AUR62020225	PF04564	PTHR22849,PTHR22849:SF11		6.3.2.19		GO:0016567,GO:0004842	AT2G35930.1	PUB23	plant U-box 23	0	0	2.77432	4.29801	4.11037	8.60858	119.074	2.70595	1.0848	2.49443	0.0126161	0.0349086
AUR62020229	PF05920,PF07526	PTHR11850,PTHR11850:SF79	KOG0773			GO:0006355,GO:0003677	AT2G35940.1	BLH1,EDA29	BEL1-like homeodomain 1	6.29574	8.96677	9.7101	31.1606	56.5176	32.9996	184.904	2.22062	0.43651	5.0872	3.63e-07	3.11e-06
AUR62020232	PF13515	PTHR31086,PTHR31086:SF22				GO:0015743	AT2G27240.1		Aluminium activated malate transporter family protein	4.19716	0.996308	6.93579	13.9685	20.5519	15.065	13.3607	2.12474	0.72355	2.93654	0.00331892	0.0111292
AUR62020242	PF03159	PTHR12341,PTHR12341:SF30			K12619	GO:0004527,GO:0003676	AT5G42540.2	AtXRN2,XRN2	exoribonuclease 2	0	0	0	4.29801	0	6.45644	2.81136	3.8058	1.5985	2.38085	0.0172726	0.0454813
AUR62020248	PF04857	PTHR10797,PTHR10797:SF3	KOG0304	3.1.13.4	K12581	GO:0005634	AT5G22250.1		Polynucleotidyl transferase, ribonuclease H-like superfamily protein	0	1.99262	0	17.192	7.19315	28.6953	293.677	4.34634	1.0533	4.12642	3.68e-05	0.000208443
AUR62020274	PF14111,PF14392	PTHR31286					AT3G31430.1			0	0	0	4.29801	4.11037	5.02167	20.5444	4.10776	1.29266	3.17777	0.00148414	0.00555655
AUR62020304		PTHR33228,PTHR33228:SF1					AT4G31730.1	GDU1	glutamine dumper 1	0	1.99262	0	69.8427	23.6346	18.6519	46.6914	5.39181	1.16399	4.63219	3.62e-06	2.54e-05
AUR62020309	PF01636,PF03109	PTHR10566,PTHR10566:SF70	KOG1234	3.6.3.46	K08869		AT5G24970.2		Protein kinase superfamily protein	333.674	305.866	310.723	62.3212	79.1246	78.1946	120.926	-2.10777	0.255906	-8.23652	1.77e-16	6.03e-15
AUR62020334	PF07676	PTHR32161,PTHR32161:SF6					AT1G21670.1			2.09858	0	0	18.2666	4.11037	2.15215	326.023	3.92458	1.28027	3.06544	0.00217351	0.00775127
AUR62020338	PF03492	PTHR31009,PTHR31009:SF15		2.1.1.278	K18848	GO:0008168	AT5G55250.1	IAMT1	IAA carboxylmethyltransferase 1	0	0	0	9.67053	16.4415	11.4781	20.9052	5.57595	1.33955	4.16257	3.15e-05	0.000180707
AUR62020348	PF00504	PTHR21649,PTHR21649:SF23				GO:0016020,GO:0009765	AT1G45474.1	LHCA5	photosystem I light harvesting complex gene 5	10.4929	10.9594	20.8074	0	1.02759	6.45644	6.20317	-2.37722	0.946365	-2.51195	0.0120065	0.0334594
AUR62020383		PTHR20884,PTHR20884:SF8		2.7.7.69	K14190	GO:0080048	AT4G26850.1	VTC2	mannose-1-phosphate guanylyltransferase (GDP)s;GDP-galactose:mannose-1-phosphate guanylyltransferases;GDP-galactose:glucose-1-phosphate guanylyltransferases;GDP-galactose:myoinositol-1-phosphate guanylyltransferases;glucose-1-phosphate guanylyltransferase	640.067	813.983	792.067	18929.5	17005.6	18655.5	9842.44	4.59623	0.125565	36.6044	2.43e-293	8.25e-289
AUR62020407										4.19716	2.98892	5.54863	19.3411	33.9106	9.32597	58.0515	2.30843	0.660816	3.4933	0.000477095	0.00204508
AUR62020411	PF00657	PTHR22835,PTHR22835:SF116		3.1.1.3		GO:0016788	AT5G55050.1		GDSL-like Lipase/Acylhydrolase superfamily protein	0	0.996308	0	15.043	10.2759	10.7607	41.5075	4.54944	1.27351	3.57237	0.000353769	0.00156674
AUR62020432	PF04520	PTHR33083,PTHR33083:SF4					AT4G04630.1		Protein of unknown function, DUF584	2.09858	0.996308	1.38716	145.058	146.946	94.6944	115.437	6.5514	0.88186	7.42907	1.09e-13	2.56e-12
AUR62020438	PF01253	PTHR10388,PTHR10388:SF16	KOG1770		K03113	GO:0006413,GO:0003743	AT5G54940.2		Translation initiation factor SUI1 family protein	1194.09	1243.39	1414.9	7049.81	7403.8	3509.43	3113.71	2.22083	0.30245	7.34281	2.09e-13	4.7e-12
AUR62020446		PTHR33127,PTHR33127:SF9					AT1G57790.1		F-box family protein	0	0	0	24.7136	21.5794	28.6953	14.7927	6.57828	1.29309	5.08725	3.63e-07	3.11e-06
AUR62020447	PF02338	PTHR13312		3.4.19.12	K13719		AT1G50670.1		OTU-like cysteine protease family protein	151.098	132.509	119.296	790.834	801.522	509.341	339.834	2.38839	0.232598	10.2683	9.79e-25	7.53e-23
AUR62020469	PF10520	PTHR24067,PTHR24067:SF41	KOG3011		K10704		AT4G27030.1	FAD4,FADA	fatty acid desaturase A	0	0	0	2.14901	5.13796	3.58691	216.705	3.79346	1.27756	2.9693	0.00298477	0.0101635
AUR62020519	PF08387	PTHR32212,PTHR32212:SF126					AT3G23255.2			310.59	333.763	299.626	42.9801	101.732	63.847	106.184	-2.17962	0.340863	-6.39441	1.61e-10	2.43e-09
AUR62020543	PF00067	PTHR24296,PTHR24296:SF1	KOG0157			GO:0055114,GO:0020037,GO:0016705,GO:0005506	AT2G23180.1	CYP96A1	cytochrome P450, family 96, subfamily A, polypeptide 1	0	5.97785	2.77432	13.9685	17.4691	13.6303	26.505	2.09923	0.67939	3.08988	0.00200237	0.00721915
AUR62020603	PF00141	PTHR31517,PTHR31517:SF10		1.11.1.7	K00430	GO:0055114,GO:0020037,GO:0006979,GO:0004601	AT4G30170.1		Peroxidase family protein	0	7.97046	13.8716	213.826	161.332	127.694	158.071	4.3972	0.5098	8.62535	6.39e-18	2.54e-16
AUR62020611	PF00931	PTHR23155,PTHR23155:SF563	KOG4658			GO:0043531	AT3G14470.1		NB-ARC domain-containing disease resistance protein	2.09858	3.98523	2.77432	27.9371	39.0485	51.6515	85.0449	3.66814	0.597861	6.13544	8.49e-10	1.14e-08
AUR62020622	PF02892,PF14372,PF05699	PTHR23272	KOG1121			GO:0003677,GO:0046983	AT3G42170.1		BED zinc finger ;hAT family dimerisation domain	25.1829	13.9483	23.5817	111.748	106.87	60.9775	56.7157	2.18846	0.451194	4.85038	1.23e-06	9.53e-06
AUR62020664	PF00931	PTHR23155,PTHR23155:SF563	KOG4658			GO:0043531	AT3G14470.1		NB-ARC domain-containing disease resistance protein	6.29574	1.99262	1.38716	60.1722	75.0143	76.0425	132.553	4.68723	0.62353	7.51725	5.59e-14	1.36e-12
AUR62020713	PF00067	PTHR24298,PTHR24298:SF149	KOG0156	1.14.13.11	K00487	GO:0055114,GO:0020037,GO:0016705,GO:0005506	AT2G30490.1	ATC4H,C4H,CYP73A5,REF3	cinnamate-4-hydroxylase	2.09858	0	2.77432	27.9371	58.5728	25.1084	203.44	4.73509	0.908777	5.2104	1.88e-07	1.69e-06
AUR62020714	PF00651,PF03000	PTHR32370,PTHR32370:SF17				GO:0005515,GO:0009638,GO:0004871	AT2G30520.1	RPT2	Phototropic-responsive NPH3 family protein	0	0	0	4.29801	3.08278	0.717382	348.178	3.22566	1.30375	2.47414	0.0133556	0.0366203
AUR62020716	PF00155,PF03711	PTHR11751,PTHR11751:SF435		4.1.1.19		GO:0030170,GO:0009058,GO:0003824				0	0	0	3.22351	9.24833	3.58691	126.67	4.32298	1.30293	3.3179	0.00090697	0.00359597
AUR62020718	PF03711			4.1.1.19		GO:0003824				18.8872	7.97046	5.54863	37.6076	47.2693	45.1951	48.8114	2.1576	0.403628	5.34553	9.02e-08	8.6e-07
AUR62020735	PF00432	PTHR11764		5.4.99.41		GO:0003824	AT3G45130.1	LAS1	lanosterol synthase 1	14.6901	5.97785	9.7101	0	0	2.86953	5.89438	-3.12379	1.09054	-2.86444	0.00417749	0.0135618
AUR62020749	PF00005,PF05992	PTHR11384,PTHR11384:SF3		3.6.3.47		GO:0016887,GO:0005524,GO:0016021,GO:0006810,GO:0005215	AT1G54350.1		ABC transporter family protein	648.461	598.781	610.349	88.1092	127.421	127.694	223.618	-2.43314	0.320702	-7.58693	3.28e-14	8.27e-13
AUR62020757	PF00450	PTHR11802,PTHR11802:SF44		3.4.16.6	K16297	GO:0006508,GO:0004185	AT2G35770.1	scpl28	serine carboxypeptidase-like 28	0	0.996308	1.38716	17.192	18.4967	8.60858	11.4529	4.01232	1.1581	3.46458	0.000531062	0.00225363
AUR62020758	PF00450	PTHR11802,PTHR11802:SF71		3.4.16.6	K16297	GO:0006508,GO:0004185	AT3G07990.1	SCPL27	serine carboxypeptidase-like 27	6.29574	5.97785	2.77432	195.56	104.814	127.694	223.174	4.83632	0.53085	9.11053	8.2e-20	3.85e-18
AUR62020799	PF00076	PTHR24012,PTHR24012:SF421				GO:0003676	AT3G54770.1		RNA-binding (RRM/RBD/RNP motifs) family protein	0	0	1.38716	83.8112	50.352	41.6082	181.616	6.83097	1.2213	5.59318	2.23e-08	2.37e-07
AUR62020806		PTHR32467,PTHR32467:SF28			K09284	GO:0007275,GO:0006355,GO:0003700	AT2G28550.2	RAP2.7,TOE1	related to AP2.7	8.39432	11.9557	12.4844	83.8112	73.9867	96.1292	272.879	2.91198	0.337293	8.63338	5.96e-18	2.38e-16
AUR62020871	PF00201	PTHR11926,PTHR11926:SF98	KOG1192	2.4.1.271		GO:0016758,GO:0008152	AT4G15550.1	IAGLU	indole-3-acetate beta-D-glucosyltransferase	0	0	0	4.29801	4.11037	1.43476	57.0727	3.57121	1.33664	2.67178	0.00754496	0.0225392
AUR62020879	PF16845	PTHR11413,PTHR11413:SF38				GO:0004869	AT2G31980.1	AtCYS2,CYS2	PHYTOCYSTATIN 2	8648.24	8299.24	10326	2584.18	2412.79	1467.05	2589.85	-2.07741	0.285451	-7.27764	3.4e-13	7.4e-12
AUR62020891	PF06955,PF00722	PTHR31062		2.4.1.207,3.2.1.151	K08235	GO:0048046,GO:0016762,GO:0006073,GO:0005618,GO:0005975,GO:0004553	AT4G14130.1	XTH15,XTR7	xyloglucan endotransglucosylase/hydrolase 15	2.09858	0	0	27.9371	20.5519	40.1734	110.594	5.86612	1.24944	4.69498	2.67e-06	1.93e-05
AUR62020892	PF06955,PF00722	PTHR31062,PTHR31062:SF34		2.4.1.207,3.2.1.151		GO:0048046,GO:0016762,GO:0006073,GO:0005618,GO:0005975,GO:0004553	AT3G23730.1	XTH16	xyloglucan endotransglucosylase/hydrolase 16	0	0.996308	0	94.5563	22.607	24.391	1860.03	6.51957	1.2772	5.10457	3.32e-07	2.85e-06
AUR62020895	PF00201	PTHR11926,PTHR11926:SF98	KOG1192	2.4.1.271		GO:0016758,GO:0008152	AT4G15550.1	IAGLU	indole-3-acetate beta-D-glucosyltransferase	29.3801	29.8892	34.6789	3757.54	2407.65	3634.26	1975.67	6.70226	0.294255	22.7771	7.74e-115	6.56e-111
AUR62020897	PF00560,PF01476,PF00069	PTHR27002,PTHR27002:SF80	KOG1187	2.7.11.1		GO:0005515,GO:0006468,GO:0005524,GO:0004672	AT3G23750.1		Leucine-rich repeat protein kinase family protein	0	3.98523	6.93579	13.9685	14.3863	26.5431	10.8807	2.22046	0.736008	3.0169	0.00255377	0.00888985
AUR62020909	PF06884	PTHR31360,PTHR31360:SF0					AT1G05510.1		Protein of unknown function (DUF1264)	1905.51	1650.88	2266.62	318.053	425.423	266.149	500.355	-2.52878	0.358417	-7.05539	1.72e-12	3.4e-11
AUR62020914	PF02115	PTHR10980,PTHR10980:SF3	KOG3205		K12462	GO:0005737,GO:0005094	AT3G07880.1	SCN1	Immunoglobulin E-set superfamily protein	6.29574	7.97046	19.4202	47.2781	54.4624	52.3689	57.7729	2.17415	0.38952	5.5816	2.38e-08	2.52e-07
AUR62020925	PF00248	PTHR11732,PTHR11732:SF226	KOG1575	1.1.1.317			AT1G60690.1		NAD(P)-linked oxidoreductase superfamily protein	0	2.98892	6.93579	31.1606	51.3796	33.717	186.901	3.42501	0.642585	5.33005	9.82e-08	9.3e-07
AUR62020927	PF00248	PTHR11732,PTHR11732:SF226	KOG1575	1.1.1.317			AT1G60690.1		NAD(P)-linked oxidoreductase superfamily protein	83.9432	88.6714	187.266	640.404	671.018	357.974	325.351	2.20698	0.304821	7.24026	4.48e-13	9.63e-12
AUR62020950										2.09858	0	1.38716	121.419	410.009	105.455	328.874	7.82688	1.11184	7.03961	1.93e-12	3.78e-11
AUR62020971	PF00656	PTHR31810,PTHR31810:SF2	KOG1546			GO:0006508,GO:0004197	AT5G04200.1	AtMC9,MC9	metacaspase 9	6.29574	8.96677	2.77432	37.6076	51.3796	12.9129	32.1489	2.44864	0.673923	3.63341	0.000279699	0.00127073
AUR62020989	PF00230	PTHR19139,PTHR19139:SF128	KOG0223		K09875	GO:0016020,GO:0006810,GO:0005215	AT3G56950.2	SIP2,SIP2;1	small and basic intrinsic protein 2;1	0	1.99262	0	29.0116	16.4415	17.2172	43.6659	4.52914	1.08971	4.15626	3.23e-05	0.000185077
AUR62021017							AT3G14460.1		LRR and NB-ARC domains-containing disease resistance protein	0	0	1.38716	22.5646	9.24833	8.60858	13.5537	4.70815	1.41881	3.31838	0.000905409	0.00359146
AUR62021018										0	0	0	62.3212	33.9106	28.6953	34.5288	7.30712	1.39078	5.25398	1.49e-07	1.36e-06
AUR62021041	PF13302	PTHR13256,PTHR13256:SF47				GO:0008080	AT2G32030.1		Acyl-CoA N-acyltransferases (NAT) superfamily protein	0	0	0	16.1175	24.6622	11.4781	248.612	6.02541	1.22704	4.91053	9.08e-07	7.21e-06
AUR62021049	PF00847	PTHR31194,PTHR31194:SF16				GO:0006355,GO:0003700	AT4G27950.1	CRF4	cytokinin response factor 4	98.6332	62.7674	58.2606	566.263	492.217	538.754	250.569	2.90199	0.229815	12.6275	1.49e-36	3.08e-34
AUR62021051	PF06017	PTHR34969,PTHR34969:SF1				GO:0016459,GO:0003774	AT5G53310.1		myosin heavy chain-related	65.0559	51.808	55.4863	500.718	474.748	203.736	343.884	2.78094	0.404422	6.87632	6.14e-12	1.14e-10
AUR62021058	PF00664,PF00005	PTHR24223,PTHR24223:SF192		3.6.3.44		GO:0055085,GO:0042626,GO:0016021,GO:0006810,GO:0005524,GO:0016887	AT3G59140.1	ATMRP14,MRP14	multidrug resistance-associated protein 14	751.291	745.238	588.155	2429.45	2179.52	5188.11	1868.3	2.2332	0.31574	7.07291	1.52e-12	3.01e-11
AUR62021070	PF00704	PTHR11177,PTHR11177:SF158		3.2.1.14	K01183	GO:0005975,GO:0004553	AT5G24090.1	ATCHIA,CHIA	chitinase A	60.8588	27.8966	47.1634	608.169	629.914	288.388	937.633	3.51903	0.411624	8.54914	1.24e-17	4.77e-16
AUR62021079	PF03595	PTHR31269,PTHR31269:SF2				GO:0055085,GO:0016021,GO:0008308,GO:0006873	AT5G24030.1	SLAH3	SLAC1 homologue 3	4.19716	0.996308	5.54863	11.8195	20.5519	20.0867	136.65	2.46226	0.618177	3.98309	6.8e-05	0.000359517
AUR62021080	PF05496	PTHR23074,PTHR23074:SF98		3.6.1.3		GO:0009378,GO:0006310,GO:0006281	AT1G64110.2		P-loop containing nucleoside triphosphate hydrolases superfamily protein	0	1.99262	0	65.5447	86.3178	82.4989	1125.05	6.43245	1.02571	6.27119	3.58e-10	5.11e-09
AUR62021097	PF13802,PF16863,PF01055	PTHR22762,PTHR22762:SF82		3.2.1.20	K01187	GO:0005975,GO:0004553	AT5G11720.1		Glycosyl hydrolases family 31 protein	33.5773	47.8228	54.0991	280.445	375.071	210.193	539.309	2.64734	0.29033	9.11838	7.63e-20	3.59e-18
AUR62021115	PF00403	PTHR22814,PTHR22814:SF77	KOG1603			GO:0046872,GO:0030001	AT1G01490.2		Heavy metal transport/detoxification superfamily protein	8.39432	1.99262	0	12.894	29.8002	12.1955	229.254	2.68801	0.691416	3.88769	0.000101204	0.000513056
AUR62021116	PF00403	PTHR22814,PTHR22814:SF77	KOG1603			GO:0046872,GO:0030001	AT1G01490.1		Heavy metal transport/detoxification superfamily protein	25.1829	20.9225	41.6147	164.399	100.704	119.803	397.691	2.14076	0.314774	6.80093	1.04e-11	1.87e-10
AUR62021124	PF04116	PTHR31899,PTHR31899:SF1		1.14.13.129	K15746	GO:0055114,GO:0016491,GO:0006633,GO:0005506	AT4G25700.1	B1,BCH1,BETA-OHASE 1,chy1	beta-hydroxylase 1	201.464	233.136	245.527	1173.36	1277.3	1012.94	1131.06	2.33882	0.157103	14.8872	3.99e-50	2.08e-47
AUR62021139	PF01554	PTHR11206,PTHR11206:SF152	KOG1347		K03327	GO:0055085,GO:0016020,GO:0015297,GO:0015238,GO:0006855	AT4G25640.1	ATDTX35,DTX35,FFT	detoxifying efflux carrier 35	755.488	616.714	690.804	128.94	168.525	177.193	268.993	-2.11515	0.253694	-8.33738	7.6e-17	2.7e-15
AUR62021143	PF00168	PTHR32246,PTHR32246:SF17				GO:0005515	AT5G23950.1		Calcium-dependent lipid-binding (CaLB domain) family protein	333.674	274.981	929.396	4960.98	6338.19	1614.11	3485.16	3.06947	0.748963	4.09829	4.16e-05	0.000231746
AUR62021155		PTHR33829,PTHR33829:SF1					AT5G52420.1			167.886	105.609	212.235	22.5646	22.607	18.6519	54.2061	-2.93026	0.373128	-7.85321	4.06e-15	1.16e-13
AUR62021170	PF03283	PTHR21562,PTHR21562:SF5				GO:0016787	AT5G23870.3		Pectinacetylesterase family protein	0	1.99262	0	9.67053	9.24833	9.32597	56.7973	3.38026	1.07413	3.14698	0.00164964	0.00608722
AUR62021191	PF07918	PTHR33836,PTHR33836:SF1					AT5G52300.1	LTI65,RD29B	CAP160 protein	13323.9	12170.9	12938	1556.95	1095.41	1650.7	3086.4	-3.1587	0.336059	-9.39923	5.5e-21	2.93e-19
AUR62021221	PF01694	PTHR22936,PTHR22936:SF35	KOG2289			GO:0016021,GO:0004252,GO:0006508	AT1G63120.1	ATRBL2,RBL2	RHOMBOID-like 2	0	0	0	5.37251	8.22074	14.3476	5.79889	5.17026	1.40711	3.67438	0.000238424	0.0011021
AUR62021237	PF01554	PTHR11206,PTHR11206:SF103	KOG1347		K03327	GO:0055085,GO:0016020,GO:0015297,GO:0015238,GO:0006855	AT4G23030.1		MATE efflux family protein	0	5.97785	6.93579	22.5646	28.7726	28.6953	55.9257	2.44859	0.541381	4.52285	6.1e-06	4.09e-05
AUR62021242	PF00847	PTHR31839,PTHR31839:SF8				GO:0006355,GO:0003700	AT5G51990.1	CBF4,DREB1D	C-repeat-binding factor 4	0	0	0	7.52152	7.19315	2.15215	2.38456	4.41023	1.86027	2.37075	0.0177522	0.0465383
AUR62021255	PF05199,PF00732	PTHR11552,PTHR11552:SF141				GO:0055114,GO:0016614,GO:0050660	AT5G51950.1		Glucose-methanol-choline (GMC) oxidoreductase family protein	0	0	0	6.44702	6.16556	2.15215	72.0417	4.1352	1.25463	3.29595	0.000980903	0.00384727
AUR62021270	PF00408,PF02879,PF02880,PF02878	PTHR22573,PTHR22573:SF2		5.4.2.2,5.4.2.5	K01835	GO:0071704,GO:0016868,GO:0005975	AT5G51820.1	ATPGMP,PGM,PGM1,STF1	phosphoglucomutase	4100.62	3788.96	4060.21	770.419	1106.72	1088.99	1399.6	-2.00934	0.186934	-10.7489	6e-27	5.78e-25
AUR62021273	PF00135	PTHR23024,PTHR23024:SF219	KOG1515	3.1.1.1			AT5G62180.1	AtCXE20,CXE20	carboxyesterase 20	4.19716	6.97415	12.4844	110.674	85.2902	43.0429	73.5472	3.2842	0.509206	6.44965	1.12e-10	1.73e-09
AUR62021274	PF10340	PTHR23024,PTHR23024:SF219	KOG1515	3.1.1.1			AT5G62180.1	AtCXE20,CXE20	carboxyesterase 20	18.8872	5.97785	15.2587	89.1837	66.7935	35.8691	136.274	2.35081	0.434125	5.41505	6.13e-08	6.03e-07
AUR62021275	PF10340	PTHR23024,PTHR23024:SF173	KOG1515	3.1.1.1			AT5G62180.1	AtCXE20,CXE20	carboxyesterase 20	2.09858	0.996308	4.16147	34.3841	19.5243	22.9562	39.6485	3.47209	0.74638	4.6519	3.29e-06	2.33e-05
AUR62021277	PF00135	PTHR23024,PTHR23024:SF219	KOG1515	3.1.1.1			AT5G62180.1	AtCXE20,CXE20	carboxyesterase 20	10.4929	4.98154	22.1945	104.227	138.725	88.238	130.023	3.17887	0.413679	7.68439	1.54e-14	4.11e-13
AUR62021278	PF00135	PTHR23024,PTHR23024:SF173		3.1.1.1			AT5G62180.1	AtCXE20,CXE20	carboxyesterase 20	4.19716	2.98892	5.54863	94.5563	81.1798	73.173	267.505	4.32857	0.571844	7.5695	3.75e-14	9.4e-13
AUR62021295	PF00999	PTHR16254,PTHR16254:SF9	KOG1650			GO:0055085,GO:0016021,GO:0015299,GO:0006812	AT5G51710.1	ATKEA5,KEA5	K+ efflux antiporter 5	8.39432	6.97415	8.32295	24.7136	44.1865	39.456	45.3337	2.22376	0.474902	4.68257	2.83e-06	2.04e-05
AUR62021339	PF01467	PTHR10739,PTHR10739:SF29	KOG2803	2.7.7.14	K00967	GO:0009058,GO:0003824	AT2G38670.1	PECT1	phosphorylethanolamine cytidylyltransferase 1	96.5346	101.623	77.6808	1469.92	1543.44	1451.26	799.869	4.01425	0.209217	19.187	4.75e-82	1.47e-78
AUR62021343	PF01237	PTHR10972	KOG2210				AT4G25850.2	ORP4B	OSBP(oxysterol binding protein)-related protein 4B	2.09858	0	0	16.1175	21.5794	7.17382	27.0319	4.83599	1.24903	3.87181	0.000108031	0.000544003
AUR62021348	PF07651	PTHR22951,PTHR22951:SF17	KOG0251			GO:0005543	AT5G57200.1		ENTH/ANTH/VHS superfamily protein	2.09858	1.99262	0	7.52152	6.16556	13.6303	12.7503	2.78331	0.980808	2.83777	0.00454298	0.0145863
AUR62021378	PF06219	PTHR31317,PTHR31317:SF2					AT4G29310.1		Protein of unknown function (DUF1005)	6.29574	0	0	54.7997	35.9657	40.1734	172.704	4.96346	0.87713	5.65875	1.52e-08	1.67e-07
AUR62021384	PF00235	PTHR11604,PTHR11604:SF7	KOG1755		K05759		AT2G19760.1	PFN1,PRF1	profilin 1	2.09858	1.99262	2.77432	9.67053	27.745	7.17382	149.114	2.67469	0.773428	3.45822	0.000543751	0.002302
AUR62021503	PF04844	PTHR33057,PTHR33057:SF24					AT5G19650.1	ATOFP8,OFP8	ovate family protein 8	0	0	0	8.59602	11.3035	5.02167	40.589	4.95472	1.29207	3.83473	0.000125704	0.000623283
AUR62021515	PF14543,PF14541	PTHR13683,PTHR13683:SF268	KOG1339	3.4.23.12		GO:0006508,GO:0004190	AT1G03220.1		Eukaryotic aspartyl protease family protein	130.112	123.542	131.78	38.6821	29.8002	27.9779	47.5975	-2.00635	0.320485	-6.26035	3.84e-10	5.46e-09
AUR62021524	PF13855	PTHR32093				GO:0005515	AT3G24480.1		Leucine-rich repeat (LRR) family protein	14.6901	4.98154	2.77432	88.1092	93.5109	216.649	197.918	4.32761	0.529976	8.16568	3.2e-16	1.05e-14
AUR62021544	PF00838	PTHR11991	KOG1727				AT3G16640.1	TCTP	translationally controlled tumor protein	8.39432	3.98523	23.5817	123.568	122.284	56.6732	48.8575	3.07716	0.839912	3.66367	0.000248628	0.00114227
AUR62021590	PF00984,PF03720,PF03721	PTHR11374,PTHR11374:SF28		1.1.1.22	K00012	GO:0055114,GO:0051287,GO:0016616	AT5G15490.1		UDP-glucose 6-dehydrogenase family protein	2.09858	2.98892	0	40.8311	24.6622	17.2172	96.2392	3.92163	0.835007	4.69652	2.65e-06	1.92e-05
AUR62021592	PF13912	PTHR26374,PTHR26374:SF190					AT2G45120.1		C2H2-like zinc finger protein	0	0	2.77432	16.1175	4.11037	5.73906	10.2361	3.19996	1.28066	2.49869	0.0124653	0.0345477
AUR62021617	PF08263,PF00069,PF13855	PTHR27000,PTHR27000:SF54	KOG1187	2.7.11.1		GO:0006468,GO:0005524,GO:0004672,GO:0005515	AT1G74360.1		Leucine-rich repeat protein kinase family protein	0	0	0	4.29801	0	4.30429	32.5866	3.51364	1.30444	2.6936	0.0070685	0.0212997
AUR62021648	PF00834	PTHR11749,PTHR11749:SF4	KOG3111	5.1.3.1	K01783	GO:0016857,GO:0005975	AT5G61410.1	EMB2728,RPE	D-ribulose-5-phosphate-3-epimerase	27.2815	25.904	15.2587	110.674	115.09	110.477	674.464	2.30517	0.329281	7.00061	2.55e-12	4.92e-11
AUR62021652	PF02365	PTHR31744,PTHR31744:SF7				GO:0006355,GO:0003677	AT5G61430.1	ANAC100,ATNAC5,NAC100	NAC domain containing protein 100	0	0.996308	5.54863	125.717	147.973	60.2601	124.92	5.60435	0.736455	7.60991	2.74e-14	7e-13
AUR62021657	PF00190	PTHR31189,PTHR31189:SF0				GO:0045735	AT1G07750.1		RmlC-like cupins superfamily protein	193.069	236.125	289.916	71.9917	52.4072	37.3039	127.822	-2.16141	0.449539	-4.80805	1.52e-06	1.16e-05
AUR62021658	PF00201	PTHR11926,PTHR11926:SF383		2.4.1.324		GO:0016758,GO:0008152	AT2G36970.1		UDP-Glycosyltransferase superfamily protein	2.09858	0	0	10.745	3.08278	6.45644	19.4198	3.71736	1.34433	2.7652	0.00568872	0.0176372
AUR62021677	PF03016	PTHR11062,PTHR11062:SF99	KOG1021	2.4.2.41			AT1G74680.1		Exostosin family protein	27.2815	32.8781	72.1322	262.179	173.663	227.41	200.922	2.30953	0.289026	7.99075	1.34e-15	4.08e-14
AUR62021678										270.717	342.73	513.248	7159.41	4852.29	4162.97	2571.42	3.84161	0.386317	9.94418	2.67e-23	1.79e-21
AUR62021679	PF00137,PF02704	PTHR23201				GO:0033177,GO:0015991,GO:0015078	AT1G74670.1		Gibberellin-regulated family protein	0	1.99262	1.38716	117.121	44.1865	26.5431	25.0932	5.574	1.10586	5.04044	4.64e-07	3.9e-06
AUR62021680										0	0	0	70.9172	10.2759	8.60858	116.085	6.82767	1.52938	4.46435	8.03e-06	5.25e-05
AUR62021735	PF00011	PTHR11527,PTHR11527:SF121					AT2G27140.1		HSP20-like chaperones superfamily protein	10.4929	10.9594	2.77432	34.3841	42.1313	25.1084	26.4765	2.05156	0.485309	4.22734	2.36e-05	0.000139379
AUR62021736	PF14299,PF08372,PF00168	PTHR10024,PTHR10024:SF201				GO:0005515	AT1G74720.1	QKY	C2 calcium/lipid-binding plant phosphoribosyltransferase family protein	8.39432	9.96308	16.6459	40.8311	55.49	73.173	72.7393	2.26832	0.435778	5.20521	1.94e-07	1.74e-06
AUR62021757	PF06813	PTHR21576,PTHR21576:SF33					AT1G74780.1		Nodulin-like / Major Facilitator Superfamily protein	104.929	98.6344	124.844	25.7881	31.8554	10.0433	72.7491	-2.30881	0.405537	-5.69321	1.25e-08	1.38e-07
AUR62021771	PF06414	PTHR31153,PTHR31153:SF3				GO:0016301,GO:0005524	AT1G04280.1		P-loop containing nucleoside triphosphate hydrolases superfamily protein	2.09858	4.98154	4.16147	29.0116	22.607	61.6948	73.6534	3.25371	0.60298	5.39605	6.81e-08	6.65e-07
AUR62021845	PF16845	PTHR11413			K13899	GO:0004869	AT5G47550.1		Cystatin/monellin superfamily protein	90.2389	68.7452	77.6808	541.549	632.997	383.082	1138.37	2.72996	0.294045	9.28417	1.63e-20	8.23e-19
AUR62021846	PF16845	PTHR11413				GO:0004869	AT5G47550.1		Cystatin/monellin superfamily protein	0	0	0	9.67053	28.7726	4.30429	51.7051	5.74708	1.3948	4.12037	3.78e-05	0.000213244
AUR62021860	PF13813	PTHR31595,PTHR31595:SF13		2.3.1.75			AT3G51970.1	ASAT1,ATASAT1,ATSAT1	acyl-CoA sterol acyl transferase 1	2.09858	1.99262	2.77432	23.6391	11.3035	7.8912	32.6582	2.61241	0.778272	3.35668	0.000788856	0.00318842
AUR62021861	PF00854	PTHR11654,PTHR11654:SF79	KOG1237		K14638	GO:0016020,GO:0006810,GO:0005215	AT2G38100.1		proton-dependent oligopeptide transport (POT) family protein	0	0	0	0	4.11037	4.30429	64.8875	3.49203	1.35252	2.58186	0.00982682	0.028251
AUR62021866							AT1G12064.1			155.295	119.557	359.274	1282.96	1496.17	467.733	486.426	2.35585	0.679388	3.46761	0.000525118	0.0022324
AUR62021874	PF04720	PTHR31579,PTHR31579:SF15					AT1G62420.1		Protein of unknown function (DUF506)	10.4929	4.98154	4.16147	250.359	100.704	108.325	47.5644	4.6114	0.807595	5.71005	1.13e-08	1.26e-07
AUR62021878	PF08659	PTHR24322,PTHR24322:SF502	KOG0725		K11147		AT4G05530.1	IBR1,SDRA	indole-3-butyric acid response 1	0	0	1.38716	10.745	13.3587	9.32597	386.799	4.44051	1.6394	2.70862	0.00675641	0.0205013
AUR62021884	PF00954,PF01453,PF00069	PTHR27002,PTHR27002:SF119	KOG1187	2.7.11.1		GO:0048544,GO:0006468,GO:0005524,GO:0004672	AT4G32300.1	SD2-5	S-domain-2 5	0	1.99262	0	9.67053	10.2759	15.065	226.885	3.72569	1.05109	3.5446	0.000393209	0.00171962
AUR62021892	PF14226,PF03171	PTHR10209,PTHR10209:SF193	KOG0143	1.14.17.4	K05933	GO:0055114,GO:0016491	AT1G05010.1	ACO4,EAT1,EFE	ethylene-forming enzyme	8.39432	5.97785	5.54863	49.4271	51.3796	29.4127	1590.13	2.74449	0.502831	5.45807	4.81e-08	4.83e-07
AUR62021928										4.19716	2.98892	1.38716	27.9371	36.9933	18.6519	153.369	3.33434	0.765005	4.35859	1.31e-05	8.2e-05
AUR62021935	PF00085,PF01507	PTHR23293,PTHR23293:SF11	KOG0189	1.8.4.10		GO:0045454,GO:0008152,GO:0003824	AT4G04610.1	APR,APR1,ATAPR1,PRH19	APS reductase 1	2.09858	5.97785	13.8716	104.227	70.9039	266.149	68.551	4.30657	1.16063	3.71053	0.000206823	0.000973274
AUR62021942	PF04520									6.29574	13.9483	5.54863	2.14901	0	1.43476	2.71088	-2.8721	1.1558	-2.48493	0.0129575	0.0356874
AUR62021955	PF00684,PF01556	PTHR24078,PTHR24078:SF237	KOG0712			GO:0051082,GO:0031072	AT5G22060.1	ATJ2,J2	DNAJ homologue 2	62.9574	48.8191	41.6147	5.37251	5.13796	22.9562	25.539	-2.13123	0.569147	-3.7446	0.000180683	0.000860655
AUR62021956							AT3G20395.1		RING/U-box superfamily protein	6.29574	6.97415	22.1945	47.2781	81.1798	24.391	80.561	2.08689	0.593164	3.51825	0.000434411	0.00187921
AUR62021957	PF04520	PTHR33083,PTHR33083:SF11					AT1G11700.1		Protein of unknown function, DUF584	0	4.98154	0	55.8742	29.8002	15.065	42.4891	3.97157	0.86845	4.57317	4.8e-06	3.3e-05
AUR62021958		PTHR33647,PTHR33647:SF5					AT4G21920.1			0	3.98523	11.0973	31.1606	28.7726	6.45644	88.5835	2.02491	0.685635	2.95334	0.00314358	0.0106158
AUR62021978	PF01066	PTHR14269	KOG1617		K08744	GO:0016780,GO:0016020,GO:0008654	AT4G04870.1	CLS	cardiolipin synthase	598.095	564.906	581.219	116.046	132.559	125.542	191.91	-2.21824	0.15681	-14.146	1.98e-45	7.8e-43
AUR62021995	PF14299	PTHR32278,PTHR32278:SF3					AT4G19840.1	ATPP2-A1,ATPP2A-1,PP2-A1	phloem protein 2-A1	20.9858	12.952	13.8716	68.7682	102.759	53.0863	252.014	2.27417	0.44132	5.15311	2.56e-07	2.25e-06
AUR62022002	PF06955,PF00722	PTHR31062,PTHR31062:SF1		2.4.1.207	K08235	GO:0048046,GO:0016762,GO:0006073,GO:0005618,GO:0005975,GO:0004553	AT1G11545.1	XTH8	xyloglucan endotransglucosylase/hydrolase 8	6.29574	7.97046	13.8716	660.819	276.422	189.389	674.183	5.30245	0.587805	9.02077	1.87e-19	8.53e-18
AUR62022006	PF12353,PF13975									8.39432	3.98523	1.38716	16.1175	29.8002	59.5427	26.1745	3.06276	0.743354	4.12019	3.79e-05	0.000213344
AUR62022046		PTHR15660,PTHR15660:SF1				GO:0070552,GO:0070531,GO:0045739	AT4G32960.1			29.3801	22.9151	18.033	4.29801	1.02759	7.17382	11.0549	-2.40133	0.619721	-3.87486	0.000106686	0.000538109
AUR62022061	PF05920,PF07526	PTHR11850,PTHR11850:SF92				GO:0006355,GO:0003677	AT4G32980.1	ATH1	homeobox gene 1	4.19716	4.98154	0	22.5646	13.3587	25.8258	35.3139	2.72552	0.687447	3.9647	7.35e-05	0.000384863
AUR62022062	PF00407	PTHR31213,PTHR31213:SF7				GO:0009607,GO:0006952	AT2G26040.1	PYL2,RCAR14	PYR1-like 2	0	0	0	18.2666	4.11037	12.1955	14.7992	5.45609	1.29255	4.22118	2.43e-05	0.000142923
AUR62022066	PF00850	PTHR10625,PTHR10625:SF112	KOG1344	3.5.1.98			AT5G26040.2	HDA2	histone deacetylase 2	386.138	311.844	364.822	70.9172	85.2902	84.6511	125.947	-2.13261	0.211889	-10.0648	7.91e-24	5.6e-22
AUR62022078	PF00320	PTHR10071,PTHR10071:SF191				GO:0043565,GO:0008270,GO:0006355,GO:0003700	AT4G26150.1	CGA1,GATA22	cytokinin-responsive gata factor 1	41.9716	42.8412	52.712	348.139	341.161	285.518	193.336	2.81972	0.230347	12.2411	1.87e-34	3.31e-32
AUR62022091	PF05691	PTHR31268,PTHR31268:SF10		2.4.1.82			AT3G57520.1	AtSIP2,SIP2	seed imbibition 2	4.19716	0.996308	0	6.44702	7.19315	6.45644	121.958	2.28264	0.914323	2.49654	0.0125413	0.0347385
AUR62022106	PF00067	PTHR24298,PTHR24298:SF182				GO:0055114,GO:0020037,GO:0016705,GO:0005506	AT3G48270.1	CYP71A26	cytochrome P450, family 71, subfamily A, polypeptide 26	482.673	461.29	561.799	97.7798	79.1246	62.4122	134.408	-2.66444	0.234024	-11.3854	4.95e-30	6.35e-28
AUR62022132	PF01657	PTHR32411,PTHR32411:SF43					AT5G48540.1		receptor-like protein kinase-related family protein	0	0	8.32295	8.59602	54.4624	22.9562	455.801	3.34924	1.017	3.29325	0.000990363	0.00388078
AUR62022135	PF03188,PF04526	PTHR23130,PTHR23130:SF95	KOG4293			GO:0016021	AT4G12980.1		Auxin-responsive family protein	18.8872	45.8301	30.5175	239.614	196.27	200.867	431.33	2.66928	0.309385	8.62771	6.26e-18	2.49e-16
AUR62022147	PF07714	PTHR24351,PTHR24351:SF69	KOG0610	2.7.11.1		GO:0006468,GO:0004672	AT3G25250.1	AGC2,AGC2-1,AtOXI1,OXI1	AGC (cAMP-dependent, cGMP-dependent and protein kinase C) kinase family protein	0	4.98154	13.8716	98.8543	130.504	66.7165	68.8393	3.86188	0.487875	7.9157	2.46e-15	7.26e-14
AUR62022154		PTHR12565,PTHR12565:SF99					AT3G07340.1		basic helix-loop-helix (bHLH) DNA-binding superfamily protein	6.29574	0.996308	1.38716	75.2152	43.1589	109.042	144.338	5.03734	0.716286	7.03258	2.03e-12	3.96e-11
AUR62022163	PF00230	PTHR19139,PTHR19139:SF99	KOG0223			GO:0016020,GO:0006810,GO:0005215	AT3G16240.1	AQP1,ATTIP2;1,DELTA-TIP,DELTA-TIP1,TIP2;1	delta tonoplast integral protein	2.09858	0.996308	2.77432	8.59602	10.2759	4.30429	1353.66	2.02553	0.842921	2.403	0.0162614	0.0432079
AUR62022173		PTHR31985,PTHR31985:SF23					AT3G16280.1		Integrase-type DNA-binding superfamily protein	6.29574	0	2.77432	13.9685	12.3311	10.7607	26.9191	2.39183	0.731979	3.26763	0.00108454	0.00420896
AUR62022177	PF00646	PTHR31790				GO:0005515	AT3G06240.1		F-box family protein	20.9858	4.98154	5.54863	103.152	67.8211	72.4556	64.1952	3.16576	0.425467	7.44068	1e-13	2.36e-12
AUR62022193	PF05553	PTHR33265,PTHR33265:SF8					AT1G52140.1			0	0	0	9.67053	11.3035	5.73906	14.6743	5.06367	1.31922	3.83839	0.000123845	0.000614964
AUR62022195	PF05553	PTHR33265,PTHR33265:SF8					AT1G52140.1			0	0	0	2.14901	10.2759	2.86953	7.49435	4.25736	1.39312	3.05599	0.00224322	0.00795872
AUR62022204	PF01627	PTHR28242,PTHR28242:SF12	KOG4747		K14490	GO:0004871,GO:0000160	AT3G16360.2	AHP4	HPT phosphotransmitter 4	0	0.996308	0	16.1175	17.4691	11.4781	28.4152	4.8644	1.25952	3.86211	0.000112411	0.000564467
AUR62022220	PF00349,PF03727	PTHR19443	KOG1369	2.7.1.1	K00844	GO:0016773,GO:0005975,GO:0005524,GO:0046835,GO:0005536,GO:0004396,GO:0001678	AT2G19860.1	ATHXK2,HXK2	hexokinase 2	96.5346	84.6861	67.9707	457.738	336.023	458.407	584.711	2.33772	0.294157	7.94718	1.91e-15	5.73e-14
AUR62022221	PF00349,PF03727	PTHR19443,PTHR19443:SF26		2.7.1.1	K00844	GO:0016773,GO:0005975,GO:0005524,GO:0046835,GO:0005536,GO:0004396,GO:0001678	AT2G19860.1	ATHXK2,HXK2	hexokinase 2	73.4503	54.7969	77.6808	436.248	332.94	546.645	355.233	2.6929	0.270871	9.94164	2.74e-23	1.83e-21
AUR62022243		PTHR31342,PTHR31342:SF4					AT1G52080.1	AR791	actin binding protein family	67.1545	67.7489	117.908	535.102	386.375	615.514	359.231	2.60102	0.262686	9.90163	4.1e-23	2.67e-21
AUR62022244	PF00657	PTHR22835,PTHR22835:SF170		3.1.1.3		GO:0016788	AT3G16370.1		GDSL-like Lipase/Acylhydrolase superfamily protein	0	0	0	5.37251	5.13796	20.8041	453.279	5.39529	1.25769	4.28983	1.79e-05	0.000108816
AUR62022252	PF03357	PTHR22761,PTHR22761:SF8	KOG1656		K12194	GO:0007034	AT2G19830.1	SNF7.2,VPS32	SNF7 family protein	186.774	157.417	149.813	1129.3	1034.79	651.383	699.992	2.51513	0.276941	9.08181	1.07e-19	4.97e-18
AUR62022253	PF03765,PF00650	PTHR23324,PTHR23324:SF48	KOG1471				AT1G30690.2		Sec14p-like phosphatidylinositol transfer family protein	0	0.996308	0	68.7682	22.607	27.9779	206.314	6.27353	1.25299	5.00686	5.53e-07	4.56e-06
AUR62022271	PF00010	PTHR12565,PTHR12565:SF174				GO:0046983	AT3G21330.1		basic helix-loop-helix (bHLH) DNA-binding superfamily protein	39.873	34.8708	43.0019	256.806	181.884	164.28	217.657	2.36188	0.315731	7.48068	7.39e-14	1.77e-12
AUR62022297	PF01419	PTHR23244,PTHR23244:SF320					AT1G73040.1		Mannose-binding lectin superfamily protein	0	0.996308	0	18.2666	18.4967	24.391	40.7871	5.32484	1.32887	4.00703	6.15e-05	0.000328036
AUR62022341	PF00403	PTHR22814,PTHR22814:SF84	KOG1603			GO:0046872,GO:0030001	AT4G08570.1		Heavy metal transport/detoxification superfamily protein	2.09858	5.97785	6.93579	1.0745	1.02759	0.717382	11.7917	-2.54255	1.03367	-2.45974	0.0139038	0.0378509
AUR62022374	PF00724	PTHR22893,PTHR22893:SF44	KOG0134	1.3.1.42	K05894	GO:0055114,GO:0016491,GO:0010181	AT1G76690.1	ATOPR2,OPR2	12-oxophytodienoate reductase 2	27.2815	26.9003	26.356	1108.89	1064.59	589.688	805.921	5.10091	0.371672	13.7242	7.27e-43	2.33e-40
AUR62022375	PF00724	PTHR22893,PTHR22893:SF44		1.3.1.42		GO:0055114,GO:0016491,GO:0010181	AT1G76690.1	ATOPR2,OPR2	12-oxophytodienoate reductase 2	37.7744	35.8671	48.5505	1273.29	1082.06	629.861	634.113	4.61083	0.305894	15.0733	2.43e-51	1.47e-48
AUR62022399	PF08659	PTHR24322,PTHR24322:SF257	KOG1205	1.1.1.146			AT4G10020.1	AtHSD5,HSD5	hydroxysteroid dehydrogenase 5	3076.52	2293.5	2614.79	518.985	771.722	480.646	739.152	-2.17252	0.379624	-5.72282	1.05e-08	1.18e-07
AUR62022419		PTHR33312,PTHR33312:SF8			K14499		AT5G42750.1	BKI1	BRI1 kinase inhibitor 1	0	0	0	8.59602	0	2.15215	21.7032	3.70088	1.31807	2.8078	0.00498812	0.0157972
AUR62022423	PF02362	PTHR31391,PTHR31391:SF9				GO:0003677	AT5G42700.1		AP2/B3-like transcriptional factor family protein	193.069	235.129	282.98	55.8742	69.8763	42.3255	78.4525	-2.09489	0.300942	-6.96111	3.38e-12	6.44e-11
AUR62022491				2.7.7.49						0	0	0	2.14901	4.11037	5.02167	5.15256	3.8752	1.3693	2.83007	0.00465381	0.0148928
AUR62022492	PF01073,PF03015	PTHR11011,PTHR11011:SF25	KOG1221	1.2.1.84	K13356	GO:0055114,GO:0016616,GO:0006694,GO:0003854,GO:0080019	AT4G33790.1	CER4,FAR3,G7	Jojoba acyl CoA reductase-related male sterility protein	0	1.99262	0	7.52152	13.3587	4.30429	452.742	3.1853	1.11804	2.849	0.00438573	0.0141578
AUR62022520										2.09858	3.98523	4.16147	29.0116	31.8554	13.6303	12.3146	2.77231	0.686516	4.03822	5.39e-05	0.00029118
AUR62022529	PF01740,PF00916	PTHR11814,PTHR11814:SF55			K18059	GO:0016021,GO:0015116,GO:0008272,GO:0055085,GO:0016020,GO:0008271	AT3G12520.1	SULTR4;2	sulfate transporter 4;2	169.985	183.321	183.105	768.27	652.521	893.141	778.776	2.10639	0.187765	11.2182	3.32e-29	3.91e-27
AUR62022532	PF14309	PTHR21726,PTHR21726:SF49					AT2G39435.1		Phosphatidylinositol N-acetyglucosaminlytransferase subunit P-related	20.9858	14.9446	22.1945	113.897	115.09	155.672	168.206	2.77189	0.315826	8.77664	1.68e-18	7.06e-17
AUR62022552		PTHR36045,PTHR36045:SF1					AT4G00525.1			2.09858	7.97046	9.7101	30.0861	47.2693	22.9562	23.2471	2.2282	0.543376	4.10067	4.12e-05	0.000229761
AUR62022576	PF00230	PTHR19139,PTHR19139:SF169	KOG0223		K09872	GO:0016020,GO:0006810,GO:0005215	AT4G00430.1	PIP1;4,PIP1E,TMP-C	plasma membrane intrinsic protein 1;4	48.2673	42.8412	62.4221	549.071	488.106	390.973	675.412	3.22078	0.303131	10.625	2.28e-26	2.06e-24
AUR62022579	PF00067	PTHR24296,PTHR24296:SF9	KOG0157	1.14.14.1	K15398	GO:0055114,GO:0020037,GO:0016705,GO:0005506	AT2G45970.1	CYP86A8,LCR	cytochrome P450, family 86, subfamily A, polypeptide 8	18.8872	19.9262	15.2587	210.603	170.58	206.606	387.554	3.43612	0.299412	11.4762	1.74e-30	2.33e-28
AUR62022588		PTHR10992,PTHR10992:SF838					AT2G18360.1		alpha/beta-Hydrolases superfamily protein	41.9716	23.9114	34.6789	212.752	243.539	126.977	72.8962	2.56509	0.394681	6.49916	8.08e-11	1.28e-09
AUR62022589	PF01554	PTHR11206,PTHR11206:SF109	KOG1347			GO:0055085,GO:0016020,GO:0015297,GO:0015238,GO:0006855	AT4G00350.1		MATE efflux family protein	174.182	178.339	170.62	29.0116	28.7726	31.5648	53.3586	-2.54508	0.268349	-9.48422	2.44e-21	1.35e-19
AUR62022594		PTHR19957,PTHR19957:SF98					AT3G09740.1	ATSYP71,SYP71	syntaxin of plants 71	8.39432	18.9298	12.4844	1.0745	1.02759	7.17382	6.87814	-2.02005	0.77431	-2.60885	0.00908484	0.0264315
AUR62022638	PF00168	PTHR32246,PTHR32246:SF31				GO:0005515	AT4G01200.1		Calcium-dependent lipid-binding (CaLB domain) family protein	56.6616	59.7785	43.0019	7.52152	8.22074	9.32597	20.5602	-2.65616	0.42551	-6.24229	4.31e-10	6.07e-09
AUR62022658	PF00786,PF00620	PTHR23177,PTHR23177:SF24				GO:0007165	AT2G46710.1		Rho GTPase activating protein with PAK-box/P21-Rho-binding domain	16.7886	8.96677	24.9688	82.7367	52.4072	94.6944	80.0694	2.23227	0.384628	5.80372	6.49e-09	7.61e-08
AUR62022659	PF00010,PF14215	PTHR11514,PTHR11514:SF40				GO:0046983	AT1G32640.1	ATMYC2,JAI1,JIN1,MYC2,RD22BP1,ZBF1	Basic helix-loop-helix (bHLH) DNA-binding family protein	0	0	0	6.44702	3.08278	5.73906	12.7792	4.28589	1.33604	3.2079	0.0013371	0.00506735
AUR62022668	PF00612,PF13178	PTHR32295,PTHR32295:SF0				GO:0005515	AT4G00820.1	iqd17	IQ-domain 17	245.534	245.092	223.332	2258.61	1686.28	2199.49	1575.4	3.10617	0.180902	17.1704	4.42e-66	5.55e-63
AUR62022672	PF00542	PTHR24089,PTHR24089:SF375	KOG1715		K02935	GO:0006412,GO:0003735	AT4G37660.1		Ribosomal protein L12/ ATP-dependent Clp protease adaptor protein ClpS family protein	6.29574	3.98523	6.93579	92.4073	75.0143	47.3472	54.7103	3.68469	0.564758	6.52438	6.83e-11	1.09e-09
AUR62022673	PF00076	PTHR24012,PTHR24012:SF421	KOG0149			GO:0003676	AT2G46780.1		RNA-binding (RRM/RBD/RNP motifs) family protein	6.29574	10.9594	6.93579	77.3642	57.5452	81.0642	115.463	3.08159	0.406615	7.57862	3.49e-14	8.8e-13
AUR62022680	PF08100,PF00891	PTHR11746,PTHR11746:SF103	KOG3178	2.1.1.68	K13066	GO:0046983,GO:0008171	AT5G54160.1	ATOMT1,OMT1	O-methyltransferase 1	0	0	8.32295	0	0	0	286.295	-4.02434	1.37211	-2.93295	0.00335755	0.0112399
AUR62022685	PF02365	PTHR31079,PTHR31079:SF2				GO:0006355,GO:0003677	AT3G01600.1	anac044,NAC044	NAC domain containing protein 44	0	0.996308	4.16147	40.8311	28.7726	31.5648	13.3816	4.21014	0.82069	5.13	2.9e-07	2.51e-06
AUR62022690	PF02365	PTHR31989,PTHR31989:SF41				GO:0006355,GO:0003677	AT1G71930.1	ANAC030,VND7	vascular related NAC-domain protein 7	0	1.99262	0	8.59602	11.3035	10.7607	9.49606	3.52492	1.14112	3.089	0.00200832	0.00723595
AUR62022715	PF02183,PF00046	PTHR24326,PTHR24326:SF122	KOG0484		K09338	GO:0043565,GO:0006355,GO:0003700,GO:0003677	AT2G46680.1	ATHB-7,ATHB7,HB-7	homeobox 7	2.09858	0.996308	0	88.1092	17.4691	27.2605	55.7217	5.58602	1.12059	4.9849	6.2e-07	5.06e-06
AUR62022721	PF14363,PF00004	PTHR23070,PTHR23070:SF13	KOG0743		K08900	GO:0005524	AT2G46620.1		P-loop containing nucleoside triphosphate hydrolases superfamily protein	23.0844	25.904	19.4202	113.897	122.284	140.607	137.095	2.45152	0.264666	9.26269	1.99e-20	9.96e-19
AUR62022726	PF00702,PF00689,PF00122	PTHR24093,PTHR24093:SF289		3.6.3.8		GO:0046872,GO:0000166	AT4G00900.1	ATECA2,ECA2	ER-type Ca2+-ATPase 2	0	0.996308	2.77432	7.52152	5.13796	8.60858	19.5833	2.40428	0.946309	2.5407	0.0110632	0.0312179
AUR62022741	PF00514	PTHR23315,PTHR23315:SF97				GO:0005515	AT2G45720.2		ARM repeat superfamily protein	1074.47	1000.29	1345.54	243.912	210.656	200.15	382.27	-2.38812	0.169812	-14.0633	6.38e-45	2.38e-42
AUR62022779	PF00069	PTHR27001,PTHR27001:SF78		2.7.11.1		GO:0006468,GO:0005524,GO:0004672	AT2G28250.1	NCRK	Protein kinase superfamily protein	954.853	899.666	880.845	137.536	115.09	145.629	307.745	-2.7765	0.219181	-12.6676	8.94e-37	1.87e-34
AUR62022784	PF07983,PF00332	PTHR32227,PTHR32227:SF116		3.2.1.39		GO:0005975,GO:0004553	AT2G05790.1		O-Glycosyl hydrolases family 17 protein	102.83	202.25	169.233	855.304	606.28	979.226	972.645	2.3418	0.241278	9.7058	2.85e-22	1.75e-20
AUR62022808	PF04101	PTHR11926,PTHR11926:SF204	KOG1192	2.4.1.118		GO:0016758,GO:0008152	AT3G11340.1		UDP-Glycosyltransferase superfamily protein	56.6616	48.8191	41.6147	289.041	200.381	210.91	148.91	2.26319	0.278156	8.1364	4.07e-16	1.33e-14
AUR62022819	PF01490	PTHR22950,PTHR22950:SF48	KOG1303				AT2G39890.1	ATPROT1,PROT1	proline transporter 1	27.2815	27.8966	22.1945	488.899	299.029	504.32	544.986	4.06202	0.328599	12.3616	4.21e-35	7.81e-33
AUR62022834	PF00111	PTHR19370,PTHR19370:SF120			K02639	GO:0051536,GO:0009055	AT1G60950.1	ATFD2,FED A	2Fe-2S ferredoxin-like superfamily protein	172.083	192.287	296.852	935.892	1333.82	707.339	4791.99	2.16812	0.374151	5.79477	6.84e-09	7.99e-08
AUR62022853	PF01277	PTHR33203,PTHR33203:SF6				GO:0016021,GO:0012511	AT3G01570.1		Oleosin family protein	47499.2	43838.5	54855.1	13072.4	13936.2	8349.61	13495.9	-2.04776	0.701717	-2.91821	0.00352048	0.011709
AUR62022877	PF07011	PTHR33469,PTHR33469:SF5					AT2G40080.1	ELF4	Protein of unknown function (DUF1313)	2.09858	3.98523	4.16147	26.8626	26.7174	10.0433	44.6938	2.53842	0.690297	3.67728	0.000235732	0.001091
AUR62022886	PF13540,PF00069	PTHR27003,PTHR27003:SF102	KOG1187	2.7.11.1		GO:0006468,GO:0005524,GO:0004672	AT3G55950.1	ATCRR3,CCR3	CRINKLY4 related 3	16.7886	12.952	11.0973	81.6622	56.5176	73.173	101.901	2.41174	0.350892	6.87317	6.28e-12	1.16e-10
AUR62022892	PF00642,PF12796	PTHR14493,PTHR14493:SF51	KOG1595			GO:0046872	AT2G40140.2	ATSZF2,CZF1,SZF2,ZFAR1	zinc finger (CCCH-type) family protein	18.8872	6.97415	8.32295	248.21	251.76	307.039	652.963	4.73433	0.34846	13.5864	4.82e-42	1.47e-39
AUR62022894	PF11960,PF00487	PTHR32100,PTHR32100:SF17			K10257	GO:0055114,GO:0016717,GO:0006629	AT5G05580.1	FAD8	fatty acid desaturase 8	2.09858	0	0	5.37251	8.22074	0.717382	29.9122	3.11937	1.29311	2.4123	0.0158523	0.0422866
AUR62022895	PF00487,PF11960	PTHR32100,PTHR32100:SF17		1.14.99.33	K10257	GO:0006629,GO:0055114,GO:0016717	AT5G05580.1	FAD8	fatty acid desaturase 8	940.163	949.481	825.359	4757.9	4017.89	5024.54	3883.03	2.346	0.167767	13.9837	1.96e-44	7e-42
AUR62022935	PF00328	PTHR20963,PTHR20963:SF8	KOG1382	3.1.3.62,3.1.3.8	K03103	GO:0003993	AT1G09870.1		histidine acid phosphatase family protein	980.036	846.861	1037.59	241.763	258.953	208.758	357.543	-2.01483	0.204186	-9.86761	5.75e-23	3.72e-21
AUR62022949	PF14416,PF13839	PTHR32285,PTHR32285:SF62					AT2G40320.1	TBL33	TRICHOME BIREFRINGENCE-LIKE 33	16.7886	8.96677	11.0973	58.0232	48.2969	35.8691	61.966	2.01631	0.411099	4.90469	9.36e-07	7.4e-06
AUR62022950	PF10604	PTHR31213,PTHR31213:SF3			K14496		AT5G05440.1	PYL5,RCAR8	Polyketide cyclase/dehydrase and lipid transport superfamily protein	0	0	0	38.6821	27.745	17.2172	87.4312	6.71469	1.25017	5.37104	7.83e-08	7.54e-07
AUR62022962		PTHR32468,PTHR32468:SF35					AT1G06970.1	ATCHX14,CHX14	cation/hydrogen exchanger 14	8.39432	5.97785	11.0973	0	1.02759	0.717382	2.06798	-3.82117	1.52602	-2.50402	0.0122791	0.034107
AUR62022974	PF03222	PTHR22950,PTHR22950:SF323	KOG1305			GO:0003333	AT3G56200.1		Transmembrane amino acid transporter family protein	56.6616	58.7821	55.4863	384.672	219.905	273.323	164.631	2.35784	0.310843	7.58531	3.32e-14	8.36e-13
AUR62023026	PF01926	PTHR11649,PTHR11649:SF49	KOG2486		K03978	GO:0005525	AT5G11480.1		P-loop containing nucleoside triphosphate hydrolases superfamily protein	2.09858	1.99262	24.9688	1.0745	0	0	6.79945	-4.8772	1.73519	-2.81075	0.00494263	0.0156751
AUR62023032	PF03181	PTHR31236,PTHR31236:SF2					AT5G25610.1	ATRD22,RD22	BURP domain-containing protein	602.292	520.073	740.742	102.078	59.6004	37.3039	595.348	-3.24055	0.332828	-9.7364	2.11e-22	1.3e-20
AUR62023042	PF00931	PTHR23155				GO:0043531	AT3G14470.1		NB-ARC domain-containing disease resistance protein	14.6901	9.96308	11.0973	0	0	2.86953	6.0807	-3.3846	1.08206	-3.12792	0.00176048	0.00644433
AUR62023047		PTHR21145,PTHR21145:SF1	KOG0795	5.4.99.5	K01850	GO:0009073,GO:0004106	AT5G10870.1	ATCM2,CM2	chorismate mutase 2	2.09858	1.99262	0	19.3411	23.6346	8.60858	60.9048	3.63125	0.938238	3.87029	0.000108707	0.00054692
AUR62023061	PF13639	PTHR14155,PTHR14155:SF75			K19045	GO:0008270,GO:0005515	AT3G63530.1	BB,BB2	RING/U-box superfamily protein	2.09858	5.97785	8.32295	68.7682	45.2141	55.2384	36.4251	3.26658	0.493102	6.62456	3.48e-11	5.83e-10
AUR62023075	PF01207	PTHR11082,PTHR11082:SF29	KOG2335			GO:0055114,GO:0050660,GO:0017150,GO:0008033	AT3G63510.2		FMN-linked oxidoreductases superfamily protein	14.6901	10.9594	6.93579	71.9917	40.0761	46.6298	40.69	2.30552	0.717211	3.21456	0.00130644	0.00496393
AUR62023080	PF01751,PF02518,PF00204,PF16898,PF00521	PTHR10169,PTHR10169:SF38		5.99.1.3	K03164	GO:0006265,GO:0005524,GO:0003918,GO:0003677	AT3G23890.2	ATTOPII,TOPII	topoisomerase II	0	0.996308	1.38716	19.3411	19.5243	15.065	42.0017	4.30056	1.09993	3.90984	9.24e-05	0.000472014
AUR62023082	PF00173	PTHR19370,PTHR19370:SF68	KOG0536	1.6.2.2			AT5G09680.2	RLF	reduced lateral root formation	20.9858	24.9077	13.8716	351.362	287.726	166.433	211.542	3.73408	0.378201	9.87327	5.44e-23	3.53e-21
AUR62023084		PTHR33983					AT3G57450.1			58.7602	46.8265	119.296	929.445	858.04	500.733	522.4	3.34672	0.47131	7.10088	1.24e-12	2.49e-11
AUR62023111	PF14432,PF01535,PF13041	PTHR24015,PTHR24015:SF52					AT3G02330.1		Pentatricopeptide repeat (PPR) superfamily protein	2.09858	2.98892	6.93579	13.9685	12.3311	35.1517	15.9103	2.34755	0.730418	3.21398	0.0013091	0.00497179
AUR62023127		PTHR33228					AT4G25760.1	ATGDU2,GDU2	glutamine dumper 2	8.39432	24.9077	30.5175	267.551	317.526	102.586	95.138	3.39149	0.587012	5.77755	7.58e-09	8.77e-08
AUR62023148	PF00454	PTHR15245,PTHR15245:SF11	KOG2381	2.7.1.67		GO:0016773	AT1G13640.1		Phosphatidylinositol 3- and 4-kinase family protein	984.233	1054.09	903.04	102.078	112.008	162.846	254.737	-2.95932	0.322392	-9.17928	4.34e-20	2.1e-18
AUR62023157	PF01190	PTHR33210,PTHR33210:SF1					AT5G15780.1		Pollen Ole e 1 allergen and extensin family protein	3233.91	4124.71	3406.86	529.73	639.163	979.944	1139.98	-2.3242	0.39946	-5.81836	5.94e-09	7.01e-08
AUR62023170	PF06522	PTHR33417,PTHR33417:SF1					AT3G29970.1		B12D protein	0	0	15.2587	52.6506	57.5452	29.4127	745.336	3.16957	0.827036	3.83245	0.000126874	0.000628345
AUR62023171	PF04833	PTHR31673,PTHR31673:SF2				GO:0031225,GO:0016049,GO:0010215	AT5G15630.1	COBL4,IRX6	COBRA-like extracellular glycosyl-phosphatidyl inositol-anchored protein family	0	1.99262	2.77432	8.59602	9.24833	5.73906	22.018	2.09744	0.854818	2.45367	0.0141407	0.0383572
AUR62023172	PF04833	PTHR31673				GO:0031225,GO:0016049,GO:0010215	AT5G60920.1	COB	COBRA-like extracellular glycosyl-phosphatidyl inositol-anchored protein family	4.19716	4.98154	4.16147	55.8742	73.9867	88.238	284.612	4.01242	0.562502	7.13317	9.81e-13	2e-11
AUR62023178	PF13499	PTHR10891,PTHR10891:SF605	KOG0027		K13448		AT1G66400.1	CML23	calmodulin like 23	31.4787	31.8818	69.3579	332.021	293.891	134.15	253.322	2.51179	0.507202	4.95225	7.34e-07	5.92e-06
AUR62023182	PF00069	PTHR27001,PTHR27001:SF52	KOG1187	2.7.11.1		GO:0006468,GO:0005524,GO:0004672	AT5G37790.1		Protein kinase superfamily protein	10.4929	14.9446	15.2587	85.9602	60.628	44.4777	141.878	2.17143	0.35816	6.06275	1.34e-09	1.75e-08
AUR62023208		PTHR33782,PTHR33782:SF1					AT2G01300.1			0	0	0	33.3096	11.3035	10.7607	17.1096	6.11951	1.30861	4.67634	2.92e-06	2.1e-05
AUR62023209	PF03547	PTHR31419,PTHR31419:SF2	KOG2722			GO:0055085,GO:0016021	AT1G71090.1		Auxin efflux carrier family protein	0	0	0	7.52152	8.22074	5.02167	20.1014	4.70084	1.3181	3.56638	0.00036194	0.00159958
AUR62023220	PF00564	PTHR31066,PTHR31066:SF12				GO:0005515	AT2G01190.1		Octicosapeptide/Phox/Bem1p family protein	41.9716	3.98523	0	0	0	0.717382	4.26626	-5.49437	1.79385	-3.06289	0.00219208	0.00780517
AUR62023225	PF13499,PF13202	PTHR10891,PTHR10891:SF605				GO:0005509	AT1G66400.1	CML23	calmodulin like 23	31.4787	15.9409	20.8074	231.018	285.671	94.6944	269.34	3.19826	0.515832	6.2002	5.64e-10	7.77e-09
AUR62023232	PF00010	PTHR16223,PTHR16223:SF19				GO:0046983	AT5G37800.1	ATRSL1,RSL1	RHD SIX-LIKE 1	0	3.98523	4.16147	23.6391	9.24833	10.7607	26.1828	2.21549	0.734297	3.01715	0.00255161	0.00888478
AUR62023235	PF13191	PTHR23155,PTHR23155:SF563	KOG4658				AT3G14470.1		NB-ARC domain-containing disease resistance protein	0	0.996308	0	2.14901	6.16556	5.02167	9.0152	3.14199	1.30599	2.40582	0.0161363	0.0429191
AUR62023255	PF03547	PTHR31419,PTHR31419:SF2	KOG2722			GO:0055085,GO:0016021	AT1G71090.1		Auxin efflux carrier family protein	6.29574	3.98523	2.77432	29.0116	22.607	18.6519	19.4875	2.49184	0.57764	4.31383	1.6e-05	9.9e-05
AUR62023268	PF14368	PTHR33214					AT3G18280.1		Bifunctional inhibitor/lipid-transfer protein/seed storage 2S albumin superfamily protein	0	0	0	24.7136	29.8002	58.8253	283.557	7.18364	1.27176	5.64857	1.62e-08	1.76e-07
AUR62023275	PF14380,PF07714	PTHR27009,PTHR27009:SF21	KOG1187	3.1.4.46		GO:0006468,GO:0004672	AT1G66910.1		Protein kinase superfamily protein	0	0.996308	2.77432	35.4586	28.7726	36.5865	97.7475	4.6322	0.865534	5.35185	8.71e-08	8.33e-07
AUR62023281	PF13947,PF14380	PTHR33138,PTHR33138:SF3				GO:0030247	AT1G66880.1		Protein kinase superfamily protein	0	0	0	9.67053	7.19315	10.0433	26.2578	5.10678	1.24828	4.09106	4.29e-05	0.00023831
AUR62023296	PF13398	PTHR33979,PTHR33979:SF3					AT1G67060.1			6.29574	4.98154	4.16147	96.7053	81.1798	51.6515	105.444	3.9203	0.522448	7.50371	6.2e-14	1.5e-12
AUR62023323	PF04185	PTHR31956,PTHR31956:SF10		3.1.4.3	K01114	GO:0016788	AT3G03530.1	NPC4	non-specific phospholipase C4	14.6901	0.996308	1.38716	1815.91	1077.94	718.817	474.354	8.02856	0.676461	11.8685	1.73e-32	2.71e-30
AUR62023324	PF04185	PTHR31956,PTHR31956:SF10		3.1.4.3		GO:0016788	AT3G03530.1	NPC4	non-specific phospholipase C4	0	0	0	21.4901	5.13796	5.73906	9.14836	5.34125	1.3835	3.86067	0.000113078	0.000567649
AUR62023325	PF04185	PTHR31956,PTHR31956:SF10			K01114	GO:0016788	AT3G03520.1	NPC3	non-specific phospholipase C3	10.4929	6.97415	6.93579	345.99	248.677	106.89	156.212	4.89178	0.522368	9.36463	7.63e-21	3.99e-19
AUR62023335	PF01535,PF13041	PTHR24015,PTHR24015:SF439					AT1G80150.1		Tetratricopeptide repeat (TPR)-like superfamily protein	8.39432	10.9594	18.033	68.7682	60.628	88.9554	52.5252	2.52929	0.353249	7.16007	8.06e-13	1.66e-11
AUR62023337										2.09858	2.98892	1.38716	13.9685	25.6898	17.2172	184.289	3.05954	0.707691	4.32327	1.54e-05	9.52e-05
AUR62023343	PF00854	PTHR11654,PTHR11654:SF90	KOG1237			GO:0016020,GO:0006810,GO:0005215	AT1G32450.1	NRT1.5	nitrate transporter 1.5	4.19716	2.98892	5.54863	54.7997	42.1313	59.5427	20.8048	3.65534	0.670476	5.45186	4.98e-08	4.98e-07
AUR62023374	PF04570	PTHR33059,PTHR33059:SF32					AT2G44670.1		Protein of unknown function (DUF581)	6.29574	15.9409	12.4844	334.17	330.885	142.759	350.08	4.47148	0.528574	8.45951	2.69e-17	9.99e-16
AUR62023378		PTHR23253,PTHR23253:SF26					AT3G60240.4	CUM2,EIF4G	eukaryotic translation initiation factor 4G	0	0	0	15.043	0	15.7824	6.83153	5.30195	1.50087	3.53257	0.000411537	0.00179054
AUR62023458	PF13499,PF00036	PTHR23056,PTHR23056:SF45	KOG0034			GO:0005509	AT5G24270.2	ATSOS3,CBL4,SOS3	Calcium-binding EF-hand family protein	0	0	1.38716	5.37251	3.08278	6.45644	18.7202	3.30828	1.31033	2.52477	0.0115773	0.0324337
AUR62023485	PF00201	PTHR11926,PTHR11926:SF189		2.4.1.218	K08237	GO:0016758,GO:0008152	AT4G01070.1	GT72B1,UGT72B1	UDP-Glycosyltransferase superfamily protein	6.29574	1.99262	11.0973	51.5761	47.2693	30.13	329.135	2.81075	0.52812	5.32218	1.03e-07	9.68e-07
AUR62023499				3.6.4.6			AT4G04910.1	NSF	AAA-type ATPase family protein	81.8446	88.6714	70.745	594.2	622.721	750.382	451.159	3.02298	0.189603	15.9438	3.15e-57	2.48e-54
AUR62023501	PF00847	PTHR31194,PTHR31194:SF0				GO:0006355,GO:0003700	AT4G27950.1	CRF4	cytokinin response factor 4	16.7886	13.9483	19.4202	83.8112	77.0694	73.8903	70.1081	2.24364	0.353155	6.35314	2.11e-10	3.13e-09
AUR62023526	PF00583	PTHR23091,PTHR23091:SF253				GO:0008080	AT1G72030.1		Acyl-CoA N-acyltransferases (NAT) superfamily protein	33.5773	23.9114	72.1322	3.22351	6.16556	6.45644	22.2054	-3.01068	0.674559	-4.46319	8.07e-06	5.27e-05
AUR62023536							AT1G21700.1	ATSWI3C,CHB4,SWI3C	SWITCH/sucrose nonfermenting 3C	18.8872	19.9262	9.7101	2.14901	3.08278	3.58691	4.71246	-2.43575	0.799952	-3.04486	0.00232785	0.00821787
AUR62023540	PF03765,PF00650	PTHR23324,PTHR23324:SF67	KOG1471				AT1G22530.1	PATL2	PATELLIN 2	10.4929	4.98154	0	110.674	47.2693	126.259	388.549	4.3585	0.578487	7.53431	4.91e-14	1.21e-12
AUR62023550	PF07690	PTHR11654,PTHR11654:SF157	KOG1237			GO:0055085,GO:0016021,GO:0016020,GO:0006810,GO:0005215	AT1G52190.1		Major facilitator superfamily protein	12.5915	15.9409	16.6459	128.94	63.7107	108.325	114.768	2.71176	0.382417	7.09111	1.33e-12	2.66e-11
AUR62023578	PF00498,PF13638	PTHR22593,PTHR22593:SF8				GO:0005515	AT1G34355.1	ATPS1,PS1	forkhead-associated (FHA) domain-containing protein	16.7886	24.9077	9.7101	3.22351	3.08278	2.86953	8.7017	-2.52041	0.681539	-3.69812	0.000217199	0.00101659
AUR62023585	PF13347	PTHR19432,PTHR19432:SF38	KOG0637				AT1G22710.1	ATSUC2,SUC2,SUT1	sucrose-proton symporter 2	54.563	39.8523	62.4221	181.591	266.146	196.563	1060	2.05937	0.252531	8.15491	3.49e-16	1.15e-14
AUR62023599		PTHR31509,PTHR31509:SF2					AT1G22030.1			4.19716	18.9298	9.7101	105.301	154.139	132.716	115.542	3.42325	0.392383	8.72426	2.68e-18	1.1e-16
AUR62023645	PF13238	PTHR23359,PTHR23359:SF100	KOG3079	2.7.4.25,2.7.4.22,2.7.4.14	K13800	GO:0019205,GO:0006139,GO:0005524	AT5G26667.2	PYR6	P-loop containing nucleoside triphosphate hydrolases superfamily protein	35.6758	29.8892	37.4533	249.285	248.677	106.173	333.874	2.55603	0.440481	5.80283	6.52e-09	7.65e-08
AUR62023704		PTHR34669,PTHR34669:SF1					AT2G31840.1		Thioredoxin superfamily protein	1305.32	1417.75	1145.79	213.826	280.533	241.04	385.583	-2.39571	0.19556	-12.2505	1.67e-34	2.96e-32
AUR62023722	PF03372	PTHR11200,PTHR11200:SF133	KOG0565	3.1.3.56			AT2G43900.1		Endonuclease/exonuclease/phosphatase family protein	18.8872	22.9151	24.9688	5.37251	2.05519	7.8912	12.0492	-2.0837	0.594903	-3.50259	0.000460762	0.00198233
AUR62023729	PF00295	PTHR31375,PTHR31375:SF2		3.2.1.15		GO:0005975,GO:0004650	AT3G59850.1		Pectin lyase-like superfamily protein	0	0	0	400.79	279.505	109.759	60.9918	9.9698	1.30593	7.63427	2.27e-14	5.89e-13
AUR62023733	PF13229	PTHR31375,PTHR31375:SF2		3.2.1.15	K01184		AT3G59850.1		Pectin lyase-like superfamily protein	2.09858	0.996308	5.54863	2508.96	1981.2	735.317	546.208	9.27277	0.906378	10.2306	1.45e-24	1.09e-22
AUR62023734	PF12708	PTHR31375,PTHR31375:SF2		3.2.1.15	K01184		AT3G59850.1		Pectin lyase-like superfamily protein	0	0	0	503.942	344.244	164.998	138.746	10.3291	1.30082	7.94046	2.01e-15	6.02e-14
AUR62023740	PF13469	PTHR11783,PTHR11783:SF74	KOG1584				AT3G45070.1		P-loop containing nucleoside triphosphate hydrolases superfamily protein	392.434	417.453	585.38	47.2781	45.2141	43.7603	108.441	-3.35951	0.294302	-11.4152	3.51e-30	4.58e-28
AUR62023770	PF00682	PTHR10277,PTHR10277:SF42		2.3.3.13		GO:0003824	AT1G74040.1	IMS1,IPMS2,MAML-3	2-isopropylmalate synthase 1	4.19716	4.98154	0	17.192	6.16556	14.3476	23.8469	2.00946	0.716952	2.80278	0.00506643	0.0160004
AUR62023778	PF00106	PTHR24322,PTHR24322:SF230	KOG1208			GO:0016491,GO:0008152	AT3G59710.1		NAD(P)-binding Rossmann-fold superfamily protein	2.09858	0	1.38716	23.6391	12.3311	10.7607	40.1376	4.05051	1.08292	3.74036	0.000183759	0.000873588
AUR62023796		PTHR16223,PTHR16223:SF41					AT1G05710.4		basic helix-loop-helix (bHLH) DNA-binding superfamily protein	14.6901	16.9372	22.1945	425.503	310.333	168.585	302.442	4.05554	0.431434	9.40013	5.45e-21	2.91e-19
AUR62023815		PTHR37245					AT4G28460.1			0	0	1.38716	26.8626	76.0419	27.9779	68.1708	6.40951	1.27396	5.03117	4.87e-07	4.07e-06
AUR62023849	PF00182	PTHR22595,PTHR22595:SF34	KOG4742	3.2.1.14	K01183	GO:0016998,GO:0006032,GO:0004568	AT3G12500.1	ATHCHIB,B-CHI,CHI-B,HCHIB,PR-3,PR3	basic chitinase	16.7886	14.9446	23.5817	1.0745	2.05519	0.717382	4.27129	-3.88762	1.15798	-3.35724	0.000787238	0.00318302
AUR62023856	PF00190	PTHR31189,PTHR31189:SF8				GO:0045735	AT2G28680.1		RmlC-like cupins superfamily protein	4.19716	2.98892	1.38716	7.52152	17.4691	17.2172	9.30682	2.36615	0.835961	2.83046	0.00464815	0.01488
AUR62023862	PF00294	PTHR10584,PTHR10584:SF168	KOG2855	2.7.1.4	K00847		AT3G59480.1		pfkB-like carbohydrate kinase family protein	75.5488	57.7858	72.1322	499.644	377.126	375.908	628.496	2.62104	0.285771	9.17182	4.65e-20	2.24e-18
AUR62023892	PF01419	PTHR23244,PTHR23244:SF320					AT1G73040.1		Mannose-binding lectin superfamily protein	0	0	0	16.1175	7.19315	20.8041	21.2226	5.82582	1.29704	4.49163	7.07e-06	4.67e-05
AUR62023916	PF02701	PTHR31992,PTHR31992:SF23				GO:0006355,GO:0003677	AT1G51700.1	ADOF1,DOF1	DOF zinc finger protein 1	25.1829	15.9409	33.2918	92.4073	159.277	91.8249	96.8234	2.23644	0.333788	6.70018	2.08e-11	3.61e-10
AUR62023920	PF13943,PF06888	PTHR20889,PTHR20889:SF4	KOG3120	3.6.1.1		GO:0016791,GO:0008152	AT1G73010.1	ATPS2,PS2	phosphate starvation-induced gene 2	10.4929	6.97415	8.32295	69.8427	41.1037	19.3693	46.8154	2.3636	0.570868	4.14036	3.47e-05	0.00019722
AUR62023923	PF07876	PTHR33178,PTHR33178:SF4					AT5G22580.1		Stress responsive A/B Barrel Domain	18.8872	20.9225	31.9046	209.528	178.801	86.8032	238.291	2.7191	0.5624	4.83481	1.33e-06	1.02e-05
AUR62023953	PF01490	PTHR22950,PTHR22950:SF319	KOG1303				AT1G08230.2	ATGAT1,GAT1	Transmembrane amino acid transporter family protein	27.2815	31.8818	49.9377	121.419	236.346	95.4118	256.18	2.03759	0.353167	5.76949	7.95e-09	9.17e-08
AUR62023997		PTHR10774,PTHR10774:SF62					AT5G04220.1	ATSYTC,NTMC2T1.3,NTMC2TYPE1.3,SYT3,SYTC	Calcium-dependent lipid-binding (CaLB domain) family protein	2.09858	0.996308	0	9.67053	15.4139	17.9345	7.44226	3.97393	1.19524	3.32481	0.000884799	0.00352289
AUR62024009	PF00069	PTHR27005,PTHR27005:SF38	KOG1187	2.7.11.1		GO:0006468,GO:0005524,GO:0004672	AT3G57700.1		Protein kinase superfamily protein	0	0	0	4.29801	5.13796	4.30429	31.911	4.12006	1.29987	3.16959	0.00152654	0.00569431
AUR62024010		PTHR27005,PTHR27005:SF38		2.7.11.1,2.7.10.1			AT1G68400.1		leucine-rich repeat transmembrane protein kinase family protein	4.19716	3.98523	11.0973	0	0	0	3.63121	-5.24424	1.49919	-3.49805	0.000468673	0.00201356
AUR62024018	PF00012	PTHR19375,PTHR19375:SF101	KOG0101		K09489		AT2G32120.2	HSP70T-2	heat-shock protein 70T-2	419.716	371.623	452.213	76.2897	94.5385	101.151	145.196	-2.18771	0.273932	-7.98632	1.39e-15	4.23e-14
AUR62024032	PF03732	PTHR33067,PTHR33067:SF2								12.5915	17.9335	24.9688	7.52152	5.13796	1.43476	9.43393	-2.07131	0.659651	-3.14001	0.00168942	0.00621845
AUR62024037	PF00450	PTHR11802,PTHR11802:SF3	KOG1283	3.4.16.5	K09646	GO:0006508,GO:0004185	AT2G27920.1	SCPL51	serine carboxypeptidase-like 51	10.4929	9.96308	9.7101	178.367	135.642	99.7161	198.024	3.77573	0.378975	9.96299	2.21e-23	1.5e-21
AUR62024046	PF03106	PTHR32096,PTHR32096:SF19				GO:0043565,GO:0006355,GO:0003700	AT3G58710.1	ATWRKY69,WRKY69	WRKY DNA-binding protein 69	0	5.97785	2.77432	27.9371	16.4415	12.9129	42.7997	2.40999	0.637864	3.77822	0.000157956	0.000763877
AUR62024047	PF13370,PF00226	PTHR24078,PTHR24078:SF207					AT2G42750.1		DNAJ heat shock N-terminal domain-containing protein	2.09858	5.97785	2.77432	7.52152	10.2759	28.6953	25.0194	2.01558	0.697584	2.88938	0.00386005	0.0126744
AUR62024053	PF00141	PTHR31388		1.11.1.7		GO:0055114,GO:0020037,GO:0006979,GO:0004601	AT5G05340.1		Peroxidase superfamily protein	0	0	0	10.745	7.19315	5.02167	250.514	4.81362	1.23748	3.88987	0.0001003	0.000509003
AUR62024071		PTHR13301,PTHR13301:SF69					AT3G58120.1	ATBZIP61,BZIP61	Basic-leucine zipper (bZIP) transcription factor family protein	18.8872	20.9225	20.8074	6.44702	2.05519	2.86953	10.6381	-2.44954	0.725862	-3.37467	0.000739052	0.00301117
AUR62024134	PF08263,PF00069	PTHR27008,PTHR27008:SF9	KOG1187	2.7.11.1		GO:0006468,GO:0005524,GO:0004672	AT1G67510.1		Leucine-rich repeat protein kinase family protein	6.29574	6.97415	20.8074	70.9172	46.2417	58.1079	72.592	2.35189	0.378501	6.2137	5.18e-10	7.18e-09
AUR62024145	PF12796	PTHR24158,PTHR24158:SF23	KOG0508				AT5G14230.1			104.929	102.62	141.49	33.3096	14.3863	30.8474	56.2242	-2.14303	0.324248	-6.60923	3.86e-11	6.42e-10
AUR62024167	PF00044,PF02800	PTHR10836,PTHR10836:SF59	KOG0657	1.2.1.12	K00134	GO:0055114,GO:0016620	AT1G13440.1	GAPC-2,GAPC2	glyceraldehyde-3-phosphate dehydrogenase C2	0	0	0	33.3096	41.1037	19.3693	368.192	6.8928	1.41927	4.85658	1.19e-06	9.27e-06
AUR62024168	PF00107,PF08240	PTHR11695,PTHR11695:SF588	KOG0023	1.1.1.195	K00083	GO:0055114,GO:0016491,GO:0008270	AT4G37990.1	ATCAD8,CAD-B2,ELI3,ELI3-2	elicitor-activated gene 3-2	0	2.98892	0	265.402	213.739	55.9558	186.87	7.0891	0.993569	7.13498	9.68e-13	1.98e-11
AUR62024169	PF00005,PF00664	PTHR24223,PTHR24223:SF222		3.6.3.44		GO:0016887,GO:0005524,GO:0055085,GO:0042626,GO:0016021,GO:0006810	AT3G13080.1	ATMRP3,MRP3	multidrug resistance-associated protein 3	48.2673	58.7821	45.7762	1.0745	11.3035	13.6303	25.5448	-2.52642	0.688645	-3.66868	0.000243802	0.00112341
AUR62024182	PF00249,PF00072	PTHR26402,PTHR26402:SF608	KOG1601		K14491	GO:0000160	AT1G67710.1	ARR11	response regulator 11	2.09858	0.996308	0	5.37251	8.22074	9.32597	12.9507	3.08938	1.10141	2.80494	0.00503257	0.0159038
AUR62024186	PF00067	PTHR24298,PTHR24298:SF47	KOG0156			GO:0055114,GO:0020037,GO:0016705,GO:0005506	AT5G04660.1	CYP77A4	cytochrome P450, family 77, subfamily A, polypeptide 4	29.3801	29.8892	23.5817	240.689	172.636	246.062	499.265	2.99362	0.309444	9.6742	3.88e-22	2.34e-20
AUR62024199	PF13561	PTHR24322,PTHR24322:SF591	KOG1014	1.1.1.330	K10251		AT1G67730.1	ATKCR1,KCR1,YBR159	beta-ketoacyl reductase 1	0	0	0	7.52152	6.16556	0.717382	5.6439	4.13801	1.42791	2.89796	0.00375602	0.0123747
AUR62024219	PF00400	PTHR22844,PTHR22844:SF199	KOG0645	2.7.11.7		GO:0005515	AT1G24530.1		Transducin/WD40 repeat-like superfamily protein	33.5773	33.8745	47.1634	139.685	172.636	167.15	340.16	2.06527	0.228793	9.02679	1.77e-19	8.1e-18
AUR62024224	PF14577,PF14576	PTHR33232,PTHR33232:SF1					AT3G01680.1			0	9.96308	2.77432	21.4901	23.6346	24.391	18.5046	2.16884	0.576299	3.7634	0.000167618	0.000805892
AUR62024225	PF00067	PTHR24296,PTHR24296:SF2	KOG0157	1.14.15.3	K15402	GO:0055114,GO:0020037,GO:0016705,GO:0005506	AT1G24540.1	CYP86C1	cytochrome P450, family 86, subfamily C, polypeptide 1	37.7744	20.9225	27.7432	0	4.11037	0	141.964	-4.43762	1.6171	-2.74418	0.0060663	0.0186628
AUR62024240	PF16499	PTHR11452,PTHR11452:SF14	KOG2366	3.2.1.22			AT3G26380.1		Melibiase family protein	155.295	193.284	158.136	24.7136	46.2417	30.8474	47.9545	-2.32043	0.398609	-5.82131	5.84e-09	6.89e-08
AUR62024246	PF13417	PTHR11260,PTHR11260:SF290	KOG0868	2.5.1.18		GO:0005515	AT2G02390.1	ATGSTZ1,GST18,GSTZ1	glutathione S-transferase zeta 1	237.139	155.424	375.92	2474.58	3135.19	1345.09	991.477	3.18002	0.331864	9.58229	9.49e-22	5.51e-20
AUR62024299	PF04864	PTHR11751,PTHR11751:SF367		2.6.1.99,2.6.1.27		GO:0016846	AT1G23320.1	TAR1	tryptophan aminotransferase related 1	499.462	485.202	538.217	151.505	124.339	95.4118	161.313	-2.04338	0.243137	-8.40424	4.31e-17	1.58e-15
AUR62024304	PF14365,PF03080	PTHR31589,PTHR31589:SF19					AT1G70550.1		Protein of Unknown Function (DUF239)	10.4929	0.996308	5.54863	21.4901	21.5794	17.2172	27.0449	2.04489	0.621719	3.2891	0.0010051	0.00393208
AUR62024305										0	0	1.38716	18.2666	24.6622	20.8041	16.5406	5.37712	1.25891	4.27123	1.94e-05	0.000117249
AUR62024316	PF00249,PF14379	PTHR31314,PTHR31314:SF7					AT5G06800.1		myb-like HTH transcriptional regulator family protein	0	0	0	11.8195	11.3035	5.02167	29.1923	5.1063	1.24416	4.10421	4.06e-05	0.000226672
AUR62024339	PF08263,PF13855	PTHR27000,PTHR27000:SF136				GO:0005515	AT3G12145.1	FLOR1,FLR1	Leucine-rich repeat (LRR) family protein	0	1.99262	5.54863	3.22351	24.6622	15.7824	207.48	2.43746	0.766387	3.18045	0.00147046	0.00551178
AUR62024345	PF08263	PTHR27000,PTHR27000:SF136					AT5G06860.1	ATPGIP1,PGIP1	polygalacturonase inhibiting protein 1	0	0	0	9.67053	7.19315	2.86953	30.4403	4.5752	1.26413	3.61925	0.000295453	0.00133384
AUR62024347	PF00560	PTHR27008				GO:0005515	AT3G12610.1	DRT100	Leucine-rich repeat (LRR) family protein	8.39432	0	1.38716	12.894	17.4691	8.60858	121.214	2.37023	0.828665	2.86029	0.00423248	0.0137127
AUR62024348		PTHR33144					AT3G30200.1		Plant transposase (Ptta/En/Spm family)	4.19716	16.9372	8.32295	27.9371	35.9657	64.5644	42.4339	2.01653	0.49381	4.08362	4.43e-05	0.00024503
AUR62024350	PF00560,PF08263,PF13855	PTHR27000				GO:0005515	AT5G06860.1	ATPGIP1,PGIP1	polygalacturonase inhibiting protein 1	0	2.98892	1.38716	20.4156	19.5243	22.9562	142.04	3.55951	0.821326	4.33387	1.47e-05	9.11e-05
AUR62024351	PF13456									2.09858	0	0	11.8195	10.2759	5.02167	19.6908	4.12432	1.38739	2.97271	0.00295179	0.0100714
AUR62024352	PF08263,PF13855	PTHR27000	KOG4579			GO:0005515	AT5G06860.1	ATPGIP1,PGIP1	polygalacturonase inhibiting protein 1	4.19716	0.996308	1.38716	38.6821	43.1589	55.9558	348.045	4.66052	0.765868	6.08528	1.16e-09	1.54e-08
AUR62024354	PF08263	PTHR27000,PTHR27000:SF136					AT5G06860.1	ATPGIP1,PGIP1	polygalacturonase inhibiting protein 1	2.09858	0.996308	4.16147	136.462	144.891	121.238	217.372	5.87545	0.676987	8.67881	4e-18	1.62e-16
AUR62024355	PF00560	PTHR27000,PTHR27000:SF136				GO:0005515	AT5G06860.1	ATPGIP1,PGIP1	polygalacturonase inhibiting protein 1	39.873	15.9409	41.6147	181.591	218.877	242.475	275.817	2.77953	0.340727	8.15764	3.42e-16	1.12e-14
AUR62024387	PF03078	PTHR33659								48.2673	28.8929	34.6789	1517.2	1350.26	1048.1	970.137	5.1716	0.310389	16.6617	2.49e-62	2.82e-59
AUR62024388	PF14244	PTHR37610,PTHR37610:SF1								33.5773	23.9114	36.0661	1234.6	1285.52	807.055	766.073	5.16967	0.392387	13.1749	1.22e-39	3.03e-37
AUR62024393	PF03547	PTHR31752,PTHR31752:SF14			K13947	GO:0055085,GO:0016021	AT1G70940.1	ATPIN3,PIN3	Auxin efflux carrier family protein	18.8872	5.97785	11.0973	48.3526	26.7174	76.0425	476.424	2.21295	0.454009	4.87425	1.09e-06	8.53e-06
AUR62024406		PTHR36616,PTHR36616:SF2					AT3G52105.1			0	0	1.38716	7.52152	7.19315	2.86953	6.25637	3.48524	1.37612	2.53266	0.0113202	0.0318267
AUR62024407	PF04535	PTHR11615,PTHR11615:SF116					AT2G36100.1		Uncharacterised protein family (UPF0497)	4.19716	6.97415	6.93579	0	0	0.717382	13.0371	-4.22507	1.38663	-3.047	0.00231135	0.00817238
AUR62024418	PF00067	PTHR24298,PTHR24298:SF61	KOG0156	1.14.13.89		GO:0055114,GO:0020037,GO:0016705,GO:0005506	AT4G37330.1	CYP81D4	cytochrome P450, family 81, subfamily D, polypeptide 4	2.09858	6.97415	13.8716	52.6506	65.7659	52.3689	34.9696	2.82286	0.546466	5.16567	2.4e-07	2.11e-06
AUR62024477	PF00931	PTHR23155,PTHR23155:SF563				GO:0043531	AT3G46530.1	RPP13	NB-ARC domain-containing disease resistance protein	0	0.996308	1.38716	12.894	12.3311	14.3476	17.8412	3.87072	1.15131	3.36201	0.00077377	0.00313342
AUR62024483	PF00201	PTHR11926,PTHR11926:SF276	KOG1192	2.4.1.203		GO:0016758,GO:0008152	AT4G34131.1	UGT73B3	UDP-glucosyl transferase 73B3	0	0.996308	1.38716	29.0116	8.22074	8.60858	50.1432	4.04719	1.11818	3.61944	0.000295241	0.0013333
AUR62024484	PF00201	PTHR11926,PTHR11926:SF276		2.4.1.203	K13495	GO:0016758,GO:0008152	AT2G15490.1	UGT73B4	UDP-glycosyltransferase 73B4	6.29574	3.98523	9.7101	66.6192	49.3244	81.7815	68.9	3.37727	0.441722	7.64569	2.08e-14	5.43e-13
AUR62024485	PF00201	PTHR11926,PTHR11926:SF276		2.4.1.203	K13495	GO:0016758,GO:0008152	AT2G36770.1		UDP-Glycosyltransferase superfamily protein	4.19716	1.99262	1.38716	146.132	59.6004	123.39	191.134	5.58672	0.698965	7.99284	1.32e-15	4.03e-14
AUR62024488	PF00201	PTHR11926,PTHR11926:SF276		2.4.1.203		GO:0016758,GO:0008152	AT2G36780.1		UDP-Glycosyltransferase superfamily protein	92.3375	63.7637	80.4551	595.275	450.086	484.233	343.767	2.72611	0.190843	14.2846	2.73e-46	1.14e-43
AUR62024490	PF00201	PTHR11926,PTHR11926:SF276	KOG1192	2.4.1.203		GO:0016758,GO:0008152	AT4G01070.1	GT72B1,UGT72B1	UDP-Glycosyltransferase superfamily protein	18.8872	21.9188	26.356	75.2152	99.6765	134.15	73.3786	2.19526	0.3945	5.56466	2.63e-08	2.76e-07
AUR62024497	PF00201	PTHR11926,PTHR11926:SF276		2.4.1.203	K13495	GO:0016758,GO:0008152	AT2G15490.1	UGT73B4	UDP-glycosyltransferase 73B4	39.873	20.9225	26.356	221.348	170.58	159.976	87.9871	2.72619	0.309993	8.79435	1.44e-18	6.09e-17
AUR62024516	PF13202,PF00036	PTHR10183,PTHR10183:SF299	KOG0037		K13448	GO:0005509	AT3G10300.3		Calcium-binding EF-hand family protein	0	2.98892	2.77432	7.52152	33.9106	17.2172	583.483	3.14092	0.81919	3.83418	0.000125986	0.000624405
AUR62024522	PF01565,PF09265	PTHR13878,PTHR13878:SF53		1.5.99.12	K00279	GO:0055114,GO:0050660,GO:0016491,GO:0019139,GO:0009690	AT2G41510.1	ATCKX1,CKX1	cytokinin oxidase/dehydrogenase 1	640.067	557.932	783.744	174.069	214.767	98.9987	195.079	-2.02691	0.318084	-6.37225	1.86e-10	2.78e-09
AUR62024525	PF00612,PF13178	PTHR32295,PTHR32295:SF41				GO:0005515	AT5G03960.1	IQD12	IQ-domain 12	4.19716	0.996308	0	5.37251	15.4139	2.15215	18.6024	2.39451	0.999434	2.39586	0.0165813	0.0439409
AUR62024533	PF00847	PTHR32467,PTHR32467:SF26			K09285	GO:0006355,GO:0003700,GO:0007275	AT4G37750.1	ANT,CKC,CKC1,DRG	Integrase-type DNA-binding superfamily protein	0	1.99262	0	5.37251	10.2759	5.73906	30.0921	2.96413	1.09509	2.70674	0.0067947	0.0205973
AUR62024568	PF07676	PTHR32161,PTHR32161:SF9					AT4G01870.1		tolB protein-related	207.759	161.402	166.459	770.419	437.754	934.749	385.178	2.00811	0.283108	7.09309	1.31e-12	2.63e-11
AUR62024572		PTHR12242,PTHR12242:SF6					AT2G47115.1			493.166	610.737	452.213	105.301	107.897	119.085	188.559	-2.22737	0.280446	-7.94226	1.99e-15	5.94e-14
AUR62024576	PF07714	PTHR24057,PTHR24057:SF10		2.7.11.1,2.7.11.26	K03083	GO:0006468,GO:0004672	AT5G26751.1	ATSK11,SK 11	shaggy-related kinase 11	172.083	149.446	148.426	818.771	785.081	794.859	710.807	2.36282	0.158668	14.8916	3.74e-50	1.98e-47
AUR62024594	PF01501	PTHR11183,PTHR11183:SF59	KOG1950	2.4.1.123	K18819	GO:0016757	AT2G47180.1	AtGolS1,GolS1	galactinol synthase 1	717.714	692.434	857.263	159.026	200.381	137.02	339.18	-2.19291	0.370755	-5.91471	3.32e-09	4.07e-08
AUR62024597	PF14226,PF03171	PTHR10209,PTHR10209:SF109	KOG0143	1.14.11.13		GO:0055114,GO:0016491	AT1G02400.1	ATGA2OX4,ATGA2OX6,DTA1,GA2OX6	gibberellin 2-oxidase 6	2.09858	0.996308	1.38716	99.9288	155.166	136.303	221.799	6.57602	0.878695	7.48385	7.22e-14	1.74e-12
AUR62024609	PF01553	PTHR15486,PTHR15486:SF18		2.3.1.15		GO:0016746,GO:0008152	AT4G01950.1	ATGPAT3,GPAT3	glycerol-3-phosphate acyltransferase 3	81.8446	42.8412	51.3248	492.122	458.306	209.476	486.858	2.74182	0.415247	6.60286	4.03e-11	6.69e-10
AUR62024610		PTHR34188,PTHR34188:SF1					AT1G02380.1			1015.71	1023.21	1038.98	275.073	243.539	215.215	367.421	-2.07312	0.157943	-13.1257	2.35e-39	5.6e-37
AUR62024614	PF01612	PTHR13620,PTHR13620:SF7		3.6.4.12		GO:0008408,GO:0006139,GO:0003676	AT5G48350.1		Polynucleotidyl transferase, ribonuclease H-like superfamily protein	2.09858	5.97785	4.16147	0	0	0	3.46581	-4.64888	1.52649	-3.04547	0.00232317	0.00820476
AUR62024619	PF05691	PTHR31268,PTHR31268:SF8		2.4.1.67			AT4G01970.1	AtSTS,STS	stachyose synthase	6.29574	7.97046	6.93579	55.8742	45.2141	109.042	46.2458	3.29359	0.615513	5.35097	8.75e-08	8.37e-07
AUR62024622	PF05691	PTHR31268,PTHR31268:SF8		2.4.1.67			AT4G01970.1	AtSTS,STS	stachyose synthase	8.39432	4.98154	5.54863	0	0	1.43476	34.2165	-3.33572	1.17438	-2.8404	0.00450569	0.0144789
AUR62024636	PF13225	PTHR33591,PTHR33591:SF2		5.2.1.14			AT4G01995.1			2.09858	5.97785	12.4844	1.0745	1.02759	1.43476	54.341	-2.56941	0.922428	-2.78549	0.00534474	0.0167271
AUR62024637	PF10367,PF13639	PTHR22763		6.3.2.19		GO:0008270,GO:0005515	AT3G13228.1		RING/U-box superfamily protein	12.5915	23.9114	19.4202	292.265	183.939	180.063	107.337	3.49837	0.399462	8.7577	1.99e-18	8.31e-17
AUR62024642	PF03106	PTHR31282,PTHR31282:SF28				GO:0043565,GO:0006355,GO:0003700	AT1G29280.1	ATWRKY65,WRKY65	WRKY DNA-binding protein 65	12.5915	5.97785	2.77432	0	1.02759	2.15215	13.3812	-2.49658	0.977675	-2.55359	0.010662	0.0302671
AUR62024669	PF14310,PF00933,PF01915	PTHR30620,PTHR30620:SF4		3.2.1.37		GO:0005975,GO:0004553	AT1G02640.1	ATBXL2,BXL2	beta-xylosidase 2	20.9858	32.8781	41.6147	528.655	517.907	516.515	779.077	3.99169	0.267244	14.9365	1.91e-50	1.06e-47
AUR62024671	PF00254	PTHR10516,PTHR10516:SF313		5.2.1.8		GO:0006457	AT4G19830.1		FKBP-like peptidyl-prolyl cis-trans isomerase family protein	2.09858	7.97046	0	17.192	17.4691	47.3472	48.5713	2.85609	0.719637	3.96879	7.22e-05	0.000378955
AUR62024684	PF05553	PTHR33265,PTHR33265:SF5					AT5G38700.1			0	0.996308	0	42.9801	76.0419	36.5865	197.092	6.65883	1.23022	5.41274	6.21e-08	6.11e-07
AUR62024712	PF00190	PTHR31189,PTHR31189:SF1				GO:0045735	AT4G28520.1	CRC,CRU3	cruciferin 3	15399.4	15777.5	16207.5	4199.16	4335.41	2670.81	4316.7	-2.08026	0.635848	-3.27162	0.00106932	0.00415465
AUR62024716	PF00190	PTHR31189,PTHR31189:SF10				GO:0045735	AT5G44120.3	ATCRA1,CRA1,CRU1	RmlC-like cupins superfamily protein	99707.7	94810.6	81913	18579.2	27460.4	19019.9	25932.2	-2.08709	0.451682	-4.6207	3.82e-06	2.68e-05
AUR62024719	PF00241	PTHR11913,PTHR11913:SF21	KOG1735		K05765	GO:0005622,GO:0003779,GO:0030042,GO:0015629	AT2G31200.1	ADF6,ATADF6	actin depolymerizing factor 6	251.829	222.177	313.498	1472.07	1370.81	782.664	790.144	2.20304	0.272865	8.07372	6.82e-16	2.16e-14
AUR62024720	PF07690	PTHR24064,PTHR24064:SF274			K08176	GO:0055085,GO:0016021	AT3G54700.1	PHT1;7	phosphate transporter 1;7	0	0	0	9.67053	4.11037	15.7824	4.95119	5.2422	1.58064	3.31651	0.000911502	0.00361171
AUR62024724	PF13639	PTHR14155,PTHR14155:SF178				GO:0008270,GO:0005515	AT5G43420.1		RING/U-box superfamily protein	0	0.996308	0	7.52152	6.16556	1.43476	6.99082	3.24325	1.35627	2.39129	0.0167892	0.0443913
AUR62024735	PF14226,PF03171	PTHR10209,PTHR10209:SF175	KOG0143			GO:0055114,GO:0016491	AT1G06620.1		2-oxoglutarate (2OG) and Fe(II)-dependent oxygenase superfamily protein	48.2673	39.8523	40.2276	6.44702	7.19315	10.7607	14.1195	-2.35409	0.489154	-4.81257	1.49e-06	1.14e-05
AUR62024739	PF03195	PTHR31529,PTHR31529:SF10					AT2G42430.1	ASL18,LBD16	lateral organ boundaries-domain 16	29.3801	20.9225	36.0661	0	5.13796	0.717382	7.12632	-3.93113	0.920116	-4.27243	1.93e-05	0.000116746
AUR62024750	PF00999	PTHR10110,PTHR10110:SF101	KOG1965			GO:0055085,GO:0016021,GO:0015299,GO:0006812,GO:0055075,GO:0009651,GO:0006814,GO:0005886,GO:0005774	AT5G55470.1	ATNHX3,NHX3	Na+/H+ (sodium hydrogen) exchanger 3	893.995	895.681	853.102	106.376	161.332	129.129	234.995	-2.73529	0.254601	-10.7435	6.36e-27	6.1e-25
AUR62024768	PF00141	PTHR31235,PTHR31235:SF9		1.11.1.7	K00430	GO:0055114,GO:0020037,GO:0006979,GO:0004601	AT2G24800.1		Peroxidase superfamily protein	14.6901	7.97046	2.77432	276.147	270.257	114.781	266.953	4.78442	0.566964	8.43866	3.21e-17	1.19e-15
[truncated: 1,266 more rows]

## Sheet: DEGs in stage III vs II
Table S2.2 DEGs in stage III vs II
[truncated: 196 more rows]

## Sheet: DEGs in stage IV vs III
Table S2.3 DEGs in stage IV vs III
[truncated: 3,704 more rows]

## Sheet: DEGs in stage V vs IV
Table S2.4 DEGs in stage V vs IV
[truncated: 4,989 more rows]
