# Supplementary material for: Transcriptomic and metabolomic landscape of quinoa during seed germination
Source: BMC Plant Biol. 2022 May 10;22:237. doi: 10.1186/s12870-022-03621-w (PMC9088103; doi:10.1186/s12870-022-03621-w)
Supplement: Supplementary file 4 — Additional file 4 Table S3 Expression of DEGs in the heatmap analysis. [file 12870_2022_3621_MOESM4_ESM.xlsx]

## Sheet: Table S3
Table S3. Expression of DEGs in the heatmap analysis
Geneid	Best.hit.arabi.name	label	Description	StageⅠ	StageⅡ	StageⅢ	StageⅣ	StageⅤ
AUR62001926	AT5G67030.1	ABA1	zeaxanthin epoxidase (ZEP) (ABA1)	208.057	47.1887	63.17	144.582	566.114
AUR62003884	AT5G67030.1	ABA1	zeaxanthin epoxidase (ZEP) (ABA1)	630.365	176.034	126.104	279.456	1156.3
AUR62037951	AT1G30100.1	NCED5	nine-cis-epoxycarotenoid dioxygenase 5	117.082	71.6839	24.6561	8.79233	269.459
AUR62017576	AT3G24220.1	NCED6	nine-cis-epoxycarotenoid dioxygenase 6	66.6889	33.8669	9.60143	7.97764	0.652812
AUR62030408	AT4G19230.1	CYP707A1	cytochrome P450, family 707, subfamily A, polypeptide 1	49.8503	318.591	300.397	1594.89	900.857
AUR62028509	AT1G52340.1	ABA2	NAD(P)-binding Rossmann-fold superfamily protein	0	17.1862	60.7034	2071.97	508.711
AUR62001756	AT2G29090.1	CYP707A2	cytochrome P450, family 707, subfamily A, polypeptide 2	1009.4	169.721	94.7661	13.0016	21.964
AUR62009542	AT2G29090.2	CYP707A2	cytochrome P450, family 707, subfamily A, polypeptide 2	99.1544	15.3904	16.9788	6.04774	10.8532
AUR62038318	AT2G26040.1	PYL2	PYR1-like 2	1.16191	2.10314	1.34435	8.28825	1.73431
AUR62022950	AT5G05440.1	PYL5	Polyketide cyclase/dehydrase and lipid transport superfamily protein	0	27.8814	41.978	177.925	189.371
AUR62013633	AT5G53160.2	PYL8	regulatory components of ABA receptor 3	0	9.11117	11.1574	180	529.998
AUR62004215	AT1G01360.1	PYL9	regulatory component of ABA receptor 1	5.25311	19.0421	25.9506	163.412	397.114
AUR62030771	AT2G38310.1	PYL4	PYR1-like 4	93.5304	575.057	716.621	563.97	238.395
AUR62030521	AT2G40330.1	PYL6	PYR1-like 6	65.3942	494.223	696.863	611.974	290.153
AUR62031216	AT2G40330.1	PYL6	PYR1-like 6	547.736	2235.96	997.043	1014.88	80.8779
AUR62001731	AT1G07430.1	HAI2	highly ABA-induced PP2C gene 2	2389.78	625.78	323.352	31.6824	32.0573
AUR62010834	AT2G29380.1	HAI3	highly ABA-induced PP2C gene 3	966.069	152.454	115.628	171.316	99.3151
AUR62040699	AT3G11410.1	PP2CA	protein phosphatase 2CA	4728.63	2754.85	838.519	311.831	1411.02
AUR62007175	AT1G10940.1	SNRK2-4	Protein kinase superfamily protein	52.3984	35.6671	43.933	206.755	684.969
AUR62027216	AT1G78290.3	SNRK2-8	Protein kinase superfamily protein	0.462386	20.0935	50.7182	359.74	174.007
AUR62009991	AT4G25000.1	AMY1,ATAMY1	alpha-amylase	0	140.275	241.781	478.251	1017.24
AUR62012979	AT4G25000.1	AMY1,ATAMY1	alpha-amylase	0.699526	115.044	177.445	938.075	116.939
AUR62007199	AT4G17090.1	BAM3	beta-amylase	7.84903	51.4398	82.051	475.474	2192.21
AUR62031934	AT4G29130.1	HXK1	hexokinase	193.685	1106.43	1084.58	2016.3	453.849
AUR62022220	AT2G19860.1	HXK2	hexokinase	83.0638	417.389	595.182	1567.55	260.368
AUR62025310	AT3G43190.1	SUS4	sucrose synthase	25.8377	70.9636	404.027	2734.2	2779.4
AUR62041914	AT4G34860.2	N-INVB	Plant neutral invertase family protein	5.28975	24.0235	23.0396	40.5055	16.2263
AUR62009834	AT3G13790.1	CWINV1	invertase	2.62061	11.1432	40.1757	1491.81	395.175
AUR62038146	AT3G13790.2	CWINV1	invertase	12.0714	80.298	157.097	1907.5	536.193
AUR62023862	AT3G59480.1	FRK4	Fructokinase	68.489	417.56	630.262	1230.51	795.653
AUR62002325	AT3G59480.1	FRK4	Fructokinase	70.7666	380.195	465.529	1559.22	1195.32
AUR62004667	AT1G22710.1	SUT1	sucrose-proton symporter	63.2593	310.181	474.95	2185	5909.52
AUR62023585	AT1G22710.1	SUT1	sucrose-proton symporter	52.2791	214.767	267.415	919.194	3846.36
AUR62010328	AT4G34260.1	CqFUC95A	1,2-alpha-L-fucosidases	15.724	140.253	206.266	222.751	129.566
AUR62039058	AT4G34260.1	CqFUC95A	1,2-alpha-L-fucosidases	44.6451	304.452	315.45	425.037	269.651
AUR62011825	AT1G02640.1	CqBXL2	beta-xylosidase	102.864	1068.29	907.981	1693.55	2469.17
AUR62024669	AT1G02640.1	CqBXL2	beta-xylosidase	31.8262	521.026	544.247	545.678	2252.61
AUR62019396	AT5G53370.1	CqPMEPCRF	pectin methylesterase	128.749	685.048	785.796	1323.82	332.754
AUR62040563	AT5G09760.1	CqPMEI	Plant invertase/pectin methylesterase inhibitor	98.5729	755.207	883.918	637.112	774.413
AUR62041471	AT5G09760.1	CqPMEI	Plant invertase/pectin methylesterase inhibitor	62.7147	806.407	1553.86	1104.12	301.625
AUR62006363	AT5G04310.1	Pectin lyase	Pectin lyase	2.69214	15.5666	25.2404	89.5526	357.098
AUR62007652	AT5G19730.1	Pectin lyase	Pectin lyase	7.75407	98.9842	307.919	429.922	510.492
AUR62010732	AT3G61490.1	Pectin lyase	Pectin lyase	103.586	746.166	638.135	585.498	1235.51
AUR62023733	AT3G59850.1	Pectin lyase	Pectin lyase	2.88117	1741.83	810.731	171.048	4.5511
AUR62012652	AT1G11545.1	CqXTH8	xyloglucan hydrolase	1.45869	163.834	197.068	899.425	482.444
AUR62022002	AT1G11545.1	CqXTH8	xyloglucan hydrolase	9.37926	375.544	418.188	1827.69	740.118
AUR62033729	AT4G03210.1	CqXTH9	xyloglucan hydrolase	16.7535	70.556	133.031	2768.29	4500.26
AUR62018298	AT4G25810.1	CqXTH23	xyloglucan endotransglycosylase	11.5485	280.232	351.08	796.648	192.945
AUR62024860	AT4G25810.1	CqXTH23	xyloglucan endotransglycosylase	1.38716	1593.47	2489.61	2634.43	1160.75
AUR62024861	AT4G25810.1	CqXTH23	xyloglucan endotransglycosylase	0.462386	230.789	551.275	1213.47	325.33
AUR62032361	AT4G25810.1	CqXTH23	xyloglucan endotransglycosylase	2.36004	594.837	1310.39	2805.19	1113.15
AUR62014019	AT1G10550.1	CqXTH33	xyloglucan:xyloglucosyl transferase	1.25687	28.7316	95.4755	475.595	247.959
AUR62027785	AT1G22360.1	CqUGT85A2	UDP-glucosyltransferase	126.912	1515.12	1294.9	2413.9	2025.61
AUR62010153	AT1G22360.1	CqUGT85A2	UDP-glucosyltransferase	0.462386	47.2582	37.5519	114.744	200.677
AUR62010257	AT4G34131.1	CqUGT73B3	UDP-glucosyltransferase	15.2259	184.87	148.306	54.0673	136.418
AUR62028637	AT2G43820.1	CqUGT74F2	UDP-glucosyltransferase	89.3242	386.829	322.157	194.984	139.445
AUR62028163	AT5G17050.1	CqUGT78D2	UDP-glucosyltransferase	12.6273	72.2818	153.023	394.847	906.206
AUR62003013	AT4G34131.1	CqUGT73B3	UDP-glucosyltransferase	43.6016	227.881	113.152	221.488	541.966
AUR62019373	AT2G15490.1	CqUGT73B4	UDP-glycosyltransferase	0	52.5879	213.514	576.864	93.1479
AUR62026074	AT2G15490.1	CqUGT73B4	UDP-glycosyltransferase	32.005	211.98	199.034	254.705	309.665
AUR62026082	AT2G15490.1	CqUGT73B4	UDP-glycosyltransferase	0.794488	29.4394	51.7932	136.843	247.208
AUR62026070	AT2G36780.1	CqUGT	UDP-glycosyltransferase superfamily protein	68.1105	471.168	393.149	547.891	458.334
AUR62036533	AT2G36780.1	CqUGT	UDP-glycosyltransferase superfamily protein	1029.59	4235.28	3547.24	1607.11	684.29
AUR62016532	AT5G54010.1	CqUGT79B6	UDP-glycosyltransferase superfamily protein	53.3007	230.202	302.208	326.925	259.619
AUR62017218	AT5G54010.1	CqUGT79B6	UDP-glycosyltransferase superfamily protein	6.10724	461.312	707.011	1766.29	435.054
AUR62024488	AT2G36780.1	CqUGT	UDP-glycosyltransferase superfamily protein	78.8521	509.864	389.425	434.933	305.759
AUR62033720	AT4G03280.1	PETC	photosynthetic electron transfer	55.134	55.7262	42.9219	143.582	547.255
AUR62025154	AT4G03280.1	PETC	photosynthetic electron transfer	28.2185	27.5731	23.7551	123.389	447.124
AUR62028884	AT4G09650.1	ATPD	Lightreaction.chloroplast ATPase delta-subunit	7.06126	11.226	12.9523	69.2253	284.847
AUR62005671	AT4G09650.1	ATPD	Lightreaction.chloroplast ATPase delta-subunit	7.64925	8.71336	8.79204	29.65	91.0663
AUR62022164	AT3G16250.1	NDF4	electron carrier (ox/red).ferredoxin reductase	1.85736	3.49363	3.2479	21.7276	94.6414
AUR62031872	AT3G16250.1	NDF4	electron carrier (ox/red).ferredoxin reductase	0.360205	0.612814	1.20226	16.0895	88.9111
AUR62044217	AT1G20020.2	FNR2	electron carrier (ox/red).ferredoxin reductase	5.99382	13.1132	17.908	57.8649	244.219
AUR62003362	AT1G20020.1	FNR2	electron carrier (ox/red).ferredoxin reductase	6.82721	21.5333	25.9609	94.5122	382.321
AUR62029472	AT1G20020.1	FNR2	electron carrier (ox/red).ferredoxin reductase	1.82657	4.13568	4.65573	16.8543	70.1634
AUR62019263	AT3G50820.1	PSBO-2	photosystem II subunit	492.719	451.865	447.937	3012.45	36350.6
AUR62000091	AT3G50820.1	PSBO2	photosystem II subunit	108.399	68.0931	101.276	3018.42	26753.2
AUR62017838	AT1G06680.1	PSBP-1	photosystem II subunit	532.825	384.566	330.75	3671.33	34638.3
AUR62003524	AT1G06680.1	PSBP-1	photosystem II subunit	108.841	87.8889	83.3199	2261.41	19792.5
AUR62012582	AT4G05180.1	PSBQ-2	photosystem II subunit	28.4486	18.0898	36.4085	925.687	9689.1
AUR62014619	AT4G21280.1	PSBQA	photosystem II subunit	0	0.478255	0.681257	44.7896	498.546
AUR62004366	AT1G79040.1	PSBR	photosystem II subunit	0	0.956509	1.01869	1597.48	18190.3
AUR62022575	AT1G79040.1	PSBR	photosystem II subunit	4.04308	7.0343	12.4547	1313.55	16754.5
AUR62014337	AT1G44575.1	PSBS	Chlorophyll A-B binding family protein	24.64	59.4469	82.9002	1335.29	6808.03
AUR62019079	AT1G44575.1	PSBS	Chlorophyll A-B binding family protein	7.84903	11.177	16.2273	713.651	6572.11
AUR62032252	AT2G30570.1	PSBW	photosystem II reaction center W	186.021	217.514	166.495	1178.78	9309.5
AUR62011936	AT2G30570.1	PSBW	photosystem II reaction center W	125.525	170.939	170.853	1467.24	10397.9
AUR62019996	AT2G06520.1	PSBX	photosystem II subunit	779.603	495.682	355.458	2128.68	14158.7
AUR62011238	AT2G06520.1	PSBX	photosystem II subunit	165.53	148.055	159.259	1958.38	16061.2
AUR62005536	AT1G67740.1	PSBY	photosystem II BY	211.127	252.406	153.274	956.152	7981.31
AUR62024202	AT1G67740.1	PSBY	photosystem II BY	355.387	360.193	240.019	1066.02	8031.52
AUR62017505	AT2G05100.1	LHCB2.1	photosystem II.LHC-II	0.540657	0.450293	0.418184	114.023	1619.73
AUR62015046	AT2G05100.1	LHCB2.1	photosystem II.LHC-II	0.278939	0.207963	0.226577	33.6822	889.71
AUR62015598	AT5G54270.1	LHCB3	photosystem II.LHC-II	0.0919267	0.0198892	0.0217254	18.3957	574.974
AUR62029310	AT5G54270.1	LHCB3	photosystem II.LHC-II	0	0	0.0190468	29.1187	619.557
AUR62007188	AT5G01530.1	LHCB4.1	photosystem II.LHC-II	0	0	0	14.2674	166.285
AUR62018815	AT5G01530.1	LHCB4.1	photosystem II.LHC-II	0.278459	0.369616	0.844747	56.4528	352.651
AUR62032349	AT3G08940.2	LHCB4.2	photosystem II.LHC-II	0.369173	0.277336	0.245506	28.4644	530.635
AUR62041844	AT3G08940.2	LHCB4.2	photosystem II.LHC-II	1.32226	0.926562	0.74673	52.7188	890.405
AUR62022613	AT4G10340.1	LHCB5	photosystem II.LHC-II	0	0.0841013	0.0493496	80.7218	1046.19
AUR62004407	AT4G10340.1	LHCB5	photosystem II.LHC-II	2.63127	1.10634	1.85106	262.143	2311.43
AUR62031289	AT1G15820.1	LHCB6	photosystem II.LHC-II	0.136456	0.0880809	0.0451975	49.8367	846.982
AUR62027370	AT1G15820.1	LHCB6	photosystem II.LHC-II	0.290468	0.117725	0.199661	41.8637	739.811
AUR62003053	AT1G03130.1	PSAD-2	photosystem I subunit	1.57001	5.19287	6.05359	149.53	1219.82
AUR62007866	AT1G03130.1	PSAD-2	photosystem I subunit	7.98143	16.5953	17.047	168.658	1278.67
AUR62025395	AT2G20260.1	PSAE-2	photosystem I subunit	0.513777	0.134381	0.251166	32.549	426.632
AUR62008851	AT2G20260.1	PSAE-2	photosystem I subunit	0.280931	0.441413	1.35109	169.9	1805.09
AUR62011659	AT1G52230.1	PSAH-2	photosystem I subunit	1.40329	1.00512	0.641025	107.248	1386.8
AUR62038135	AT1G30380.1	PSAK	photosystem I subunit	0.524619	0.149599	0.2478	76.0953	1330.59
AUR62009823	AT1G30380.1	PSAK	photosystem I subunit	0.616904	0.122974	0.999647	82.4412	1620.58
AUR62000314	AT4G12800.1	PSAL	photosystem I subunit	0	0.178314	0.338645	106.27	1336.92
AUR62006659	AT4G12800.1	PSAL	photosystem I subunit	0.085386	0.103953	0.244682	91.0291	1376.41
AUR62017881	AT5G64040.1	PSAN	photosystem I subunit	1.54582	0.857379	1.57912	43.0841	685.339
AUR62001528	AT1G08380.1	PSAO	photosystem I subunit	0.339547	0.12674	0.104234	45.1629	1402.55
AUR62020254	AT1G08380.1	PSAO	photosystem I subunit	2.18179	0.789817	2.07864	76.8741	2227.64
AUR62037752	AT3G54890.1	LHCA1	photosystem I.LHC-I	0.468955	0.269908	0.316045	31.1964	453.199
AUR62018252	AT3G54890.1	LHCA1	photosystem I.LHC-I	0.0329696	0.0320344	0.047806	17.2625	367.284
AUR62040205	AT3G61470.1	LHCA2	photosystem I.LHC-I	0.222794	0.220314	0.203912	26.9739	419.867
AUR62009208	AT3G61470.1	LHCA2	photosystem I.LHC-I	0.763284	0.28943	0.236217	43.3057	735.237
AUR62040811	AT1G61520.3	LHCA3	photosystem I.LHC-I	1.37235	0.261823	0.28992	30.9087	598.788
AUR62036844	AT1G61520.1	LHCA3	photosystem I.LHC-I	0.486422	0.0584296	0.217116	30.0074	741.561
AUR62008430	AT3G47470.1	LHCA4	photosystem I.LHC-I	0.033314	0.0704226	0.167911	42.7282	682.495
AUR62021663	AT3G47470.1	LHCA4	photosystem I.LHC-I	0.252812	0.112779	0.0861267	62.5681	835.854
AUR62015875	AT1G45474.1	LHCA5	photosystem I.LHC-I	0.199099	0.0569839	0.255726	2.53306	21.6536
AUR62028300	AT1G19150.1	LHCA6	photosystem I.LHC-I	0.13806	0.162298	0.497413	5.38022	33.127
AUR62025294	AT1G19150.1	LHCA6	photosystem I.LHC-I	0.313862	0.80144	1.49974	9.45829	47.2947
AUR62018154	AT1G67090.1	RBCS1A	ribulose bisphosphate carboxylase small chain 1A	4.61155	3.96702	3.03447	115.575	1103.82
AUR62042566	AT1G67090.1	RBCS1A	ribulose bisphosphate carboxylase small chain 1A	3.79002	3.25483	2.38242	351.732	2801.66
AUR62035539	AT1G67090.1	RBCS1A	ribulose bisphosphate carboxylase small chain 1A	7.57025	6.66288	5.23596	297.973	3730.51
AUR62008993	AT1G67090.1	RBCS1A	ribulose bisphosphate carboxylase small chain 1A	9.57902	10.3196	9.13638	229.952	2795.32
AUR62023308	AT1G67090.1	RBCS1A	ribulose bisphosphate carboxylase small chain 1A	10.7408	26.6355	24.7984	728.507	7078.67
AUR62012129	AT2G39730.1	RCA	rubisco activase	2.16262	3.99145	5.60093	193.07	1542.17
AUR62040707	AT2G39730.1	RCA	rubisco activase	0.0395023	0.125396	0.28255	157.257	1897.98
AUR62039178	AT3G12780.1	PGK1	phosphoglycerate kinase 1	15.5679	12.1658	19.268	59.3692	189.164
AUR62037641	AT3G12780.1	PGK1	phosphoglycerate kinase 1	10.5224	9.49777	15.1563	50.315	145.217
AUR62042589	AT1G42970.1	GAPB	glyceraldehyde-3-phosphate dehydrogenase subunit	11.2403	11.7339	11.6917	29.7843	226.492
AUR62037544	AT1G12900.1	GAPA-2	glyceraldehyde-3-phosphate dehydrogenase subunit	1.44003	2.17032	4.09092	72.5631	562.311
AUR62035540	AT1G12900.1	GAPA-2	glyceraldehyde-3-phosphate dehydrogenase subunit	21.6837	18.6275	28.1127	248.097	1491.77
AUR62016823	AT4G38970.1	FBA2	fructose-bisphosphate aldolase	11.4883	7.77424	9.36512	153.152	752.608
AUR62010395	AT4G38970.1	FBA2	fructose-bisphosphate aldolase	16.6635	14.7429	23.0548	250.174	984.738
AUR62000564	AT2G01140.1	FBA3	fructose-bisphosphate aldolase	0.538963	0.681462	1.6321	15.8045	37.8651
AUR62006918	AT2G01140.1	FBA3	fructose-bisphosphate aldolase	0.618554	0.423244	1.03396	7.68801	19.4225
AUR62033531	AT2G01140.1	FBA3	fructose-bisphosphate aldolase	31.6923	78.2186	107.267	133.098	38.7117
AUR62028580	AT2G01140.1	FBA3	fructose-bisphosphate aldolase	35.0668	51.5613	56.7748	82.2208	34.618
AUR62035644	AT4G26530.2	FBA5	fructose-bisphosphate aldolase	2.77657	4.18024	4.72276	10.3732	21.4912
AUR62041432	AT2G36460.1	FBA6	fructose-bisphosphate aldolase	106.923	390.033	589.169	605.088	160.821
AUR62033562	AT2G36460.1	FBA6	fructose-bisphosphate aldolase	112.497	355.197	511.515	506.612	168.175
AUR62012202	AT3G55800.1	SBPASE	sedoheptulose-bisphosphatase	0.031649	0.0669269	0.120602	26.1133	256.257
AUR62022835	AT3G55800.1	SBPASE	sedoheptulose-bisphosphatase	0	0.0119146	0	13.0108	156.349
AUR62016117	AT2G45290.1	TKL2	Transketolase	0.905703	1.28188	1.65341	31.4421	260.632
AUR62041384	AT3G60750.1	TKL1	Transketolase	37.3243	23.272	34.2655	130.288	447.154
AUR62008442	AT5G61410.2	RPE	D-ribulose-5-phosphate-3-epimerase	2.59978	7.10184	7.46404	29.773	111.865
AUR62021648	AT5G61410.1	RPE	D-ribulose-5-phosphate-3-epimerase	0.95012	4.46639	6.53644	28.1199	117.399
AUR62018610	AT1G32060.1	PRK	phosphoribulokinase	2.40383	1.36488	1.75396	35.4659	273.237
AUR62007378	AT1G32060.1	PRK	phosphoribulokinase	0.874037	1.40002	2.31336	46.0247	291.591
AUR62010123	AT5G17330.1	GAD1	glutamate decarboxylase	2.18165	2.93956	1.34221	136.682	815.068
AUR62013119	AT5G17330.1	GAD1	glutamate decarboxylase	0	5.40087	18.271	228.578	1272.98
AUR62003484	AT2G02010.1	GAD4	glutamate decarboxylase	6.40312	4.15084	16.776	15.4224	90.8165
AUR62003486	AT2G02010.1	GAD4	glutamate decarboxylase	13.2686	62.9845	140.508	381.811	69.7936
AUR62017795	AT2G02010.1	GAD4	glutamate decarboxylase	4.4224	98.451	284.49	700.785	119.105
AUR62017793	AT3G17760.1	GAD5	glutamate decarboxylase	0	1.52148	4.6662	6.8819	68.991
AUR62023086	AT5G13700.1	PAO1	polyamine oxidase	8.30167	35.8973	91.5531	516.973	102.838
AUR62030977	AT5G13700.1	PAO1	polyamine oxidase	0	0	0	5.81263	3.30644
AUR62030978	AT5G13700.1	PAO1	polyamine oxidase	0	0.358168	7.44896	336.331	345.221
AUR62008223	AT5G13700.1	PAO1	polyamine oxidase	0	0	0	0.546505	127.443
AUR62004754	AT1G65840.1	PAO4	polyamine oxidase	311.61	1908.05	1850.65	2480.68	1974.36
AUR62017844	AT3G22200.2	GABA-T	gamma-aminobutyrate transaminase	9.96129	4.06951	0.988752	6.58764	2.8748
AUR62013454	AT4G25420.1	GA20OX1	gibberellin 20-oxidase	0	5.21824	5.68489	0.838046	0
AUR62006843	AT5G07200.1	GA20OX3	gibberellin 20-oxidase	304.049	58.2052	66.7449	93.4673	21.0959
AUR62016415	AT1G15550.1	GA3OX1	gibberellin 3-oxidase	0	33.3245	19.8908	26.8222	135.476
AUR62011599	AT1G15550.1	GA3OX1	gibberellin 3-oxidase	0	7.40061	2.6748	24.9881	203.242
AUR62034591	AT3G63010.1	GID1B	alpha/beta-Hydrolases superfamily protein	7.07886	77.6705	60.2722	226.76	629.829
AUR62036678	AT3G63010.1	GID1B	alpha/beta-Hydrolases superfamily protein	1.84954	7.53529	10.759	18.4729	36.1433
AUR62044726	AT3G63010.1	GID1B	alpha/beta-Hydrolases superfamily protein	0	3.2821	1.70421	4.95785	11.7744
AUR62011943	AT5G43700.1	IAA4	AUX/IAA transcriptional regulator family protein	4.20958	23.4558	17.815	60.8697	419.981
AUR62032258	AT5G43700.1	IAA4	AUX/IAA transcriptional regulator family protein	9.86507	33.9321	20.5379	108.004	673.11
AUR62001003	AT5G43700.1	IAA4	AUX/IAA transcriptional regulator family protein	28.8492	260.657	208.744	1105.98	1482.58
AUR62004954	AT5G43700.1	IAA4	AUX/IAA transcriptional regulator family protein	2.32472	45.2923	42.8613	632.213	917.055
AUR62016887	AT2G14960.1	GH3.1	Auxin-responsive GH3 family protein	3.28481	11.4136	18.4866	82.1808	537.826
AUR62010333	AT2G14960.1	GH3.1	Auxin-responsive GH3 family protein	4.65954	13.6358	13.3056	27.2275	429.129
AUR62041150	AT5G54510.1	GH3.6	Auxin-responsive GH3 family protein	95.3805	134.998	94.4723	254.077	1262.62
AUR62037363	AT4G03400.1	GH3-10	Auxin-responsive GH3 family protein	0	8.9836	15.3974	30.9	132.413
AUR62004458	AT2G46370.4	GH3.11	Auxin-responsive GH3 family protein	5.11093	62.5158	126.014	672.057	1040.75
AUR62016863	AT4G34800.1	SAUR4	SAUR-like auxin-responsive protein family	85.5513	898.926	653.978	146.593	17.0285
AUR62016874	AT4G34810.1	SAUR5	SAUR-like auxin-responsive protein family	2.98803	443.391	400.605	332.393	95.7128
AUR62010348	AT4G34810.1	SAUR5	SAUR-like auxin-responsive protein family	0	29.7237	69.4547	247.336	79.0382
AUR62025711	AT4G31320.1	SAUR37	SAUR-like auxin-responsive protein family	1.82612	103.407	123.481	91.6388	4.66514
AUR62016533	AT2G37030.1	SAUR46	SAUR-like auxin-responsive protein family	1.36373	2.30995	4.76027	45.3204	55.1827
AUR62035740	AT1G75580.1	SAUR51	SAUR-like auxin-responsive protein family	3.80594	77.2838	90.0831	147	151.465
AUR62038224	AT5G19040.1	IPT5	isopentenyltransferase	1.03163	0.597295	3.05069	12.4808	10.2555
AUR62036100	AT5G20040.1	IPT9	isopentenyltransferase	32.099	44.5056	92.7466	184.531	30.4293
AUR62024522	AT2G41510.1	CKX1	cytokinin oxidase/dehydrogenase	660.581	162.612	95.3154	27.1449	29.7408
AUR62014467	AT1G75450.1	CKX5	cytokinin oxidase/dehydrogenase	188.287	295.797	99.8098	59.6576	257.726
AUR62030539	AT3G63440.1	CKX6	cytokinin oxidase/dehydrogenase	0.794488	1.29904	1.9914	8.52764	30.0065
AUR62037248	AT3G63440.1	CKX6	cytokinin oxidase/dehydrogenase	0	0.478255	0	7.98347	64.7281
AUR62008295	AT1G59940.1	ARR3	response regulator	10.838	250.358	366.118	583.904	74.1273
AUR62026310	AT1G10470.1	ARR4	response regulator	18.7947	115.635	143.053	697.558	1034.67
AUR62031057	AT5G62920.1	ARR6	response regulator	5.25311	38.6561	38.9871	83.6497	70.5258
AUR62026867	AT3G57040.1	ARR9	response regulator	11.5856	111.713	81.7811	127.043	649.846
AUR62032655	AT3G57040.1	ARR9	response regulator	4.85036	62.8116	44.1914	82.5653	595.484
