# Supplementary material for: Transcriptomic and metabolomic landscape of quinoa during seed germination
Source: BMC Plant Biol. 2022 May 10;22:237. doi: 10.1186/s12870-022-03621-w (PMC9088103; doi:10.1186/s12870-022-03621-w)
Supplement: Supplementary file 5 — Additional file 5 Table S4 Primers and sequences used in qRT-PCR analysis [file 12870_2022_3621_MOESM5_ESM.xlsx]

## Sheet: Table S4
Table S4. Primers and sequences used in qRT-PCR analysis
Primer	Sequence (5’→3’)
AUR62012652-F	GGCAATTCCTCTATTCTTTGTAGCTT
AUR62012652-R	CACTTGTTTTGTCTAAGGAGAGGTAC
AUR62018298-F	GGCTGCTACCAAAACACATGTTAC
AUR62018298-R	GAAAGAGTAAGTTGTTGGCCATTCC
AUR62027785-F	CATGCTGTGTGTATCCCTTACCC
AUR62027785-R	CATCCTGAGTGGAGTCAACATCAT
AUR62041471-F	CTGCAGAGATTATTCAGTTGGCGTT
AUR62041471-R	CCTAAGCTTCCCACGTGCCAAA
AUR62030408-F	GGTGATCATTTTGGTGGCATTTGT
AUR62030408-R	GGGTTTTGTGAGTAGAGTTGGAAAG
AUR62001926-F	GTGCAATCGGTTATGACAACAAGTC
AUR62001926-R	CTTCTCCAGCAACTTGTGATCAGC
AUR62004667-F	CAAGATATCGGGTTCTTCTCTACAGT
AUR62004667-R	CCAGATGTATGCAGCCCAAGTAT
AUR62041914-F	GTCATGGGAGAAGAAGGTTGATCTAT
AUR62041914-R	CTCTGGACTTCTGGCTTGTCTGC
AUR62023862-F	CAATGGTGGACTCTCAATCAATGGC
AUR62023862-R	CTCATCGTCACCGAGTTTTCCGA
AUR62007199-F	CAGAGATTCCAGAACGTGATTATGCT
AUR62007199-R	TGCCTCAACTATGCCCCACCA
AUR62013119-F	CGTTTGGGATTTGAGGGATACAAGA
AUR62013119-R	CTGGTACAATCCACCCGAACCTA
AUR62010123-F	GCCATCCTTGGATCGACTCTCAAT
AUR62010123-R	CAACCAACACCGGCGTACACAA
AUR62041844-F	CAAATCAGGCTCAACATCAGACCG
AUR62041844-R	GACTTAACATCCTCCGACTCGGT
AUR62033720-F	GATGCTCTTGGCAATGATGTCATT
AUR62033720-R	CTCGGACAACTCTGCCTTGGTTA
AUR62018252-F	CTTCTAATGCCTTAATGAGTTGCGG
AUR62018252-R	TGGATGAGCTCTGATTCCTTAAACC
AUR62040811-F	CTTCCAGGAGACTACGGGTTCGA
AUR62040811-R	CAATGTGAATGGGTCAGCCCAGTA
AUR62038135-F	GGCATCAGTTGTAATGACTTCTCTTC
AUR62038135-R	GCTGATGGTGCTAGCCCAAATCT
AUR62042566-F	CAGTGTTCAGGCCAACATGGTG
AUR62042566-R	CGAACTTCTTCTTGCCAATTGGTG
CqMON1-F	GTATTGGTGGTCCTTGTGGACTCT
CqMON1-R	CTGCTGTGGTGTATTGATTCCCC
